# Supplementary material for: The origins and genetic interactions of KRAS mutations are allele- and tissue-specific
Source: Nat Commun. 2021 Mar 22;12:1808. doi: 10.1038/s41467-021-22125-z (PMC7985210; doi:10.1038/s41467-021-22125-z)
Supplement: Supplementary file 4 — Supplementary Data 1-11 [file 41467_2021_22125_MOESM4_ESM.xlsx]

## Sheet: contents
Supplementary Data 1. Data source summary.
Supplementary Data 2. Targeted sequencing panel information.
Supplementary Data 3. KRAS allele frequencies.
Supplementary Data 4. Mutational signature compositions for each tumor sample.
Supplementary Data 5. Mutational signature spectra.
Supplementary Data 6. The predicted vs. observed KRAS allele frequencies for the most common alleles.
Supplementary Data 7. The predicted vs. observed KRAS allele frequencies for all alleles detected in any cancer type.
Supplementary Data 8. KRAS allele-specific comutation interactions.
Supplementary Data 9. Non-allele-specific comutation interactions.
Supplementary Data 10. Achilles data for the KRAS allele-specific genetic dependency interactions in COAD cell lines.
Supplementary Data 11. Achilles data for the KRAS allele-specific genetic dependency interactions in PAAD cell lines.

## Sheet: SD1. data source summary
Supplementary Data 1. Data source summary.
	cancer	dataset	target	num_cancer_samples	unique_genes_detected	types_of_mutations	num_hypermutants
1	COAD	dfci_2016	exome	616	17602	missense_mutation, frame_shift_ins, frame_shift_del, 3'utr, intron, in_frame_del, 5'utr, 5'flank, silent, 3'flank, splice_site, nonstop_mutation, nonsense_mutation, in_frame_ins, translation_start_site, splice_region, rna	74
2	COAD	JHU	JHU_50GP_V2	560	49	splice_site, missense_mutation, frame_shift_del, nonsense_mutation, silent, intron, in_frame_del, frame_shift_ins, splice_region, 3'utr, in_frame_ins	58
3	COAD	tcga_2018	exome	527	19768	missense_mutation, silent, splice_region, 3'utr, translation_start_site, nonsense_mutation, 5'utr, in_frame_del, intron, rna, splice_site, frame_shift_del, 5'flank, in_frame_ins, 3'flank, frame_shift_ins, nonstop_mutation	78
4	COAD	DFCI	DFCI_ONCOPANEL_2	507	308	missense_mutation, nonsense_mutation, frame_shift_del, intron, frame_shift_ins, splice_region, 3'utr, 5'flank, splice_site, silent, in_frame_del, in_frame_ins, 5'utr, nonstop_mutation, 3'flank, translation_start_site	85
5	COAD	MSK	MSK_IMPACT468	475	456	missense_mutation, frame_shift_del, frame_shift_ins, in_frame_del, nonsense_mutation, 3'utr, splice_site, intron, in_frame_ins, translation_start_site, 5'flank, splice_region, 3'flank, 5'utr, silent, nonstop_mutation	72
6	COAD	MSK	MSK_IMPACT410	458	403	missense_mutation, nonsense_mutation, frame_shift_del, in_frame_del, frame_shift_ins, splice_site, intron, 5'flank, in_frame_ins, translation_start_site, 5'utr, nonstop_mutation, silent, splice_region, 3'utr, 3'flank	76
7	COAD	DFCI	DFCI_ONCOPANEL_3	423	451	missense_mutation, in_frame_del, frame_shift_ins, frame_shift_del, nonsense_mutation, intron, 3'utr, in_frame_ins, splice_site, splice_region, 5'utr, silent, 5'flank, 3'flank, translation_start_site, nonstop_mutation, rna	67
8	COAD	coca_cn	exome	291	24047	intronic, missense_mutation, inframe_insertion, 3utr, silent, 3flank, frameshift_insertion, rna, inframe_deletion, frameshift_deletion, 5flank, igr, flank, 5utr, nonsense_mutation, splice_site, nonstop_mutation, unknown, utr	83
9	COAD	MDA	MDA_50_V1	169	28	missense_mutation, nonsense_mutation, splice_site, frame_shift_del, frame_shift_ins, in_frame_del	12
10	COAD	MDA	MDA_46_V1	153	27	missense_mutation, nonsense_mutation, frame_shift_del	17
11	COAD	UHN	UHN_48_V1	144	32	frame_shift_del, silent, missense_mutation, splice_region, intron, nonsense_mutation, frame_shift_ins, splice_site, in_frame_del, 3'utr	21
12	COAD	DFCI	DFCI_ONCOPANEL_1	106	181	missense_mutation, nonsense_mutation, splice_site, frame_shift_ins, translation_start_site, frame_shift_del, in_frame_del, in_frame_ins, intron	14
13	COAD	MSK	MSK_IMPACT341	102	232	missense_mutation, nonsense_mutation, frame_shift_del, frame_shift_ins, splice_site, in_frame_del, 5'flank, in_frame_ins, intron, 5'utr	13
14	COAD	VICC	VICC_01_T7	86	242	missense_mutation, nonsense_mutation, frame_shift_ins, in_frame_del, frame_shift_del, in_frame_ins, splice_site, intron, silent, 5'flank, 5'utr, 3'utr, 3'flank, translation_start_site	14
15	COAD	genentech	exome	72	13026	missense_mutation, nonsense_mutation, splice_site, 3'utr, rna, 5'utr, splice_region, intron, nonstop_mutation, 5'flank, translation_start_site, 3'flank, silent, frame_shift_del, frame_shift_ins	16
16	COAD	NKI	NKI_TSACP_MISEQ_NGS	62	21	missense_mutation, frame_shift_ins, splice_site, nonsense_mutation, frame_shift_del, in_frame_del	4
17	COAD	coca_cn	genome	30	20735	igr, intronic, 3flank, rna, missense_mutation, 5flank, 3utr, silent, flank, 5utr, nonsense_mutation, splice_site, nonstop_mutation, unknown, utr	5
18	COAD	MDA	MDA_409_V1	27	76	nonsense_mutation, missense_mutation, frame_shift_del, in_frame_del, frame_shift_ins, splice_site	3
19	COAD	VICC	VICC_01_T5A	22	103	frame_shift_ins, missense_mutation, nonsense_mutation, frame_shift_del, in_frame_del, 5'utr, in_frame_ins, splice_site, silent	4
20	COAD	WAKE	WAKE_CLINICAL_T7	22	66	missense_mutation, nonsense_mutation, splice_site, splice_region	3
21	COAD	VICC	VICC_01_SOLIDTUMOR	11	18	intron, missense_mutation, silent, splice_site, splice_region, 3'utr, frame_shift_del, frame_shift_ins	1
22	COAD	GRCC	GRCC_MOSC3	2	3	missense_mutation	0
23	LUAD	JHU	JHU_50GP_V2	894	50	missense_mutation, nonsense_mutation, splice_site, frame_shift_del, intron, 3'utr, in_frame_del, silent, frame_shift_ins, splice_region, in_frame_ins, 5'utr	0
24	LUAD	MSK	MSK_IMPACT468	756	458	frame_shift_del, splice_site, missense_mutation, nonsense_mutation, in_frame_del, frame_shift_ins, nonstop_mutation, translation_start_site, in_frame_ins, 5'flank, intron, 5'utr, silent, 3'flank	0
25	LUAD	MSK	MSK_IMPACT410	700	390	5'flank, missense_mutation, splice_site, frame_shift_ins, nonsense_mutation, frame_shift_del, in_frame_del, in_frame_ins, 5'utr, translation_start_site, nonstop_mutation, 3'flank, intron, 3'utr	0
26	LUAD	DFCI	DFCI_ONCOPANEL_2	586	305	missense_mutation, frame_shift_ins, intron, nonsense_mutation, splice_region, frame_shift_del, in_frame_del, splice_site, 5'flank, in_frame_ins, 3'utr, silent, translation_start_site, 5'utr, 3'flank, nonstop_mutation	0
27	LUAD	tcga_2018	exome	560	18903	missense_mutation, silent, in_frame_del, rna, splice_site, intron, 3'utr, frame_shift_del, 5'flank, 5'utr, nonsense_mutation, nonstop_mutation, frame_shift_ins, 3'flank, translation_start_site, in_frame_ins	0
28	LUAD	DFCI	DFCI_ONCOPANEL_3	354	449	missense_mutation, nonsense_mutation, frame_shift_del, frame_shift_ins, in_frame_ins, in_frame_del, splice_region, splice_site, intron, silent, 3'utr, 5'flank, 5'utr, nonstop_mutation, translation_start_site, 3'flank, rna	0
29	LUAD	DFCI	DFCI_ONCOPANEL_1	217	243	missense_mutation, splice_site, nonsense_mutation, frame_shift_ins, in_frame_del, frame_shift_del, intron, 5'flank, in_frame_ins, nonstop_mutation, translation_start_site	0
30	LUAD	MSK	MSK_IMPACT341	167	251	nonsense_mutation, missense_mutation, in_frame_del, splice_site, frame_shift_del, 3'flank, translation_start_site, in_frame_ins, 5'flank, frame_shift_ins	0
31	LUAD	broad	exome	164	14041	missense_mutation, silent, nonsense_mutation, rna, splice_site, splice_region, 5'flank, 5'utr, intron, translation_start_site, nonstop_mutation, 3'flank, 3'utr, in_frame_del, frame_shift_ins, frame_shift_del, in_frame_ins, igr	0
32	LUAD	tsp	washu_broad_tsp_623	162	359	missense_mutation, nonsense_mutation, splice_site, frame_shift_del, 5'flank, frame_shift_ins, in_frame_del, intron, 3'flank, in_frame_ins, translation_start_site, igr, rna, nonstop_mutation, 3'utr, 5'utr, silent, splice_region	0
33	LUAD	WAKE	WAKE_CA_NGSQ3	60	379	missense_mutation, nonsense_mutation, in_frame_ins, in_frame_del, splice_region, frame_shift_ins, splice_site, frame_shift_del, intron, nonstop_mutation, translation_start_site	0
34	LUAD	UHN	UHN_48_V1	58	22	missense_mutation, in_frame_del, splice_site, intron, nonsense_mutation, silent, in_frame_ins, frame_shift_ins, frame_shift_del	0
35	LUAD	lee_cell_2019	genome	49	21232	intronic, igr, rna, 3flank, 5flank, 3utr, missense_mutation, nonsense_mutation, silent, 5utr, splice_site, flank, inframe_deletion, frameshift_deletion, inframe_insertion, frameshift_insertion, nonstop_mutation, utr, unknown	0
36	LUAD	lusc_kr	exome	36	13376	igr, intronic, 5flank, missense_mutation, rna, 3utr, 3flank, silent, 5utr, flank, nonsense_mutation, nonstop_mutation, splice_site, utr	0
37	LUAD	WAKE	WAKE_CA_01	36	16	missense_mutation, nonsense_mutation, in_frame_del	0
38	LUAD	mskcc_2015	exome	34	5698	nonsense_mutation, missense_mutation, intron, translation_start_site, 3'flank, splice_site, silent, 5'flank, nonstop_mutation, 3'utr, rna, 5'utr, splice_region	0
39	LUAD	VICC	VICC_01_T7	32	152	intron, missense_mutation, nonsense_mutation, 3'utr, frame_shift_del, in_frame_del, in_frame_ins, splice_site, frame_shift_ins, 5'flank, 5'utr, splice_region	0
40	LUAD	bgi_2015	genome	24	19413	igr, intronic, 3utr, rna, missense_mutation, 5flank, 3flank, silent, 5utr, splice_site, flank, nonsense_mutation, utr, frameshift_deletion, inframe_deletion, nonstop_mutation, frameshift_insertion, inframe_insertion, unknown	0
41	LUAD	GRCC	GRCC_MOSC3	24	19	missense_mutation, nonsense_mutation, splice_site	0
42	LUAD	imielski_cell_2012	genome	24	22769	rna, 5flank, intronic, silent, missense_mutation, igr, 3flank, 3utr, nonsense_mutation, 5utr, splice_site, unknown, nonstop_mutation, frameshift_deletion, inframe_insertion, frameshift_insertion, flank, inframe_deletion, utr	0
43	LUAD	VICC	VICC_01_SOLIDTUMOR	24	12	intron, missense_mutation, splice_region, in_frame_ins, nonsense_mutation, silent, frame_shift_del, splice_site, 3'utr, in_frame_del	0
44	LUAD	NKI	NKI_TSACP_MISEQ_NGS	21	13	missense_mutation, splice_site, frame_shift_del, nonsense_mutation, nonstop_mutation, in_frame_del, frame_shift_ins	0
45	LUAD	WAKE	WAKE_CLINICAL_T7	20	73	nonsense_mutation, missense_mutation, intron, frame_shift_ins	0
46	LUAD	MDA	MDA_409_V1	13	44	missense_mutation, nonsense_mutation, intron, frame_shift_ins, splice_site, frame_shift_del	0
47	LUAD	MDA	MDA_50_V1	12	6	missense_mutation, in_frame_del, in_frame_ins	0
48	LUAD	VICC	VICC_01_T5A	12	71	missense_mutation, frame_shift_del, frame_shift_ins, intron, nonsense_mutation, in_frame_del, silent, splice_site	0
49	LUAD	GRCC	GRCC_CHP2	6	6	missense_mutation, silent, in_frame_del	0
50	LUAD	MDA	MDA_46_V1	6	5	missense_mutation, nonsense_mutation	0
51	MM	mmrf	exome	931	20613	missense_mutation, 3utr, intronic, igr, 5flank, rna, silent, frameshift_deletion, 5utr, nonsense_mutation, 3flank, splice_site, frameshift_insertion, inframe_deletion, nonstop_mutation, utr, flank, inframe_insertion, unknown	0
52	MM	broad	exome	204	6756	silent, missense_mutation, nonstop_mutation, splice_region, splice_site, nonsense_mutation, intron, rna, 5'flank, 3'utr, 3'flank, 5'utr, translation_start_site, frame_shift_del, igr, in_frame_del	0
53	MM	dafa2014	exome	66	3065	missense_mutation, silent, nonsense_mutation, 3utr, intronic, splice_site, 5utr, frameshift_deletion, inframe_deletion, igr, rna, frameshift_insertion, 5flank, 3flank, nonstop_mutation, flank	0
54	MM	DFCI	DFCI_ONCOPANEL_3	43	166	missense_mutation, 5'flank, splice_region, splice_site, intron, frame_shift_ins, nonsense_mutation, silent, in_frame_del, frame_shift_del, in_frame_ins	0
55	MM	DFCI	DFCI_ONCOPANEL_2	16	54	missense_mutation, in_frame_del, nonsense_mutation, in_frame_ins, frame_shift_ins, splice_region, translation_start_site	0
56	MM	DFCI	DFCI_ONCOPANEL_1	1	4	missense_mutation, nonsense_mutation	0
57	MM	MSK	MSK_IMPACT410	1	4	missense_mutation	0
58	PAAD	qcmg_uq_2016	exome	381	10490	frame_shift_del, missense_mutation, silent, splice_region, nonsense_mutation, 5'flank, intron, splice_site, nonstop_mutation, targeted_region, frame_shift_ins, 5'utr, 3'utr, 3'flank, rna, translation_start_site, igr	0
59	PAAD	paca_au	exome	367	23358	igr, intronic, 3utr, rna, missense_mutation, 5flank, silent, 3flank, 5utr, frameshift_insertion, utr, flank, inframe_deletion, nonsense_mutation, splice_site, unknown, frameshift_deletion, inframe_insertion, nonstop_mutation	0
60	PAAD	MSK	MSK_IMPACT468	306	268	missense_mutation, splice_site, frame_shift_del, nonsense_mutation, frame_shift_ins, in_frame_ins, in_frame_del, 5'utr, silent, intron, translation_start_site, 3'utr, 5'flank	0
61	PAAD	MSK	MSK_IMPACT410	272	255	missense_mutation, nonsense_mutation, frame_shift_del, splice_site, frame_shift_ins, in_frame_del, splice_region, in_frame_ins, translation_start_site, 5'flank, nonstop_mutation	0
62	PAAD	ca	genome	220	23842	igr, intronic, missense_mutation, rna, silent, nonsense_mutation, 3flank, 5utr, 5flank, 3utr, frameshift_insertion, inframe_deletion, frameshift_deletion, splice_site, flank, inframe_insertion, nonstop_mutation, utr, unknown	0
63	PAAD	tcga_2018	exome	175	12823	missense_mutation, frame_shift_ins, rna, intron, silent, frame_shift_del, 5'flank, nonsense_mutation, 3'utr, in_frame_del, 5'utr, 3'flank, splice_site, in_frame_ins, nonstop_mutation, translation_start_site	0
64	PAAD	DFCI	DFCI_ONCOPANEL_3	115	299	missense_mutation, in_frame_del, intron, nonsense_mutation, in_frame_ins, frame_shift_del, frame_shift_ins, splice_region, splice_site, 5'utr, 3'utr, silent, translation_start_site, 5'flank, rna	0
65	PAAD	DFCI	DFCI_ONCOPANEL_2	107	191	missense_mutation, frame_shift_del, nonsense_mutation, in_frame_del, splice_region, splice_site, silent, 5'utr, frame_shift_ins, 5'flank, in_frame_ins, intron, nonstop_mutation	0
66	PAAD	utsw_2015	exome	106	4678	frame_shift_del, missense_mutation, rna, frame_shift_ins, 3'utr, nonsense_mutation, splice_region, in_frame_del, 5'utr, igr, 3'flank, splice_site, intron, 5'flank, silent, translation_start_site	0
67	PAAD	icgc_2012	exome	98	1515	frameshift_deletion, missense_mutation, nonsense_mutation, silent, intronic, frameshift_insertion, rna, igr, splice_site, inframe_deletion, inframe_insertion, 3utr, 5utr, 5flank, 3flank, nonstop_mutation	0
68	PAAD	ca	exome	48	3546	missense_mutation, intronic, nonsense_mutation, igr, silent, rna, 3flank, splice_site, 5utr, 3utr, frameshift_insertion, frameshift_deletion, inframe_insertion, inframe_deletion, 5flank, utr, flank, nonstop_mutation, unknown	0
69	PAAD	UHN	UHN_48_V1	26	21	intron, missense_mutation, 3'utr, silent, frame_shift_del, splice_region, nonsense_mutation, in_frame_del, splice_site	0
70	PAAD	VICC	VICC_01_T7	22	101	in_frame_del, missense_mutation, nonsense_mutation, 3'utr, in_frame_ins, frame_shift_ins, frame_shift_del, translation_start_site, intron, silent, splice_site	0
71	PAAD	DFCI	DFCI_ONCOPANEL_1	18	56	missense_mutation, nonsense_mutation, in_frame_del, frame_shift_del, splice_site, frame_shift_ins	0
72	PAAD	MDA	MDA_50_V1	15	8	nonsense_mutation, missense_mutation	0
73	PAAD	MSK	MSK_IMPACT341	10	21	missense_mutation, nonsense_mutation, frame_shift_del, frame_shift_ins, in_frame_del, in_frame_ins	0
74	PAAD	WAKE	WAKE_CLINICAL_T7	8	26	missense_mutation, nonsense_mutation, splice_site	0
75	PAAD	MDA	MDA_46_V1	6	5	missense_mutation, nonsense_mutation	0
76	PAAD	NKI	NKI_TSACP_MISEQ_NGS	5	3	missense_mutation, nonsense_mutation, frame_shift_del	0
77	PAAD	JHU	JHU_50GP_V2	4	4	missense_mutation, nonsense_mutation	0
78	PAAD	VICC	VICC_01_T5A	3	9	missense_mutation, frame_shift_del	0
79	PAAD	GRCC	GRCC_CHP2	1	2	missense_mutation	0
80	PAAD	GRCC	GRCC_MOSC3	1	2	missense_mutation	0

## Sheet: SD2. targeted sequencing panels
Supplementary Data 2. Targeted sequencing panel information.
	cancer	dataset	target	num_cancer_samples	num_genes_detected	genes_detected
1	COAD	JHU	JHU_50GP_V2	560	49	ABL1, AKT1, ALK, APC, ATM, BRAF, CDH1, CDKN2A, CSF1R, CTNNB1, EGFR, ERBB2, ERBB4, FBXW7, FGFR1, FGFR2, FGFR3, FLT3, GNA11, GNAQ, GNAS, HNF1A, HRAS, IDH1, IDH2, JAK2, JAK3, KDR, KIT, KRAS, MET, MLH1, MPL, NOTCH1, NPM1, NRAS, PDGFRA, PIK3CA, PTEN, PTPN11, RB1, RET, SMAD4, SMARCB1, SMO, SRC, STK11, TP53, VHL
2	COAD	DFCI	DFCI_ONCOPANEL_2	507	308	ABL1, AC129492.6, AKT1, AKT2, AKT3, ALK, ALOX12B, APC, AR, ARAF, ARID1A, ARID1B, ARID2, ASXL1, ATM, ATRX, AURKA, AURKB, AXL, B2M, BAP1, BCL2, BCL2L12, BCL6, BCOR, BCORL1, BLM, BMPR1A, BRAF, BRCA1, BRCA2, BRD4, BRIP1, BUB1B, CADM2, CARD11, CBL, CBLB, CCND1, CCND2, CCND3, CCNE1, CD274, CD58, CD79B, CDC73, CDH1, CDK1, CDK2, CDK4, CDK5, CDK6, CDK9, CDKN1A, CDKN1B, CDKN1C, CDKN2A, CDKN2B, CDKN2B-AS1, …
3	COAD	MSK	MSK_IMPACT468	475	456	ABL1, ACVR1, AGO2, AKT1, AKT2, AKT3, ALK, ALOX12B, AMER1, ANKRD11, APC, AR, ARAF, ARID1A, ARID1B, ARID2, ARID5B, ASXL1, ASXL2, ATM, ATR, ATRX, AURKA, AURKB, AXIN1, AXIN2, AXL, B2M, BABAM1, BAP1, BARD1, BBC3, BCL10, BCL2, BCL2L1, BCL2L11, BCL6, BCOR, BIRC3, BLM, BMPR1A, BRAF, BRCA1, BRCA2, BRD4, BRIP1, BTK, CALR, CARD11, CARM1, CASP8, CBFB, CBL, CCND1, CCND2, CCND3, CCNE1, CD274, CD276, CD79A, CD7…
4	COAD	MSK	MSK_IMPACT410	458	403	ABL1, ACVR1, AKT1, AKT2, AKT3, ALK, ALOX12B, AMER1, ANKRD11, APC, AR, ARAF, ARID1A, ARID1B, ARID2, ARID5B, ASXL1, ASXL2, ATM, ATR, ATRX, AURKA, AURKB, AXIN1, AXIN2, AXL, B2M, BAP1, BARD1, BBC3, BCL10, BCL2, BCL2L1, BCL2L11, BCL6, BCOR, BIRC3, BLM, BMPR1A, BRAF, BRCA1, BRCA2, BRD4, BRIP1, BTK, CALR, CARD11, CASP8, CBFB, CBL, CCND1, CCND2, CCND3, CCNE1, CD274, CD276, CD79A, CD79B, CDC73, CDH1, CDK1…
5	COAD	DFCI	DFCI_ONCOPANEL_3	423	451	ABCB11, ABL1, AC090616.2, ACTRT3, ACVR1, AKT1, AKT2, AKT3, ALK, AP000758.1, APC, AR, ARAF, ARHGAP35, ARHGEF12, ARID1A, ARID1B, ARID2, ASXL1, ATM, ATR, ATRX, AURKA, AURKB, AXIN2, AXL, B2M, BABAM1, BAP1, BARD1, BCL11B, BCL2, BCL2L12, BCL6, BCOR, BCORL1, BLM, BMPR1A, BRAF, BRCA1, BRCA2, BRCC3, BRD3, BRD4, BRE, BRIP1, BUB1B, C17orf70, C19orf40, C1orf86, C9orf66, CALR, CARD11, CASP8, CBFA2T3, CBFB, CB…
6	COAD	MDA	MDA_50_V1	169	28	AKT1, APC, ATM, BRAF, CDKN2A, CTNNB1, ERBB2, ERBB4, FBXW7, FGFR1, FGFR3, GNAS, HNF1A, JAK2, KDR, KIT, KRAS, MPL, NOTCH1, NRAS, PDGFRA, PIK3CA, PTEN, RB1, SMAD4, SMARCB1, SMO, TP53
7	COAD	MDA	MDA_46_V1	153	27	ABL1, ALK, APC, ATM, BRAF, CDH1, CTNNB1, ERBB2, ERBB4, FBXW7, FGFR3, FLT3, GNAS, HRAS, KDR, KRAS, MET, NOTCH1, NRAS, PDGFRA, PIK3CA, PTEN, RB1, RET, SMAD4, SMARCB1, TP53
8	COAD	UHN	UHN_48_V1	144	32	ABL1, AKT1, APC, ATM, BRAF, CDKN2A, CTNNB1, EGFR, ERBB2, ERBB4, FBXW7, FGFR3, FLT3, GNA11, GNAS, HRAS, IDH1, JAK3, KIT, KRAS, MET, MPL, NRAS, PDGFRA, PIK3CA, PTEN, RB1, RET, SMAD4, SMO, SRC, TP53
9	COAD	DFCI	DFCI_ONCOPANEL_1	106	181	ABL1, ALK, ALOX12B, APC, AR, ARAF, ARID1A, ARID1B, ARID2, ASXL1, ATM, ATRX, AURKA, AXL, BAP1, BCL6, BCOR, BCORL1, BLM, BRAF, BRCA1, BRCA2, BRD4, BRIP1, BUB1B, CARD11, CBL, CBLB, CCND1, CDC73, CDH1, CDK4, CDK5, CDKN1B, CDKN2A, CDKN2B, CHEK2, CIITA, CREBBP, CRTC1, CTNNB1, CUX1, CYLD, DDB2, DDR2, DICER1, DMD, DNMT3A, EGFR, EP300, EPHA3, EPHA5, EPHA7, ERBB2, ERBB3, ERBB4, ERCC4, ERCC5, ETV1, ETV4, ET…
10	COAD	MSK	MSK_IMPACT341	102	232	AKT1, AKT2, AKT3, ALK, ALOX12B, APC, AR, ARAF, ARID1A, ARID1B, ARID2, ARID5B, ASXL2, ATM, ATR, ATRX, AURKB, AXIN1, AXIN2, AXL, BAP1, BCL6, BCOR, BLM, BMPR1A, BRAF, BRCA2, BRD4, BRIP1, BTK, CARD11, CASP8, CBL, CCND1, CCND2, CCND3, CD274, CD276, CDC73, CDK12, CDK8, CDKN2B, CIC, CREBBP, CSF1R, CTCF, CTNNB1, DICER1, DNMT1, DNMT3A, DNMT3B, DOT1L, EED, EGFR, EP300, EPHA3, EPHA5, EPHB1, ERBB2, ERBB3, ER…
11	COAD	VICC	VICC_01_T7	86	242	ABL1, ABL2, AKT2, AKT3, ALK, AMER1, APC, AR, ARAF, ARID1A, ARID1B, ARID2, ASXL1, ATM, ATR, ATRX, AURKA, AURKB, AXIN1, AXL, BAP1, BARD1, BCL2L1, BCOR, BCORL1, BLM, BRAF, BRCA1, BRCA2, BRD4, BRIP1, BTK, C11orf30, CARD11, CBL, CCND1, CCND2, CCND3, CCNE1, CDC73, CDH1, CDK12, CDK4, CDK6, CDKN1A, CDKN1B, CDKN2A, CDKN2B, CDKN2C, CHD2, CHD4, CHEK2, CIC, CREBBP, CRLF2, CSF1R, CTCF, CTNNA1, CTNNB1, CYLD, D…
12	COAD	NKI	NKI_TSACP_MISEQ_NGS	62	21	APC, ATM, BRAF, EGFR, ERBB4, FBXW7, FGFR3, GNAQ, KDR, KIT, KRAS, NRAS, PDGFRA, PIK3CA, PTEN, PTPN11, RB1, RET, SMAD4, STK11, TP53
13	COAD	MDA	MDA_409_V1	27	76	ADAMTS20, ALK, AMER1, APC, AR, ATM, AURKC, BAI3, BCL9, CDC73, CDH2, CHEK2, CSF1R, CSMD3, CYP2C19, DCC, EP300, EPHA7, EPHB1, ERCC2, ESR1, EXT1, FANCD2, FANCG, FBXW7, FLI1, FLT4, FN1, GNAS, HOOK3, IGF1R, IL7R, KAT6A, KDM6A, KDR, KMT2C, KRAS, LCK, LRP1B, LTF, MAML2, MAP3K7, MET, MITF, MN1, MYH11, NF1, NRAS, NSD1, NTRK1, NTRK3, NUP214, NUP98, PAX5, PDE4DIP, PIK3CA, PIK3CD, PIK3R1, PPP2R1A, PSIP1, RET…
14	COAD	VICC	VICC_01_T5A	22	103	ALK, AMER1, APC, ARID1A, ARID2, ATM, ATRX, AXL, BAP1, BARD1, BCOR, BLM, BRAF, BRCA1, BRCA2, BRIP1, CARD11, CBL, CCND3, CIC, CREBBP, CTCF, CTNNB1, DDR2, DOT1L, EPHA3, EPHB1, ERBB2, ERBB3, ERBB4, ESR1, EZH2, FANCA, FANCD2, FANCE, FANCF, FANCL, FBXW7, FGF6, FOXL2, GATA1, GATA2, GID4, GNAS, GRIN2A, IGF1R, IKZF1, IL7R, IRF4, IRS2, JAK1, JAK3, JUN, KAT6A, KDR, KIT, KMT2A, KMT2D, KRAS, LRP1B, MAP2K4, ME…
15	COAD	WAKE	WAKE_CLINICAL_T7	22	66	ABL1, APC, ARID1A, ARID1B, ARID2, ASXL1, ATM, AXL, BCORL1, BLM, CBL, CDC73, CDH1, CDK12, CIC, CTNNB1, CYLD, DDR2, DOT1L, EPHA3, EPHB1, ERBB2, ERBB3, ESR1, FANCD2, FANCE, FGFR4, GLI1, GNAS, GRM3, IRF4, KMT2A, LYN, LZTR1, MAP2K4, MAP3K1, MDM4, MET, MLH1, NF1, NPM1, NTRK2, PIK3CA, PLCG2, POLD1, PRDM1, PREX2, PTEN, PTPN11, RANBP2, RET, SDHA, SMAD3, SMAD4, SMARCA4, SMARCB1, SNCAIP, SOX9, STAG2, TAF1, …
16	COAD	VICC	VICC_01_SOLIDTUMOR	11	18	BRAF, CTNNB1, EGFR, ERBB2, FGFR1, FGFR2, GNAQ, IDH1, KIT, KRAS, MAP2K1, MET, NRAS, PDGFRA, PIK3CA, PTEN, ROS1, TP53
17	COAD	GRCC	GRCC_MOSC3	2	3	KRAS, NRAS, TP53
18	LUAD	JHU	JHU_50GP_V2	894	50	ABL1, AKT1, ALK, APC, ATM, BRAF, CDH1, CDKN2A, CSF1R, CTNNB1, EGFR, ERBB2, ERBB4, EZH2, FBXW7, FGFR1, FGFR2, FGFR3, FLT3, GNA11, GNAQ, GNAS, HNF1A, HRAS, IDH1, IDH2, JAK2, JAK3, KDR, KIT, KRAS, MET, MLH1, MPL, NOTCH1, NPM1, NRAS, PDGFRA, PIK3CA, PTEN, PTPN11, RB1, RET, SMAD4, SMARCB1, SMO, SRC, STK11, TP53, VHL
19	LUAD	MSK	MSK_IMPACT468	756	458	ABL1, ACVR1, AGO2, AKT1, AKT2, AKT3, ALK, ALOX12B, AMER1, ANKRD11, APC, AR, ARAF, ARID1A, ARID1B, ARID2, ARID5B, ASXL1, ASXL2, ATM, ATR, ATRX, AURKA, AURKB, AXIN1, AXIN2, AXL, B2M, BABAM1, BAP1, BARD1, BBC3, BCL10, BCL2, BCL2L1, BCL2L11, BCL6, BCOR, BIRC3, BLM, BMPR1A, BRAF, BRCA1, BRCA2, BRD4, BRIP1, BTK, CALR, CARD11, CARM1, CASP8, CBFB, CBL, CCND1, CCND2, CCND3, CCNE1, CD274, CD276, CD79A, CD7…
20	LUAD	MSK	MSK_IMPACT410	700	390	ABL1, ACVR1, AKT1, AKT2, AKT3, ALK, ALOX12B, AMER1, ANKRD11, APC, AR, ARAF, ARID1A, ARID1B, ARID2, ARID5B, ASXL1, ASXL2, ATM, ATR, ATRX, AURKA, AURKB, AXIN1, AXIN2, AXL, B2M, BAP1, BARD1, BBC3, BCL10, BCL2, BCL2L1, BCL2L11, BCL6, BCOR, BIRC3, BLM, BMPR1A, BRAF, BRCA1, BRCA2, BRD4, BRIP1, BTK, CARD11, CASP8, CBFB, CBL, CCND1, CCND3, CCNE1, CD276, CD79A, CD79B, CDC73, CDH1, CDK12, CDK4, CDK6, CDK8,…
21	LUAD	DFCI	DFCI_ONCOPANEL_2	586	305	ABL1, AKT1, AKT2, AKT3, ALK, ALOX12B, APC, AR, ARAF, ARID1A, ARID1B, ARID2, ASXL1, ATM, ATRX, AURKA, AURKB, AXL, B2M, BAP1, BCL2, BCL2L1, BCL2L12, BCL6, BCOR, BCORL1, BLM, BMPR1A, BRAF, BRCA1, BRCA2, BRD4, BRIP1, BUB1B, CADM2, CARD11, CBL, CBLB, CCND1, CCND2, CCND3, CCNE1, CD274, CD58, CD79B, CDC73, CDH1, CDK1, CDK2, CDK4, CDK5, CDK6, CDK9, CDKN1A, CDKN1B, CDKN1C, CDKN2A, CDKN2B, CDKN2B-AS1, CDKN…
22	LUAD	DFCI	DFCI_ONCOPANEL_3	354	449	ABCB11, ABL1, AC090616.2, ACVR1, AKT1, AKT2, AKT3, ALK, ALOX12B, APC, AR, ARAF, ARHGAP35, ARHGEF12, ARID1A, ARID1B, ARID2, ASXL1, ATM, ATR, ATRX, AURKA, AURKB, AXIN2, AXL, B2M, BABAM1, BAP1, BARD1, BCL11B, BCL2L12, BCL6, BCOR, BCORL1, BLM, BMPR1A, BRAF, BRCA1, BRCA2, BRCC3, BRD3, BRD4, BRE, BRIP1, BUB1B, C17orf70, C19orf40, C1orf86, CADM2, CALR, CARD11, CASP8, CBFA2T3, CBFB, CBL, CBLB, CCND1, CCN…
23	LUAD	DFCI	DFCI_ONCOPANEL_1	217	243	ABL1, AKT1, AKT2, AKT3, ALK, ALOX12B, APC, AR, ARAF, ARID1A, ARID1B, ARID2, ASXL1, ATM, ATRX, AURKA, AURKB, AXL, B2M, BAP1, BCL2, BCL2L12, BCL6, BCOR, BCORL1, BLM, BMPR1A, BRAF, BRCA1, BRCA2, BRD4, BRIP1, BUB1B, CARD11, CBL, CBLB, CCND2, CCND3, CCNE1, CD274, CDC73, CDH1, CDK1, CDK5, CDK6, CDK9, CDKN1B, CDKN2A, CDKN2C, CEBPA, CHEK2, CIITA, CREBBP, CRTC1, CRTC2, CTNNB1, CUX1, CYLD, DDB2, DDR2, DICE…
24	LUAD	MSK	MSK_IMPACT341	167	251	ABL1, AKT3, ALK, ALOX12B, APC, AR, ARAF, ARID1A, ARID1B, ARID2, ASXL2, ATM, ATR, ATRX, AXIN1, AXIN2, AXL, B2M, BAP1, BARD1, BBC3, BCL6, BCOR, BLM, BRAF, BRCA1, BRCA2, BRD4, BRIP1, BTK, CARD11, CASP8, CBFB, CBL, CCND2, CDC73, CDH1, CDK12, CDK8, CDKN2A, CDKN2C, CHEK1, CHEK2, CIC, CREBBP, CRLF2, CSF1R, CTCF, CTLA4, CTNNB1, CUL3, DAXX, DDR2, DICER1, DIS3, DNMT1, DNMT3A, DNMT3B, DOT1L, EGFR, EIF1AX, E…
25	LUAD	tsp	washu_broad_tsp_623	162	359	ABL1, ABL2, AC002472.13, ACVR1B, ACVR1C, ACVR2B, ACVRL1, ADRBK2, AIFM3, AKT1, AKT3, ALK, ANKK1, APC, ARAF, ATM, ATR, AURKA, AURKB, AXL, BAP1, BARD1, BAX, BCL3, BCL6, BMPR1A, BMPR1B, BMX, BRAF, BRCA1, BRCA2, BUB1, CACNA2D2, CAMKV, CASK, CBLB, CCNB3, CCNE1, CCNG1, CCNT2, CDC25A, CDC42BPA, CDC42BPG, CDH11, CDH4, CDK11A, CDK12, CDK13, CDK14, CDK15, CDK17, CDK5, CDK7, CDK9, CDKN2A, CDKN2B, CDKN2C, CHE…
26	LUAD	WAKE	WAKE_CA_NGSQ3	60	379	ABI1, ABL1, ABL2, ACKR3, ACSL3, ACSL6, AFF1, AFF4, AKAP9, AKT1, AKT2, AKT3, ALDH2, ALK, AMER1, APC, AR, ARAF, ARHGAP26, ARHGEF12, ARID1A, ARID2, ASPSCR1, ASXL1, ATIC, ATM, ATP2B3, ATR, ATRX, AXIN1, AXL, BAP1, BARD1, BCL11A, BCL11B, BCL3, BCL7A, BCL9, BCOR, BCORL1, BCR, BRAF, BRCA1, BRCA2, BRD3, BRIP1, BTK, BUB1B, C11orf30, CAMTA1, CANT1, CARD11, CARS, CASC5, CBFA2T3, CBFB, CBL, CBLC, CCND2, CCND3…
27	LUAD	UHN	UHN_48_V1	58	22	APC, BRAF, CDKN2A, CTNNB1, EGFR, ERBB2, ERBB4, FGFR3, FLT3, GNA11, GNAS, HNF1A, IDH1, KIT, KRAS, NRAS, PDGFRA, PTEN, RB1, SMO, STK11, TP53
28	LUAD	WAKE	WAKE_CA_01	36	16	ATM, BRAF, BRCA1, BRCA2, CTNNB1, EGFR, FGFR2, GNAS, HRAS, KRAS, NRAS, PIK3CA, PTEN, SMO, STK11, TP53
29	LUAD	VICC	VICC_01_T7	32	152	ACVR1B, ALK, AMER1, APC, AR, ARID1A, ARID1B, ARID2, ATM, ATR, ATRX, AXIN1, AXL, BCL6, BCOR, BRCA1, BRCA2, BRIP1, BTG1, C11orf30, CARD11, CBL, CD79B, CDH1, CDK12, CDK4, CDKN2A, CEBPA, CHD4, CHEK1, CHEK2, CIC, CREBBP, CTCF, CTNNB1, DDR2, DNMT3A, DOT1L, EGFR, EP300, EPHA3, EPHA5, ERBB2, ERG, ERRFI1, ESR1, FAM46C, FANCA, FANCD2, FAT1, FGF23, FGFR1, FGFR2, FGFR3, FLT1, FOXP1, FRS2, FUBP1, GATA6, GLI1,…
30	LUAD	GRCC	GRCC_MOSC3	24	19	APC, BRAF, BRCA2, CTNNB1, EGFR, FBXW7, FGFR4, FLT3, IDH1, KDR, KEAP1, KRAS, MAP3K1, MET, PIK3CA, SMAD4, STK11, TP53, TSC2
31	LUAD	VICC	VICC_01_SOLIDTUMOR	24	12	ALK, BRAF, EGFR, ERBB2, ESR1, FGFR1, KIT, KRAS, MET, PIK3CA, PTEN, TP53
32	LUAD	NKI	NKI_TSACP_MISEQ_NGS	21	13	BRAF, CTNNB1, EGFR, ERBB4, GNAS, KDR, KIT, KRAS, NRAS, PDGFRA, SMO, STK11, TP53
33	LUAD	WAKE	WAKE_CLINICAL_T7	20	73	ABL1, APC, AR, ARID1A, ARID1B, ARID2, ASXL1, ATM, BCORL1, BLM, C11orf30, CD79A, CDC73, CDH1, CDK8, CYLD, DDR2, DOT1L, EP300, EPHA3, EPHB1, ERBB2, ERBB3, FANCD2, GABRA6, GATA1, GATA3, GLI1, GNAS, GPR124, GRM3, HNF1A, IGF1R, IRF4, JAK2, KDM6A, KMT2A, LZTR1, MAP2K4, MED12, MLH1, MSH2, MSH6, MYC, NF1, NSD1, NTRK2, PAK3, PDGFRA, PIK3CA, PIK3CG, PIK3R1, PLCG2, POLD1, PPP2R1A, PREX2, PRKCI, RAD50, RANBP…
34	LUAD	MDA	MDA_409_V1	13	44	ABL2, APC, ATM, ATR, BAI3, BRAF, BTK, CCNE1, CDH20, CDH5, CSMD3, DCC, EGFR, EPHA7, ERG, ETV1, FANCD2, FBXW7, FLI1, GNAS, ICK, IKBKB, ITGA9, ITGB3, JAK3, KDR, KIT, KMT2C, KRAS, LRP1B, MPL, PIK3C2B, PIK3CG, POT1, PTPRD, PTPRT, SETD2, SMAD2, TAF1L, TP53, TPR, TSHR, UGT1A8, USP9X
35	LUAD	VICC	VICC_01_T5A	12	71	ABL1, AMER1, APC, ASXL1, ATM, ATR, BCL2L2, BCOR, BRAF, BRCA2, CARD11, CCND3, CD79A, CDC73, CDH1, CDK12, CDKN2A, CHEK1, CIC, EGFR, EPHB1, ERBB2, ERG, FANCD2, FANCF, FANCG, FANCL, FGF19, FLT3, FLT4, GNAS, GRIN2A, HGF, INHBA, IRF4, IRS2, JAK1, JAK2, JAK3, KAT6A, KDM5C, KEAP1, KIT, KMT2A, KMT2D, KRAS, LRP1B, MCL1, MDM4, MET, MYCN, NF2, NKX2-1, NTRK3, PDGFRA, PDGFRB, PIK3CA, PPP2R1A, PRKDC, RICTOR, SE…
36	LUAD	MDA	MDA_50_V1	12	6	BRAF, EGFR, GNAS, KIT, KRAS, TP53
37	LUAD	GRCC	GRCC_CHP2	6	6	BRAF, CDKN2A, EGFR, KRAS, PIK3CA, TP53
38	LUAD	MDA	MDA_46_V1	6	5	EGFR, KRAS, MET, STK11, TP53
39	MM	DFCI	DFCI_ONCOPANEL_3	43	166	AKT3, AL161450.1, ALK, ARHGEF12, ARID1A, ARID2, ASXL1, ATM, ATR, ATRX, AURKB, BARD1, BCL2L12, BCL6, BCOR, BMPR1A, BRAF, BRCA1, BRCA2, BRIP1, C17orf70, C19orf40, C1orf86, CARD11, CCND1, CCND2, CD274, CDC73, CDH4, CDK12, CDK6, CDKN1B, CHEK1, CIC, CIITA, COL7A1, CRLF2, CTNNA1, DAXX, DDR2, DICER1, DIS3, DNMT3A, DOCK8, EGFR, EGLN1, ENG, EP300, EPCAM, ERBB4, ERCC2, ERG, ETV1, EWSR1, EXT1, FAH, FAM46C, …
40	MM	DFCI	DFCI_ONCOPANEL_2	16	54	AR, ARID1B, ASXL1, ATM, BCOR, BMPR1A, BRAF, CDKN2B, CREBBP, CRTC2, CUX1, DDR2, EGFR, EP300, EPHA3, ERBB3, ERCC3, ERCC4, FANCF, FH, FLT4, GATA6, GLI2, GLI3, JAK2, KDM6B, KMT2A, KRAS, MAP3K1, MCL1, MET, MITF, MYD88, NBN, NOTCH1, NRAS, PALB2, PAX5, PHF6, PIK3CA, PRAME, PRPF8, PTCH1, PTPRD, RECQL4, SETD2, SLITRK6, SMO, SQSTM1, TCF3, TCF7L2, TET2, TSC2, ZRSR2
41	MM	DFCI	DFCI_ONCOPANEL_1	1	4	DNMT3A, FLT4, PRKDC, TET2
42	MM	MSK	MSK_IMPACT410	1	4	BRAF, CASP8, PIM1, RICTOR
43	PAAD	MSK	MSK_IMPACT468	306	268	ABL1, ACVR1, AGO2, AKT1, AKT3, ALK, ALOX12B, AMER1, ANKRD11, APC, AR, ARID1A, ARID1B, ARID2, ARID5B, ASXL1, ATM, ATR, ATRX, AXIN1, AXIN2, AXL, B2M, BABAM1, BCL2, BCL6, BCOR, BLM, BRAF, BRCA1, BRCA2, BRD4, BRIP1, CARD11, CARM1, CASP8, CCND2, CD276, CDC73, CDK12, CDK4, CDKN2A, CDKN2C, CEBPA, CHEK1, CIC, CREBBP, CSDE1, CSF1R, CTCF, CTNNB1, CUL3, CXCR4, CYSLTR2, DAXX, DICER1, DIS3, DNMT3A, DNMT3B, DO…
44	PAAD	MSK	MSK_IMPACT410	272	255	ABL1, AKT1, AKT3, ALK, ALOX12B, AMER1, ANKRD11, APC, AR, ARAF, ARID1A, ARID1B, ARID5B, ASXL1, ASXL2, ATM, ATR, ATRX, AURKA, AXIN1, AXIN2, AXL, B2M, BAP1, BARD1, BBC3, BCL2L1, BCL2L11, BCL6, BCOR, BIRC3, BLM, BRAF, BRCA1, BRCA2, BRD4, BRIP1, BTK, CALR, CARD11, CASP8, CBFB, CBL, CDC73, CDK12, CDK8, CDKN2A, CEBPA, CIC, CREBBP, CTNNB1, CUL3, DDR2, DICER1, DNAJB1, DNMT1, DNMT3A, DNMT3B, EED, EGFL7, EG…
45	PAAD	DFCI	DFCI_ONCOPANEL_3	115	299	ABCB11, ABL1, AKT1, AKT2, ALK, APC, AR, ARAF, ARHGEF12, ARID1A, ARID1B, ARID2, ASXL1, ATM, ATR, ATRX, AURKB, AXIN2, AXL, BABAM1, BAP1, BARD1, BCL11B, BCL2L1, BCL6, BCOR, BCORL1, BMPR1A, BRAF, BRCA1, BRCA2, BRD4, BRE, BRIP1, BUB1B, C17orf70, CALR, CARD11, CBFA2T3, CBL, CBLB, CCND2, CCNE1, CD79B, CDC73, CDH4, CDK4, CDK8, CDKN1C, CDKN2A, CHEK1, CHEK2, CIC, CIITA, COL7A1, CREBBP, CRTC1, CSF3R, CTNNA1…
46	PAAD	DFCI	DFCI_ONCOPANEL_2	107	191	AKT1, AKT3, ALK, APC, AR, ARID1A, ARID1B, ARID2, ASXL1, ATM, ATRX, AURKA, AXL, BCL2L1, BCL6, BCOR, BCORL1, BMPR1A, BRAF, BRCA1, BRCA2, BRD4, BRIP1, BUB1B, CADM2, CARD11, CBL, CBLB, CCND2, CCNE1, CDH1, CDK1, CDKN2A, CDKN2C, CIITA, CREBBP, CRTC1, CTNNB1, CUX1, CYLD, DDB2, DEPDC5, DICER1, DIS3, DMD, DNMT3A, EED, EP300, EPHA3, EPHA5, ERBB2, ERBB3, ERBB4, ERCC2, ERCC4, ERCC5, ETV1, ETV4, ETV6, EWSR1, …
47	PAAD	UHN	UHN_48_V1	26	21	ABL1, BRAF, CDKN2A, ERBB4, FGFR2, FGFR3, GNA11, KDR, KRAS, NOTCH1, NRAS, PIK3CA, PTEN, RB1, RET, SMAD4, SMO, SRC, STK11, TP53, VHL
48	PAAD	VICC	VICC_01_T7	22	101	ABL2, AMER1, APC, ARID1A, ARID1B, ATM, ATRX, AXL, BARD1, BCORL1, BRCA1, BRCA2, BRIP1, CBL, CD79A, CDKN2A, CDKN2B, CIC, CTNNB1, CUL3, DAXX, DNMT3A, EGFR, ERBB2, FANCD2, FANCG, FANCL, FBXW7, FGF10, FGF6, FH, FLT4, FOXL2, GATA4, GNA13, GNAQ, GNAS, GPR124, GRIN2A, HSP90AA1, IKBKE, IKZF1, KAT6A, KDM5A, KEAP1, KMT2C, KMT2D, KRAS, LRP1B, LYN, LZTR1, MAGI2, MAP2K4, MCL1, MED12, MITF, MLH1, MPL, MSH2, MSH…
49	PAAD	DFCI	DFCI_ONCOPANEL_1	18	56	ALOX12B, APC, AR, ARID1B, ASXL1, BLM, BRAF, BRCA2, BRD4, CBLB, CDH1, CDKN1A, CDKN2A, CIITA, CYLD, DIS3, DMD, EP300, EPHA7, ERCC5, ESR1, EZH2, FBXW7, FLT4, GLI3, IGF1R, JAK3, KDM6B, KIT, KMT2D, KRAS, MECOM, MSH6, MTOR, MYBL1, NF2, NKX2-1, PALB2, PDGFRA, PMS2, PRKDC, PTCH1, PTEN, RBL2, SDHAF2, SDHB, SETD2, SMAD4, SRC, STK11, TCF7L1, TERT, TET2, TP53, TSC2, XPO1
50	PAAD	MDA	MDA_50_V1	15	8	CDKN2A, GNAS, KDR, KRAS, NOTCH1, PIK3CA, SMAD4, TP53
51	PAAD	MSK	MSK_IMPACT341	10	21	APC, BARD1, BCOR, BRCA2, CDKN2A, EED, EPHB1, FAT1, GNAS, HIST1H1C, INPP4B, KRAS, MDC1, MDM2, MSH2, NSD1, PARP1, RNF43, SOX9, TERT, TP53
52	PAAD	WAKE	WAKE_CLINICAL_T7	8	26	ABL1, ACVR1B, APC, ARID1A, ATM, BRCA2, CHD2, CHEK1, EP300, EPHA3, EPHB1, ERBB2, FANCD2, MAP2K1, MITF, MLH1, MPL, MSH6, NF2, NUP93, PIK3R1, PLCG2, PREX2, RAD50, SMAD4, SMARCA4
53	PAAD	MDA	MDA_46_V1	6	5	EGFR, ERBB2, KRAS, SMAD4, TP53
54	PAAD	NKI	NKI_TSACP_MISEQ_NGS	5	3	KRAS, SMAD4, TP53
55	PAAD	JHU	JHU_50GP_V2	4	4	CDKN2A, KRAS, SMAD4, TP53
56	PAAD	VICC	VICC_01_T5A	3	9	APC, AR, AXL, CHEK1, FANCD2, KRAS, PIK3CA, SPEN, TP53
57	PAAD	GRCC	GRCC_CHP2	1	2	KRAS, TP53
58	PAAD	GRCC	GRCC_MOSC3	1	2	GNAS, KRAS

## Sheet: SD3. KRAS allele frequencies
Supplementary Data 3. KRAS allele frequencies.
	cancer	kras_allele	num_allele_samples	num_cancer_samples	allele_frequency
1	COAD	WT	2429	4145	0.586
2	COAD	G12D	501	4145	0.121
3	COAD	G12V	387	4145	0.093
4	COAD	G13D	295	4145	0.071
5	COAD	G12C	118	4145	0.028
6	COAD	A146T	102	4145	0.025
7	COAD	G12A	79	4145	0.019
8	COAD	G12S	75	4145	0.018
9	COAD	Q61H	32	4145	0.008
10	COAD	A146V	22	4145	0.005
11	COAD	G12R	18	4145	0.004
12	COAD	K117N	18	4145	0.004
13	COAD	Q61L	18	4145	0.004
14	COAD	Q61R	16	4145	0.004
15	COAD	G13C	14	4145	0.003
16	COAD	Q61K	11	4145	0.003
17	COAD	G13R	2	4145	0.000
18	COAD	K117R	2	4145	0.000
19	COAD	Q61E	2	4145	0.000
20	COAD	G12F	1	4145	0.000
21	COAD	G13dup	1	4145	0.000
22	COAD	GV13CG	1	4145	0.000
23	COAD	Q61P	1	4145	0.000
24	LUAD	WT	3270	5051	0.647
25	LUAD	G12C	722	5051	0.143
26	LUAD	G12V	356	5051	0.070
27	LUAD	G12D	261	5051	0.052
28	LUAD	G12A	151	5051	0.030
29	LUAD	G13C	67	5051	0.013
30	LUAD	Q61H	61	5051	0.012
31	LUAD	G13D	45	5051	0.009
32	LUAD	G12S	32	5051	0.006
33	LUAD	G12F	23	5051	0.005
34	LUAD	Q61L	23	5051	0.005
35	LUAD	G12R	19	5051	0.004
36	LUAD	A146T	4	5051	0.001
37	LUAD	Q61K	3	5051	0.001
38	LUAD	Q61R	3	5051	0.001
39	LUAD	G13V	2	5051	0.000
40	LUAD	A146P	1	5051	0.000
41	LUAD	A146V	1	5051	0.000
42	LUAD	G12I	1	5051	0.000
43	LUAD	G12N	1	5051	0.000
44	LUAD	G13E	1	5051	0.000
45	LUAD	G13R	1	5051	0.000
46	LUAD	GG12DC	1	5051	0.000
47	LUAD	K117N	1	5051	0.000
48	LUAD	Q61A	1	5051	0.000
49	MM	WT	985	1262	0.781
50	MM	Q61H	86	1262	0.068
51	MM	G13D	34	1262	0.027
52	MM	G12D	32	1262	0.025
53	MM	G12V	22	1262	0.017
54	MM	G12A	17	1262	0.013
55	MM	Q61R	15	1262	0.012
56	MM	G12R	14	1262	0.011
57	MM	Q61L	12	1262	0.010
58	MM	G12S	9	1262	0.007
59	MM	A146V	8	1262	0.006
60	MM	G12C	8	1262	0.006
61	MM	K117N	7	1262	0.006
62	MM	A146T	6	1262	0.005
63	MM	G13C	2	1262	0.002
64	MM	Q61E	2	1262	0.002
65	MM	Q61K	2	1262	0.002
66	MM	K117R	1	1262	0.001
67	PAAD	G12D	812	2314	0.351
68	PAAD	G12V	656	2314	0.283
69	PAAD	G12R	331	2314	0.143
70	PAAD	WT	317	2314	0.137
71	PAAD	Q61H	95	2314	0.041
72	PAAD	G12C	27	2314	0.012
73	PAAD	Q61R	25	2314	0.011
74	PAAD	G12A	8	2314	0.003
75	PAAD	G13D	8	2314	0.003
76	PAAD	Q61L	7	2314	0.003
77	PAAD	Q61K	5	2314	0.002
78	PAAD	G12I	3	2314	0.001
79	PAAD	G12L	3	2314	0.001
80	PAAD	G12S	2	2314	0.001
81	PAAD	G13C	2	2314	0.001
82	PAAD	G13P	2	2314	0.001
83	PAAD	A146T	1	2314	0.000
84	PAAD	G12F	1	2314	0.000
85	PAAD	G13A	1	2314	0.000
86	PAAD	G13dup	1	2314	0.000
87	PAAD	G13E	1	2314	0.000
88	PAAD	G13H	1	2314	0.000
89	PAAD	G13R	1	2314	0.000
90	PAAD	G13V	1	2314	0.000
91	PAAD	GG12AC	1	2314	0.000
92	PAAD	Q61_S65dup	1	2314	0.000
93	PAAD	Q61A	1	2314	0.000

## Sheet: SD4. mutational signature level
Supplementary Data 4. Mutational signature compositions for each tumor sample.
	cancer	tumor_sample_barcode	sig_1	sig_2	sig_3	sig_4	sig_5	sig_6	sig_7a	sig_7b	sig_7c	sig_7d	sig_8	sig_9	sig_10a	sig_10b	sig_10c	sig_13	sig_14	sig_15	sig_17	sig_17v2	sig_18	sig_20	sig_21	sig_26	sig_30	sig_38	sig_45	sig_55	sig_ar1	sig_ar2	sig_n3v2
1	COAD	587230	0.397	0.000	0.000	0.000	0.000	0.000	0.000	0.000	0.000	0.000	0.000	0.000	0.000	0.000	0.000	0.000	0.000	0.000	0.000	0.000	0.206	0.000	0.000	0.000	0.000	0.000	0.000	0.000	0.000	0.397	0.000
2	COAD	587232	0.239	0.000	0.000	0.000	0.478	0.000	0.000	0.000	0.000	0.000	0.000	0.000	0.000	0.000	0.000	0.000	0.000	0.000	0.000	0.000	0.283	0.000	0.000	0.000	0.000	0.000	0.000	0.000	0.000	0.000	0.000
3	COAD	587242	0.733	0.000	0.000	0.000	0.000	0.000	0.000	0.000	0.000	0.000	0.000	0.000	0.000	0.000	0.000	0.000	0.000	0.000	0.000	0.000	0.267	0.000	0.000	0.000	0.000	0.000	0.000	0.000	0.000	0.000	0.000
4	COAD	587244	0.814	0.000	0.000	0.000	0.000	0.000	0.000	0.000	0.000	0.000	0.000	0.000	0.000	0.000	0.000	0.000	0.000	0.000	0.000	0.186	0.000	0.000	0.000	0.000	0.000	0.000	0.000	0.000	0.000	0.000	0.000
5	COAD	587246	0.464	0.000	0.000	0.000	0.000	0.000	0.000	0.000	0.000	0.000	0.000	0.000	0.000	0.000	0.000	0.000	0.000	0.000	0.000	0.000	0.188	0.000	0.000	0.000	0.000	0.000	0.000	0.000	0.000	0.348	0.000
6	COAD	587248	0.614	0.000	0.000	0.000	0.000	0.000	0.000	0.000	0.000	0.000	0.000	0.000	0.000	0.000	0.000	0.000	0.000	0.000	0.175	0.000	0.211	0.000	0.000	0.000	0.000	0.000	0.000	0.000	0.000	0.000	0.000
7	COAD	587260	0.645	0.000	0.000	0.000	0.000	0.000	0.000	0.000	0.000	0.000	0.000	0.000	0.000	0.000	0.000	0.000	0.000	0.000	0.000	0.084	0.000	0.000	0.000	0.000	0.000	0.000	0.000	0.000	0.000	0.271	0.000
8	COAD	587262	0.335	0.000	0.000	0.000	0.000	0.000	0.000	0.000	0.000	0.000	0.000	0.000	0.000	0.000	0.000	0.000	0.000	0.000	0.216	0.000	0.102	0.000	0.000	0.000	0.000	0.000	0.000	0.000	0.000	0.234	0.114
9	COAD	587264	0.778	0.000	0.000	0.000	0.000	0.000	0.000	0.000	0.000	0.000	0.000	0.000	0.000	0.000	0.000	0.000	0.000	0.000	0.000	0.000	0.000	0.000	0.000	0.000	0.000	0.000	0.000	0.000	0.000	0.000	0.222
10	COAD	587268	0.662	0.000	0.000	0.000	0.000	0.000	0.000	0.000	0.000	0.000	0.000	0.000	0.000	0.000	0.000	0.000	0.000	0.000	0.000	0.000	0.338	0.000	0.000	0.000	0.000	0.000	0.000	0.000	0.000	0.000	0.000
11	COAD	587270	0.805	0.000	0.000	0.000	0.000	0.000	0.000	0.000	0.000	0.000	0.000	0.000	0.000	0.000	0.000	0.000	0.000	0.000	0.000	0.000	0.195	0.000	0.000	0.000	0.000	0.000	0.000	0.000	0.000	0.000	0.000
12	COAD	587276	1.000	0.000	0.000	0.000	0.000	0.000	0.000	0.000	0.000	0.000	0.000	0.000	0.000	0.000	0.000	0.000	0.000	0.000	0.000	0.000	0.000	0.000	0.000	0.000	0.000	0.000	0.000	0.000	0.000	0.000	0.000
13	COAD	587282	0.378	0.000	0.000	0.000	0.486	0.000	0.000	0.000	0.000	0.000	0.000	0.000	0.000	0.000	0.000	0.000	0.000	0.000	0.054	0.000	0.081	0.000	0.000	0.000	0.000	0.000	0.000	0.000	0.000	0.000	0.000
14	COAD	587286	0.356	0.000	0.000	0.000	0.000	0.000	0.000	0.000	0.000	0.000	0.180	0.000	0.000	0.000	0.000	0.000	0.000	0.000	0.113	0.000	0.144	0.000	0.000	0.000	0.000	0.000	0.000	0.000	0.000	0.129	0.077
15	COAD	587288	0.862	0.000	0.000	0.000	0.000	0.000	0.000	0.000	0.000	0.000	0.000	0.000	0.000	0.000	0.000	0.000	0.000	0.000	0.138	0.000	0.000	0.000	0.000	0.000	0.000	0.000	0.000	0.000	0.000	0.000	0.000
16	COAD	587290	0.440	0.000	0.000	0.000	0.000	0.000	0.000	0.000	0.000	0.000	0.476	0.000	0.000	0.000	0.000	0.000	0.000	0.000	0.000	0.000	0.000	0.000	0.000	0.000	0.000	0.000	0.000	0.000	0.000	0.000	0.084
17	COAD	587292	0.374	0.000	0.000	0.000	0.000	0.000	0.000	0.000	0.000	0.000	0.000	0.000	0.000	0.000	0.000	0.000	0.000	0.000	0.000	0.000	0.293	0.000	0.000	0.000	0.000	0.000	0.000	0.000	0.000	0.000	0.333
18	COAD	587294	0.667	0.000	0.000	0.000	0.000	0.000	0.000	0.000	0.000	0.000	0.000	0.000	0.000	0.000	0.000	0.000	0.000	0.000	0.000	0.000	0.000	0.000	0.000	0.000	0.000	0.000	0.000	0.000	0.000	0.333	0.000
19	COAD	587298	0.695	0.000	0.000	0.000	0.000	0.000	0.000	0.000	0.000	0.000	0.000	0.000	0.000	0.000	0.000	0.000	0.000	0.000	0.000	0.000	0.000	0.000	0.000	0.000	0.000	0.000	0.000	0.000	0.000	0.000	0.305
20	COAD	587300	0.590	0.000	0.000	0.000	0.000	0.000	0.000	0.000	0.000	0.000	0.410	0.000	0.000	0.000	0.000	0.000	0.000	0.000	0.000	0.000	0.000	0.000	0.000	0.000	0.000	0.000	0.000	0.000	0.000	0.000	0.000
21	COAD	587302	0.580	0.000	0.000	0.000	0.000	0.000	0.000	0.000	0.000	0.000	0.000	0.000	0.000	0.000	0.000	0.000	0.000	0.000	0.282	0.000	0.137	0.000	0.000	0.000	0.000	0.000	0.000	0.000	0.000	0.000	0.000
22	COAD	587304	0.350	0.000	0.000	0.000	0.000	0.000	0.000	0.000	0.000	0.000	0.584	0.000	0.000	0.000	0.000	0.000	0.000	0.000	0.000	0.066	0.000	0.000	0.000	0.000	0.000	0.000	0.000	0.000	0.000	0.000	0.000
23	COAD	587306	0.377	0.000	0.000	0.000	0.000	0.000	0.000	0.000	0.000	0.000	0.526	0.000	0.000	0.000	0.000	0.000	0.000	0.000	0.000	0.096	0.000	0.000	0.000	0.000	0.000	0.000	0.000	0.000	0.000	0.000	0.000
24	COAD	587322	0.634	0.000	0.000	0.000	0.000	0.000	0.000	0.000	0.000	0.000	0.000	0.000	0.000	0.000	0.000	0.000	0.000	0.000	0.113	0.000	0.000	0.000	0.000	0.000	0.000	0.000	0.000	0.000	0.000	0.000	0.254
25	COAD	587328	0.187	0.000	0.000	0.000	0.000	0.000	0.000	0.000	0.000	0.000	0.285	0.000	0.000	0.000	0.000	0.000	0.000	0.000	0.000	0.000	0.138	0.000	0.000	0.000	0.000	0.000	0.000	0.000	0.000	0.276	0.114
26	COAD	587334	0.832	0.000	0.000	0.000	0.000	0.000	0.000	0.000	0.000	0.000	0.000	0.000	0.000	0.000	0.000	0.000	0.000	0.000	0.000	0.079	0.089	0.000	0.000	0.000	0.000	0.000	0.000	0.000	0.000	0.000	0.000
27	COAD	587340	0.547	0.000	0.000	0.000	0.000	0.000	0.000	0.000	0.000	0.000	0.000	0.000	0.000	0.000	0.000	0.000	0.000	0.000	0.000	0.000	0.000	0.000	0.000	0.000	0.000	0.000	0.000	0.000	0.000	0.453	0.000
28	COAD	587344	0.691	0.000	0.000	0.000	0.000	0.000	0.000	0.000	0.000	0.000	0.000	0.000	0.000	0.000	0.000	0.000	0.000	0.000	0.000	0.000	0.309	0.000	0.000	0.000	0.000	0.000	0.000	0.000	0.000	0.000	0.000
29	COAD	587346	0.746	0.000	0.000	0.000	0.000	0.000	0.000	0.000	0.000	0.000	0.000	0.000	0.000	0.000	0.000	0.000	0.000	0.000	0.000	0.000	0.254	0.000	0.000	0.000	0.000	0.000	0.000	0.000	0.000	0.000	0.000
30	COAD	587348	0.636	0.000	0.000	0.000	0.000	0.000	0.000	0.000	0.000	0.000	0.000	0.000	0.000	0.000	0.000	0.000	0.000	0.000	0.364	0.000	0.000	0.000	0.000	0.000	0.000	0.000	0.000	0.000	0.000	0.000	0.000
31	COAD	587352	0.356	0.000	0.000	0.000	0.000	0.000	0.000	0.000	0.000	0.000	0.267	0.000	0.000	0.000	0.000	0.000	0.000	0.000	0.000	0.000	0.129	0.000	0.000	0.000	0.000	0.000	0.000	0.000	0.000	0.248	0.000
32	COAD	587354	1.000	0.000	0.000	0.000	0.000	0.000	0.000	0.000	0.000	0.000	0.000	0.000	0.000	0.000	0.000	0.000	0.000	0.000	0.000	0.000	0.000	0.000	0.000	0.000	0.000	0.000	0.000	0.000	0.000	0.000	0.000
33	COAD	587356	0.462	0.000	0.000	0.000	0.000	0.000	0.000	0.000	0.000	0.000	0.000	0.000	0.000	0.000	0.000	0.000	0.000	0.000	0.000	0.000	0.140	0.000	0.000	0.000	0.000	0.000	0.000	0.000	0.000	0.398	0.000
34	COAD	587358	0.771	0.000	0.000	0.000	0.000	0.000	0.000	0.000	0.000	0.000	0.000	0.000	0.000	0.000	0.000	0.000	0.000	0.000	0.000	0.000	0.229	0.000	0.000	0.000	0.000	0.000	0.000	0.000	0.000	0.000	0.000
35	COAD	587362	0.831	0.000	0.000	0.000	0.000	0.000	0.000	0.000	0.000	0.000	0.000	0.000	0.000	0.000	0.000	0.000	0.000	0.000	0.000	0.000	0.000	0.000	0.000	0.000	0.000	0.000	0.000	0.000	0.000	0.000	0.169
36	COAD	587364	0.533	0.000	0.000	0.000	0.000	0.000	0.000	0.000	0.000	0.000	0.000	0.000	0.000	0.000	0.000	0.000	0.000	0.000	0.000	0.000	0.168	0.000	0.000	0.000	0.000	0.000	0.000	0.000	0.000	0.299	0.000
37	COAD	587368	0.288	0.000	0.000	0.000	0.000	0.000	0.000	0.000	0.000	0.000	0.603	0.000	0.000	0.000	0.000	0.000	0.000	0.000	0.110	0.000	0.000	0.000	0.000	0.000	0.000	0.000	0.000	0.000	0.000	0.000	0.000
38	COAD	587370	1.000	0.000	0.000	0.000	0.000	0.000	0.000	0.000	0.000	0.000	0.000	0.000	0.000	0.000	0.000	0.000	0.000	0.000	0.000	0.000	0.000	0.000	0.000	0.000	0.000	0.000	0.000	0.000	0.000	0.000	0.000
39	COAD	587374	0.584	0.000	0.000	0.000	0.000	0.000	0.000	0.000	0.000	0.000	0.000	0.000	0.000	0.000	0.000	0.000	0.000	0.000	0.000	0.000	0.000	0.000	0.000	0.000	0.000	0.000	0.000	0.000	0.000	0.416	0.000
40	COAD	587378	1.000	0.000	0.000	0.000	0.000	0.000	0.000	0.000	0.000	0.000	0.000	0.000	0.000	0.000	0.000	0.000	0.000	0.000	0.000	0.000	0.000	0.000	0.000	0.000	0.000	0.000	0.000	0.000	0.000	0.000	0.000
41	COAD	587380	0.631	0.000	0.000	0.000	0.000	0.000	0.000	0.000	0.000	0.000	0.000	0.000	0.000	0.000	0.000	0.000	0.000	0.000	0.000	0.000	0.097	0.000	0.000	0.000	0.000	0.000	0.000	0.000	0.000	0.000	0.272
42	COAD	587382	0.392	0.000	0.000	0.000	0.608	0.000	0.000	0.000	0.000	0.000	0.000	0.000	0.000	0.000	0.000	0.000	0.000	0.000	0.000	0.000	0.000	0.000	0.000	0.000	0.000	0.000	0.000	0.000	0.000	0.000	0.000
43	COAD	587384	0.672	0.000	0.000	0.000	0.000	0.000	0.000	0.000	0.000	0.000	0.000	0.000	0.000	0.000	0.000	0.000	0.000	0.000	0.000	0.000	0.328	0.000	0.000	0.000	0.000	0.000	0.000	0.000	0.000	0.000	0.000
44	COAD	587386	0.590	0.000	0.000	0.000	0.000	0.000	0.000	0.000	0.000	0.000	0.410	0.000	0.000	0.000	0.000	0.000	0.000	0.000	0.000	0.000	0.000	0.000	0.000	0.000	0.000	0.000	0.000	0.000	0.000	0.000	0.000
45	COAD	587388	1.000	0.000	0.000	0.000	0.000	0.000	0.000	0.000	0.000	0.000	0.000	0.000	0.000	0.000	0.000	0.000	0.000	0.000	0.000	0.000	0.000	0.000	0.000	0.000	0.000	0.000	0.000	0.000	0.000	0.000	0.000
46	COAD	587390	0.311	0.000	0.000	0.000	0.000	0.000	0.000	0.000	0.000	0.000	0.000	0.000	0.000	0.000	0.000	0.000	0.000	0.000	0.000	0.000	0.162	0.000	0.000	0.000	0.000	0.000	0.000	0.000	0.000	0.527	0.000
47	COAD	587392	0.407	0.000	0.000	0.000	0.434	0.000	0.000	0.000	0.000	0.000	0.000	0.000	0.000	0.000	0.000	0.000	0.000	0.000	0.000	0.000	0.159	0.000	0.000	0.000	0.000	0.000	0.000	0.000	0.000	0.000	0.000
48	COAD	587394	0.722	0.000	0.000	0.000	0.000	0.000	0.000	0.000	0.000	0.000	0.000	0.000	0.000	0.000	0.000	0.000	0.000	0.000	0.000	0.130	0.148	0.000	0.000	0.000	0.000	0.000	0.000	0.000	0.000	0.000	0.000
49	COAD	587398	0.534	0.000	0.000	0.000	0.000	0.000	0.000	0.000	0.000	0.000	0.466	0.000	0.000	0.000	0.000	0.000	0.000	0.000	0.000	0.000	0.000	0.000	0.000	0.000	0.000	0.000	0.000	0.000	0.000	0.000	0.000
50	COAD	587400	1.000	0.000	0.000	0.000	0.000	0.000	0.000	0.000	0.000	0.000	0.000	0.000	0.000	0.000	0.000	0.000	0.000	0.000	0.000	0.000	0.000	0.000	0.000	0.000	0.000	0.000	0.000	0.000	0.000	0.000	0.000
51	COAD	coadread_dfci_2016_101	1.000	0.000	0.000	0.000	0.000	0.000	0.000	0.000	0.000	0.000	0.000	0.000	0.000	0.000	0.000	0.000	0.000	0.000	0.000	0.000	0.000	0.000	0.000	0.000	0.000	0.000	0.000	0.000	0.000	0.000	0.000
52	COAD	coadread_dfci_2016_101930	1.000	0.000	0.000	0.000	0.000	0.000	0.000	0.000	0.000	0.000	0.000	0.000	0.000	0.000	0.000	0.000	0.000	0.000	0.000	0.000	0.000	0.000	0.000	0.000	0.000	0.000	0.000	0.000	0.000	0.000	0.000
53	COAD	coadread_dfci_2016_103320	1.000	0.000	0.000	0.000	0.000	0.000	0.000	0.000	0.000	0.000	0.000	0.000	0.000	0.000	0.000	0.000	0.000	0.000	0.000	0.000	0.000	0.000	0.000	0.000	0.000	0.000	0.000	0.000	0.000	0.000	0.000
54	COAD	coadread_dfci_2016_106	0.831	0.000	0.000	0.000	0.000	0.000	0.000	0.000	0.000	0.000	0.000	0.000	0.000	0.000	0.000	0.000	0.000	0.000	0.000	0.000	0.169	0.000	0.000	0.000	0.000	0.000	0.000	0.000	0.000	0.000	0.000
55	COAD	coadread_dfci_2016_108	1.000	0.000	0.000	0.000	0.000	0.000	0.000	0.000	0.000	0.000	0.000	0.000	0.000	0.000	0.000	0.000	0.000	0.000	0.000	0.000	0.000	0.000	0.000	0.000	0.000	0.000	0.000	0.000	0.000	0.000	0.000
56	COAD	coadread_dfci_2016_110220	0.760	0.000	0.000	0.000	0.000	0.000	0.000	0.000	0.000	0.000	0.000	0.000	0.000	0.000	0.000	0.000	0.000	0.000	0.000	0.000	0.000	0.000	0.000	0.000	0.000	0.000	0.000	0.000	0.000	0.000	0.240
57	COAD	coadread_dfci_2016_112874	0.840	0.000	0.000	0.000	0.000	0.000	0.000	0.000	0.000	0.000	0.000	0.000	0.000	0.000	0.000	0.000	0.000	0.000	0.160	0.000	0.000	0.000	0.000	0.000	0.000	0.000	0.000	0.000	0.000	0.000	0.000
58	COAD	coadread_dfci_2016_114	1.000	0.000	0.000	0.000	0.000	0.000	0.000	0.000	0.000	0.000	0.000	0.000	0.000	0.000	0.000	0.000	0.000	0.000	0.000	0.000	0.000	0.000	0.000	0.000	0.000	0.000	0.000	0.000	0.000	0.000	0.000
59	COAD	coadread_dfci_2016_1153	1.000	0.000	0.000	0.000	0.000	0.000	0.000	0.000	0.000	0.000	0.000	0.000	0.000	0.000	0.000	0.000	0.000	0.000	0.000	0.000	0.000	0.000	0.000	0.000	0.000	0.000	0.000	0.000	0.000	0.000	0.000
60	COAD	coadread_dfci_2016_1156	1.000	0.000	0.000	0.000	0.000	0.000	0.000	0.000	0.000	0.000	0.000	0.000	0.000	0.000	0.000	0.000	0.000	0.000	0.000	0.000	0.000	0.000	0.000	0.000	0.000	0.000	0.000	0.000	0.000	0.000	0.000
61	COAD	coadread_dfci_2016_1157	1.000	0.000	0.000	0.000	0.000	0.000	0.000	0.000	0.000	0.000	0.000	0.000	0.000	0.000	0.000	0.000	0.000	0.000	0.000	0.000	0.000	0.000	0.000	0.000	0.000	0.000	0.000	0.000	0.000	0.000	0.000
62	COAD	coadread_dfci_2016_1160	0.880	0.000	0.000	0.000	0.000	0.000	0.000	0.000	0.000	0.000	0.000	0.000	0.000	0.000	0.000	0.000	0.000	0.000	0.000	0.043	0.000	0.000	0.000	0.000	0.000	0.000	0.000	0.000	0.000	0.000	0.077
63	COAD	coadread_dfci_2016_1161	0.508	0.000	0.000	0.000	0.492	0.000	0.000	0.000	0.000	0.000	0.000	0.000	0.000	0.000	0.000	0.000	0.000	0.000	0.000	0.000	0.000	0.000	0.000	0.000	0.000	0.000	0.000	0.000	0.000	0.000	0.000
64	COAD	coadread_dfci_2016_1165	0.274	0.000	0.000	0.000	0.000	0.000	0.000	0.000	0.000	0.000	0.440	0.000	0.000	0.000	0.000	0.000	0.000	0.000	0.000	0.000	0.000	0.000	0.000	0.000	0.000	0.000	0.000	0.000	0.000	0.286	0.000
65	COAD	coadread_dfci_2016_1167	0.953	0.000	0.000	0.000	0.000	0.000	0.000	0.000	0.000	0.000	0.000	0.000	0.000	0.000	0.000	0.000	0.000	0.000	0.047	0.000	0.000	0.000	0.000	0.000	0.000	0.000	0.000	0.000	0.000	0.000	0.000
66	COAD	coadread_dfci_2016_1170	0.459	0.000	0.000	0.000	0.000	0.000	0.000	0.000	0.000	0.000	0.000	0.000	0.000	0.000	0.000	0.000	0.000	0.000	0.000	0.000	0.110	0.000	0.000	0.000	0.000	0.000	0.000	0.000	0.000	0.432	0.000
67	COAD	coadread_dfci_2016_1183	1.000	0.000	0.000	0.000	0.000	0.000	0.000	0.000	0.000	0.000	0.000	0.000	0.000	0.000	0.000	0.000	0.000	0.000	0.000	0.000	0.000	0.000	0.000	0.000	0.000	0.000	0.000	0.000	0.000	0.000	0.000
68	COAD	coadread_dfci_2016_1184	0.459	0.000	0.000	0.000	0.000	0.000	0.000	0.000	0.000	0.000	0.000	0.000	0.000	0.000	0.000	0.000	0.000	0.000	0.000	0.000	0.180	0.000	0.000	0.000	0.000	0.000	0.000	0.000	0.000	0.361	0.000
69	COAD	coadread_dfci_2016_1187	0.471	0.000	0.000	0.000	0.000	0.000	0.000	0.000	0.000	0.000	0.000	0.000	0.000	0.000	0.000	0.000	0.000	0.000	0.356	0.000	0.172	0.000	0.000	0.000	0.000	0.000	0.000	0.000	0.000	0.000	0.000
70	COAD	coadread_dfci_2016_1190	0.691	0.000	0.000	0.000	0.000	0.000	0.000	0.000	0.000	0.000	0.309	0.000	0.000	0.000	0.000	0.000	0.000	0.000	0.000	0.000	0.000	0.000	0.000	0.000	0.000	0.000	0.000	0.000	0.000	0.000	0.000
71	COAD	coadread_dfci_2016_1191	1.000	0.000	0.000	0.000	0.000	0.000	0.000	0.000	0.000	0.000	0.000	0.000	0.000	0.000	0.000	0.000	0.000	0.000	0.000	0.000	0.000	0.000	0.000	0.000	0.000	0.000	0.000	0.000	0.000	0.000	0.000
72	COAD	coadread_dfci_2016_1193	1.000	0.000	0.000	0.000	0.000	0.000	0.000	0.000	0.000	0.000	0.000	0.000	0.000	0.000	0.000	0.000	0.000	0.000	0.000	0.000	0.000	0.000	0.000	0.000	0.000	0.000	0.000	0.000	0.000	0.000	0.000
73	COAD	coadread_dfci_2016_1195	1.000	0.000	0.000	0.000	0.000	0.000	0.000	0.000	0.000	0.000	0.000	0.000	0.000	0.000	0.000	0.000	0.000	0.000	0.000	0.000	0.000	0.000	0.000	0.000	0.000	0.000	0.000	0.000	0.000	0.000	0.000
74	COAD	coadread_dfci_2016_1196	1.000	0.000	0.000	0.000	0.000	0.000	0.000	0.000	0.000	0.000	0.000	0.000	0.000	0.000	0.000	0.000	0.000	0.000	0.000	0.000	0.000	0.000	0.000	0.000	0.000	0.000	0.000	0.000	0.000	0.000	0.000
75	COAD	coadread_dfci_2016_1204	0.231	0.000	0.000	0.000	0.000	0.000	0.000	0.000	0.000	0.000	0.000	0.000	0.000	0.000	0.000	0.000	0.000	0.000	0.481	0.000	0.000	0.000	0.000	0.000	0.000	0.000	0.000	0.000	0.000	0.000	0.288
76	COAD	coadread_dfci_2016_1205	0.790	0.000	0.000	0.000	0.000	0.000	0.000	0.000	0.000	0.000	0.000	0.000	0.000	0.000	0.000	0.000	0.000	0.000	0.072	0.000	0.138	0.000	0.000	0.000	0.000	0.000	0.000	0.000	0.000	0.000	0.000
77	COAD	coadread_dfci_2016_1206	0.678	0.000	0.000	0.000	0.000	0.000	0.000	0.000	0.000	0.000	0.000	0.000	0.000	0.000	0.000	0.000	0.000	0.000	0.112	0.000	0.000	0.000	0.000	0.000	0.000	0.000	0.000	0.000	0.000	0.000	0.210
78	COAD	coadread_dfci_2016_1208	1.000	0.000	0.000	0.000	0.000	0.000	0.000	0.000	0.000	0.000	0.000	0.000	0.000	0.000	0.000	0.000	0.000	0.000	0.000	0.000	0.000	0.000	0.000	0.000	0.000	0.000	0.000	0.000	0.000	0.000	0.000
79	COAD	coadread_dfci_2016_1216	1.000	0.000	0.000	0.000	0.000	0.000	0.000	0.000	0.000	0.000	0.000	0.000	0.000	0.000	0.000	0.000	0.000	0.000	0.000	0.000	0.000	0.000	0.000	0.000	0.000	0.000	0.000	0.000	0.000	0.000	0.000
80	COAD	coadread_dfci_2016_1221	0.516	0.000	0.000	0.000	0.484	0.000	0.000	0.000	0.000	0.000	0.000	0.000	0.000	0.000	0.000	0.000	0.000	0.000	0.000	0.000	0.000	0.000	0.000	0.000	0.000	0.000	0.000	0.000	0.000	0.000	0.000
81	COAD	coadread_dfci_2016_1224	0.885	0.000	0.000	0.000	0.000	0.000	0.000	0.000	0.000	0.000	0.000	0.000	0.000	0.000	0.000	0.000	0.000	0.000	0.000	0.000	0.115	0.000	0.000	0.000	0.000	0.000	0.000	0.000	0.000	0.000	0.000
82	COAD	coadread_dfci_2016_1226	1.000	0.000	0.000	0.000	0.000	0.000	0.000	0.000	0.000	0.000	0.000	0.000	0.000	0.000	0.000	0.000	0.000	0.000	0.000	0.000	0.000	0.000	0.000	0.000	0.000	0.000	0.000	0.000	0.000	0.000	0.000
83	COAD	coadread_dfci_2016_1227	0.899	0.000	0.000	0.000	0.000	0.000	0.000	0.000	0.000	0.000	0.000	0.000	0.000	0.000	0.000	0.000	0.000	0.000	0.000	0.101	0.000	0.000	0.000	0.000	0.000	0.000	0.000	0.000	0.000	0.000	0.000
84	COAD	coadread_dfci_2016_123	1.000	0.000	0.000	0.000	0.000	0.000	0.000	0.000	0.000	0.000	0.000	0.000	0.000	0.000	0.000	0.000	0.000	0.000	0.000	0.000	0.000	0.000	0.000	0.000	0.000	0.000	0.000	0.000	0.000	0.000	0.000
85	COAD	coadread_dfci_2016_1232	1.000	0.000	0.000	0.000	0.000	0.000	0.000	0.000	0.000	0.000	0.000	0.000	0.000	0.000	0.000	0.000	0.000	0.000	0.000	0.000	0.000	0.000	0.000	0.000	0.000	0.000	0.000	0.000	0.000	0.000	0.000
86	COAD	coadread_dfci_2016_1236	1.000	0.000	0.000	0.000	0.000	0.000	0.000	0.000	0.000	0.000	0.000	0.000	0.000	0.000	0.000	0.000	0.000	0.000	0.000	0.000	0.000	0.000	0.000	0.000	0.000	0.000	0.000	0.000	0.000	0.000	0.000
87	COAD	coadread_dfci_2016_1240	1.000	0.000	0.000	0.000	0.000	0.000	0.000	0.000	0.000	0.000	0.000	0.000	0.000	0.000	0.000	0.000	0.000	0.000	0.000	0.000	0.000	0.000	0.000	0.000	0.000	0.000	0.000	0.000	0.000	0.000	0.000
88	COAD	coadread_dfci_2016_1244	0.714	0.000	0.000	0.000	0.000	0.000	0.000	0.000	0.000	0.000	0.000	0.000	0.000	0.000	0.000	0.000	0.000	0.000	0.000	0.000	0.000	0.000	0.000	0.000	0.000	0.000	0.000	0.000	0.000	0.190	0.095
89	COAD	coadread_dfci_2016_1245	0.938	0.000	0.000	0.000	0.000	0.000	0.000	0.000	0.000	0.000	0.000	0.000	0.000	0.000	0.000	0.000	0.000	0.000	0.062	0.000	0.000	0.000	0.000	0.000	0.000	0.000	0.000	0.000	0.000	0.000	0.000
90	COAD	coadread_dfci_2016_1246	1.000	0.000	0.000	0.000	0.000	0.000	0.000	0.000	0.000	0.000	0.000	0.000	0.000	0.000	0.000	0.000	0.000	0.000	0.000	0.000	0.000	0.000	0.000	0.000	0.000	0.000	0.000	0.000	0.000	0.000	0.000
91	COAD	coadread_dfci_2016_1247	0.902	0.000	0.000	0.000	0.000	0.000	0.000	0.000	0.000	0.000	0.000	0.000	0.000	0.000	0.000	0.000	0.000	0.000	0.098	0.000	0.000	0.000	0.000	0.000	0.000	0.000	0.000	0.000	0.000	0.000	0.000
92	COAD	coadread_dfci_2016_1249	0.871	0.000	0.000	0.000	0.000	0.000	0.000	0.000	0.000	0.000	0.000	0.000	0.000	0.000	0.000	0.000	0.000	0.000	0.129	0.000	0.000	0.000	0.000	0.000	0.000	0.000	0.000	0.000	0.000	0.000	0.000
93	COAD	coadread_dfci_2016_1250	1.000	0.000	0.000	0.000	0.000	0.000	0.000	0.000	0.000	0.000	0.000	0.000	0.000	0.000	0.000	0.000	0.000	0.000	0.000	0.000	0.000	0.000	0.000	0.000	0.000	0.000	0.000	0.000	0.000	0.000	0.000
94	COAD	coadread_dfci_2016_1254	0.631	0.000	0.000	0.000	0.000	0.000	0.000	0.000	0.000	0.000	0.167	0.000	0.000	0.000	0.000	0.000	0.000	0.000	0.000	0.000	0.000	0.000	0.000	0.000	0.000	0.000	0.000	0.000	0.000	0.202	0.000
95	COAD	coadread_dfci_2016_1262	1.000	0.000	0.000	0.000	0.000	0.000	0.000	0.000	0.000	0.000	0.000	0.000	0.000	0.000	0.000	0.000	0.000	0.000	0.000	0.000	0.000	0.000	0.000	0.000	0.000	0.000	0.000	0.000	0.000	0.000	0.000
96	COAD	coadread_dfci_2016_132	1.000	0.000	0.000	0.000	0.000	0.000	0.000	0.000	0.000	0.000	0.000	0.000	0.000	0.000	0.000	0.000	0.000	0.000	0.000	0.000	0.000	0.000	0.000	0.000	0.000	0.000	0.000	0.000	0.000	0.000	0.000
97	COAD	coadread_dfci_2016_142275	0.810	0.000	0.000	0.000	0.000	0.000	0.000	0.000	0.000	0.000	0.000	0.000	0.000	0.000	0.000	0.000	0.000	0.000	0.000	0.000	0.190	0.000	0.000	0.000	0.000	0.000	0.000	0.000	0.000	0.000	0.000
98	COAD	coadread_dfci_2016_164221	0.777	0.000	0.000	0.000	0.000	0.000	0.000	0.000	0.000	0.000	0.000	0.000	0.000	0.000	0.000	0.000	0.000	0.000	0.000	0.078	0.146	0.000	0.000	0.000	0.000	0.000	0.000	0.000	0.000	0.000	0.000
99	COAD	coadread_dfci_2016_164668	1.000	0.000	0.000	0.000	0.000	0.000	0.000	0.000	0.000	0.000	0.000	0.000	0.000	0.000	0.000	0.000	0.000	0.000	0.000	0.000	0.000	0.000	0.000	0.000	0.000	0.000	0.000	0.000	0.000	0.000	0.000
100	COAD	coadread_dfci_2016_165	1.000	0.000	0.000	0.000	0.000	0.000	0.000	0.000	0.000	0.000	0.000	0.000	0.000	0.000	0.000	0.000	0.000	0.000	0.000	0.000	0.000	0.000	0.000	0.000	0.000	0.000	0.000	0.000	0.000	0.000	0.000
101	COAD	coadread_dfci_2016_167191	0.859	0.000	0.000	0.000	0.000	0.000	0.000	0.000	0.000	0.000	0.000	0.000	0.000	0.000	0.000	0.000	0.000	0.000	0.000	0.000	0.141	0.000	0.000	0.000	0.000	0.000	0.000	0.000	0.000	0.000	0.000
102	COAD	coadread_dfci_2016_171816	1.000	0.000	0.000	0.000	0.000	0.000	0.000	0.000	0.000	0.000	0.000	0.000	0.000	0.000	0.000	0.000	0.000	0.000	0.000	0.000	0.000	0.000	0.000	0.000	0.000	0.000	0.000	0.000	0.000	0.000	0.000
103	COAD	coadread_dfci_2016_1742	1.000	0.000	0.000	0.000	0.000	0.000	0.000	0.000	0.000	0.000	0.000	0.000	0.000	0.000	0.000	0.000	0.000	0.000	0.000	0.000	0.000	0.000	0.000	0.000	0.000	0.000	0.000	0.000	0.000	0.000	0.000
104	COAD	coadread_dfci_2016_1743	0.837	0.000	0.000	0.000	0.000	0.000	0.000	0.000	0.000	0.000	0.000	0.000	0.000	0.000	0.000	0.000	0.000	0.000	0.163	0.000	0.000	0.000	0.000	0.000	0.000	0.000	0.000	0.000	0.000	0.000	0.000
105	COAD	coadread_dfci_2016_1745	0.941	0.000	0.000	0.000	0.000	0.000	0.000	0.000	0.000	0.000	0.000	0.000	0.000	0.000	0.000	0.000	0.000	0.000	0.000	0.000	0.059	0.000	0.000	0.000	0.000	0.000	0.000	0.000	0.000	0.000	0.000
106	COAD	coadread_dfci_2016_1747	0.887	0.000	0.000	0.000	0.000	0.000	0.000	0.000	0.000	0.000	0.000	0.000	0.000	0.000	0.000	0.000	0.000	0.000	0.000	0.000	0.113	0.000	0.000	0.000	0.000	0.000	0.000	0.000	0.000	0.000	0.000
107	COAD	coadread_dfci_2016_1755	0.435	0.000	0.000	0.000	0.000	0.000	0.000	0.000	0.000	0.000	0.000	0.000	0.000	0.000	0.000	0.000	0.000	0.000	0.087	0.000	0.000	0.000	0.000	0.000	0.000	0.000	0.000	0.000	0.000	0.478	0.000
108	COAD	coadread_dfci_2016_1760	0.817	0.000	0.000	0.000	0.000	0.000	0.000	0.000	0.000	0.000	0.000	0.000	0.000	0.000	0.000	0.000	0.000	0.000	0.067	0.117	0.000	0.000	0.000	0.000	0.000	0.000	0.000	0.000	0.000	0.000	0.000
109	COAD	coadread_dfci_2016_1761	0.946	0.000	0.000	0.000	0.000	0.000	0.000	0.000	0.000	0.000	0.000	0.000	0.000	0.000	0.000	0.000	0.000	0.000	0.000	0.000	0.054	0.000	0.000	0.000	0.000	0.000	0.000	0.000	0.000	0.000	0.000
110	COAD	coadread_dfci_2016_1767	1.000	0.000	0.000	0.000	0.000	0.000	0.000	0.000	0.000	0.000	0.000	0.000	0.000	0.000	0.000	0.000	0.000	0.000	0.000	0.000	0.000	0.000	0.000	0.000	0.000	0.000	0.000	0.000	0.000	0.000	0.000
111	COAD	coadread_dfci_2016_1771	1.000	0.000	0.000	0.000	0.000	0.000	0.000	0.000	0.000	0.000	0.000	0.000	0.000	0.000	0.000	0.000	0.000	0.000	0.000	0.000	0.000	0.000	0.000	0.000	0.000	0.000	0.000	0.000	0.000	0.000	0.000
112	COAD	coadread_dfci_2016_1772	0.243	0.000	0.000	0.000	0.400	0.000	0.000	0.000	0.000	0.000	0.000	0.000	0.000	0.000	0.000	0.000	0.000	0.000	0.110	0.000	0.095	0.000	0.000	0.000	0.000	0.000	0.000	0.000	0.000	0.000	0.152
113	COAD	coadread_dfci_2016_1794	0.856	0.000	0.000	0.000	0.000	0.000	0.000	0.000	0.000	0.000	0.000	0.000	0.000	0.000	0.000	0.000	0.000	0.000	0.000	0.000	0.144	0.000	0.000	0.000	0.000	0.000	0.000	0.000	0.000	0.000	0.000
114	COAD	coadread_dfci_2016_1797	0.532	0.000	0.000	0.000	0.468	0.000	0.000	0.000	0.000	0.000	0.000	0.000	0.000	0.000	0.000	0.000	0.000	0.000	0.000	0.000	0.000	0.000	0.000	0.000	0.000	0.000	0.000	0.000	0.000	0.000	0.000
115	COAD	coadread_dfci_2016_1798	1.000	0.000	0.000	0.000	0.000	0.000	0.000	0.000	0.000	0.000	0.000	0.000	0.000	0.000	0.000	0.000	0.000	0.000	0.000	0.000	0.000	0.000	0.000	0.000	0.000	0.000	0.000	0.000	0.000	0.000	0.000
116	COAD	coadread_dfci_2016_18	1.000	0.000	0.000	0.000	0.000	0.000	0.000	0.000	0.000	0.000	0.000	0.000	0.000	0.000	0.000	0.000	0.000	0.000	0.000	0.000	0.000	0.000	0.000	0.000	0.000	0.000	0.000	0.000	0.000	0.000	0.000
117	COAD	coadread_dfci_2016_180077	0.843	0.000	0.000	0.000	0.000	0.000	0.000	0.000	0.000	0.000	0.000	0.000	0.000	0.000	0.000	0.000	0.000	0.000	0.000	0.000	0.157	0.000	0.000	0.000	0.000	0.000	0.000	0.000	0.000	0.000	0.000
118	COAD	coadread_dfci_2016_1803	1.000	0.000	0.000	0.000	0.000	0.000	0.000	0.000	0.000	0.000	0.000	0.000	0.000	0.000	0.000	0.000	0.000	0.000	0.000	0.000	0.000	0.000	0.000	0.000	0.000	0.000	0.000	0.000	0.000	0.000	0.000
119	COAD	coadread_dfci_2016_1804	1.000	0.000	0.000	0.000	0.000	0.000	0.000	0.000	0.000	0.000	0.000	0.000	0.000	0.000	0.000	0.000	0.000	0.000	0.000	0.000	0.000	0.000	0.000	0.000	0.000	0.000	0.000	0.000	0.000	0.000	0.000
120	COAD	coadread_dfci_2016_182584	0.949	0.000	0.000	0.000	0.000	0.000	0.000	0.000	0.000	0.000	0.000	0.000	0.000	0.000	0.000	0.000	0.000	0.000	0.000	0.000	0.000	0.000	0.000	0.000	0.000	0.000	0.000	0.000	0.000	0.000	0.051
121	COAD	coadread_dfci_2016_183221	0.248	0.000	0.000	0.000	0.516	0.000	0.000	0.000	0.000	0.000	0.000	0.000	0.000	0.000	0.000	0.000	0.000	0.000	0.000	0.000	0.153	0.000	0.000	0.000	0.000	0.000	0.000	0.000	0.000	0.000	0.083
122	COAD	coadread_dfci_2016_1844	0.918	0.000	0.000	0.000	0.000	0.000	0.000	0.000	0.000	0.000	0.000	0.000	0.000	0.000	0.000	0.000	0.000	0.000	0.082	0.000	0.000	0.000	0.000	0.000	0.000	0.000	0.000	0.000	0.000	0.000	0.000
123	COAD	coadread_dfci_2016_1845	0.557	0.000	0.000	0.000	0.000	0.000	0.000	0.000	0.000	0.000	0.000	0.000	0.000	0.000	0.000	0.000	0.000	0.000	0.000	0.000	0.082	0.000	0.000	0.000	0.000	0.000	0.000	0.000	0.000	0.361	0.000
124	COAD	coadread_dfci_2016_1848	0.925	0.000	0.000	0.000	0.000	0.000	0.000	0.000	0.000	0.000	0.000	0.000	0.000	0.000	0.000	0.000	0.000	0.000	0.000	0.000	0.075	0.000	0.000	0.000	0.000	0.000	0.000	0.000	0.000	0.000	0.000
125	COAD	coadread_dfci_2016_186	1.000	0.000	0.000	0.000	0.000	0.000	0.000	0.000	0.000	0.000	0.000	0.000	0.000	0.000	0.000	0.000	0.000	0.000	0.000	0.000	0.000	0.000	0.000	0.000	0.000	0.000	0.000	0.000	0.000	0.000	0.000
126	COAD	coadread_dfci_2016_191	0.585	0.000	0.000	0.000	0.000	0.000	0.000	0.000	0.000	0.000	0.000	0.000	0.000	0.000	0.000	0.000	0.000	0.000	0.000	0.000	0.000	0.000	0.000	0.000	0.000	0.000	0.000	0.000	0.000	0.415	0.000
127	COAD	coadread_dfci_2016_193667	0.510	0.000	0.000	0.000	0.000	0.000	0.000	0.000	0.000	0.000	0.000	0.000	0.000	0.000	0.000	0.000	0.000	0.000	0.000	0.000	0.231	0.000	0.000	0.000	0.000	0.000	0.000	0.000	0.000	0.260	0.000
128	COAD	coadread_dfci_2016_195	1.000	0.000	0.000	0.000	0.000	0.000	0.000	0.000	0.000	0.000	0.000	0.000	0.000	0.000	0.000	0.000	0.000	0.000	0.000	0.000	0.000	0.000	0.000	0.000	0.000	0.000	0.000	0.000	0.000	0.000	0.000
129	COAD	coadread_dfci_2016_196972	1.000	0.000	0.000	0.000	0.000	0.000	0.000	0.000	0.000	0.000	0.000	0.000	0.000	0.000	0.000	0.000	0.000	0.000	0.000	0.000	0.000	0.000	0.000	0.000	0.000	0.000	0.000	0.000	0.000	0.000	0.000
130	COAD	coadread_dfci_2016_197908	1.000	0.000	0.000	0.000	0.000	0.000	0.000	0.000	0.000	0.000	0.000	0.000	0.000	0.000	0.000	0.000	0.000	0.000	0.000	0.000	0.000	0.000	0.000	0.000	0.000	0.000	0.000	0.000	0.000	0.000	0.000
131	COAD	coadread_dfci_2016_20	0.877	0.000	0.000	0.000	0.000	0.000	0.000	0.000	0.000	0.000	0.000	0.000	0.000	0.000	0.000	0.000	0.000	0.000	0.000	0.000	0.123	0.000	0.000	0.000	0.000	0.000	0.000	0.000	0.000	0.000	0.000
132	COAD	coadread_dfci_2016_201263	0.663	0.000	0.000	0.000	0.000	0.000	0.000	0.000	0.000	0.000	0.000	0.000	0.000	0.000	0.000	0.000	0.000	0.000	0.000	0.000	0.000	0.000	0.000	0.000	0.000	0.000	0.000	0.000	0.000	0.337	0.000
133	COAD	coadread_dfci_2016_202	0.755	0.000	0.000	0.000	0.177	0.000	0.000	0.000	0.000	0.000	0.000	0.000	0.000	0.000	0.000	0.000	0.000	0.000	0.000	0.000	0.000	0.000	0.000	0.000	0.000	0.000	0.000	0.000	0.000	0.000	0.068
134	COAD	coadread_dfci_2016_204	1.000	0.000	0.000	0.000	0.000	0.000	0.000	0.000	0.000	0.000	0.000	0.000	0.000	0.000	0.000	0.000	0.000	0.000	0.000	0.000	0.000	0.000	0.000	0.000	0.000	0.000	0.000	0.000	0.000	0.000	0.000
135	COAD	coadread_dfci_2016_213	0.797	0.000	0.000	0.000	0.000	0.000	0.000	0.000	0.000	0.000	0.000	0.000	0.000	0.000	0.000	0.000	0.000	0.000	0.203	0.000	0.000	0.000	0.000	0.000	0.000	0.000	0.000	0.000	0.000	0.000	0.000
136	COAD	coadread_dfci_2016_214060	0.545	0.000	0.000	0.000	0.455	0.000	0.000	0.000	0.000	0.000	0.000	0.000	0.000	0.000	0.000	0.000	0.000	0.000	0.000	0.000	0.000	0.000	0.000	0.000	0.000	0.000	0.000	0.000	0.000	0.000	0.000
137	COAD	coadread_dfci_2016_214901	0.733	0.000	0.000	0.000	0.000	0.000	0.000	0.000	0.000	0.000	0.000	0.000	0.000	0.000	0.000	0.000	0.000	0.000	0.095	0.000	0.171	0.000	0.000	0.000	0.000	0.000	0.000	0.000	0.000	0.000	0.000
138	COAD	coadread_dfci_2016_22	1.000	0.000	0.000	0.000	0.000	0.000	0.000	0.000	0.000	0.000	0.000	0.000	0.000	0.000	0.000	0.000	0.000	0.000	0.000	0.000	0.000	0.000	0.000	0.000	0.000	0.000	0.000	0.000	0.000	0.000	0.000
139	COAD	coadread_dfci_2016_2214	1.000	0.000	0.000	0.000	0.000	0.000	0.000	0.000	0.000	0.000	0.000	0.000	0.000	0.000	0.000	0.000	0.000	0.000	0.000	0.000	0.000	0.000	0.000	0.000	0.000	0.000	0.000	0.000	0.000	0.000	0.000
140	COAD	coadread_dfci_2016_222	0.653	0.000	0.000	0.000	0.000	0.000	0.000	0.000	0.000	0.000	0.000	0.000	0.000	0.000	0.000	0.000	0.000	0.000	0.000	0.000	0.000	0.000	0.000	0.000	0.000	0.000	0.000	0.000	0.000	0.000	0.347
141	COAD	coadread_dfci_2016_2220	1.000	0.000	0.000	0.000	0.000	0.000	0.000	0.000	0.000	0.000	0.000	0.000	0.000	0.000	0.000	0.000	0.000	0.000	0.000	0.000	0.000	0.000	0.000	0.000	0.000	0.000	0.000	0.000	0.000	0.000	0.000
142	COAD	coadread_dfci_2016_2225	0.716	0.000	0.000	0.000	0.000	0.000	0.000	0.000	0.000	0.000	0.000	0.000	0.000	0.000	0.000	0.000	0.000	0.000	0.000	0.000	0.147	0.000	0.000	0.000	0.000	0.000	0.000	0.000	0.000	0.137	0.000
143	COAD	coadread_dfci_2016_223	1.000	0.000	0.000	0.000	0.000	0.000	0.000	0.000	0.000	0.000	0.000	0.000	0.000	0.000	0.000	0.000	0.000	0.000	0.000	0.000	0.000	0.000	0.000	0.000	0.000	0.000	0.000	0.000	0.000	0.000	0.000
144	COAD	coadread_dfci_2016_224	1.000	0.000	0.000	0.000	0.000	0.000	0.000	0.000	0.000	0.000	0.000	0.000	0.000	0.000	0.000	0.000	0.000	0.000	0.000	0.000	0.000	0.000	0.000	0.000	0.000	0.000	0.000	0.000	0.000	0.000	0.000
145	COAD	coadread_dfci_2016_2247	0.563	0.000	0.000	0.000	0.371	0.000	0.000	0.000	0.000	0.000	0.000	0.000	0.000	0.000	0.000	0.000	0.000	0.000	0.066	0.000	0.000	0.000	0.000	0.000	0.000	0.000	0.000	0.000	0.000	0.000	0.000
146	COAD	coadread_dfci_2016_2250	0.731	0.000	0.000	0.000	0.000	0.000	0.000	0.000	0.000	0.000	0.000	0.000	0.000	0.000	0.000	0.000	0.000	0.000	0.000	0.000	0.269	0.000	0.000	0.000	0.000	0.000	0.000	0.000	0.000	0.000	0.000
147	COAD	coadread_dfci_2016_2252	1.000	0.000	0.000	0.000	0.000	0.000	0.000	0.000	0.000	0.000	0.000	0.000	0.000	0.000	0.000	0.000	0.000	0.000	0.000	0.000	0.000	0.000	0.000	0.000	0.000	0.000	0.000	0.000	0.000	0.000	0.000
148	COAD	coadread_dfci_2016_2259	1.000	0.000	0.000	0.000	0.000	0.000	0.000	0.000	0.000	0.000	0.000	0.000	0.000	0.000	0.000	0.000	0.000	0.000	0.000	0.000	0.000	0.000	0.000	0.000	0.000	0.000	0.000	0.000	0.000	0.000	0.000
149	COAD	coadread_dfci_2016_2260	1.000	0.000	0.000	0.000	0.000	0.000	0.000	0.000	0.000	0.000	0.000	0.000	0.000	0.000	0.000	0.000	0.000	0.000	0.000	0.000	0.000	0.000	0.000	0.000	0.000	0.000	0.000	0.000	0.000	0.000	0.000
150	COAD	coadread_dfci_2016_2261	1.000	0.000	0.000	0.000	0.000	0.000	0.000	0.000	0.000	0.000	0.000	0.000	0.000	0.000	0.000	0.000	0.000	0.000	0.000	0.000	0.000	0.000	0.000	0.000	0.000	0.000	0.000	0.000	0.000	0.000	0.000
151	COAD	coadread_dfci_2016_2263	0.546	0.000	0.000	0.000	0.133	0.000	0.000	0.000	0.000	0.000	0.192	0.000	0.000	0.000	0.000	0.000	0.000	0.000	0.000	0.054	0.075	0.000	0.000	0.000	0.000	0.000	0.000	0.000	0.000	0.000	0.000
152	COAD	coadread_dfci_2016_2265	0.942	0.000	0.000	0.000	0.000	0.000	0.000	0.000	0.000	0.000	0.000	0.000	0.000	0.000	0.000	0.000	0.000	0.000	0.058	0.000	0.000	0.000	0.000	0.000	0.000	0.000	0.000	0.000	0.000	0.000	0.000
153	COAD	coadread_dfci_2016_2266	1.000	0.000	0.000	0.000	0.000	0.000	0.000	0.000	0.000	0.000	0.000	0.000	0.000	0.000	0.000	0.000	0.000	0.000	0.000	0.000	0.000	0.000	0.000	0.000	0.000	0.000	0.000	0.000	0.000	0.000	0.000
154	COAD	coadread_dfci_2016_2270	0.936	0.000	0.000	0.000	0.000	0.000	0.000	0.000	0.000	0.000	0.000	0.000	0.000	0.000	0.000	0.000	0.000	0.000	0.064	0.000	0.000	0.000	0.000	0.000	0.000	0.000	0.000	0.000	0.000	0.000	0.000
155	COAD	coadread_dfci_2016_2271	0.566	0.000	0.000	0.000	0.000	0.000	0.000	0.000	0.000	0.000	0.000	0.000	0.000	0.000	0.000	0.000	0.000	0.000	0.000	0.071	0.000	0.000	0.000	0.000	0.000	0.000	0.000	0.000	0.000	0.263	0.101
156	COAD	coadread_dfci_2016_2279	1.000	0.000	0.000	0.000	0.000	0.000	0.000	0.000	0.000	0.000	0.000	0.000	0.000	0.000	0.000	0.000	0.000	0.000	0.000	0.000	0.000	0.000	0.000	0.000	0.000	0.000	0.000	0.000	0.000	0.000	0.000
157	COAD	coadread_dfci_2016_228	0.576	0.000	0.000	0.000	0.000	0.000	0.000	0.000	0.000	0.000	0.000	0.000	0.000	0.000	0.000	0.000	0.000	0.000	0.259	0.000	0.165	0.000	0.000	0.000	0.000	0.000	0.000	0.000	0.000	0.000	0.000
158	COAD	coadread_dfci_2016_2283	1.000	0.000	0.000	0.000	0.000	0.000	0.000	0.000	0.000	0.000	0.000	0.000	0.000	0.000	0.000	0.000	0.000	0.000	0.000	0.000	0.000	0.000	0.000	0.000	0.000	0.000	0.000	0.000	0.000	0.000	0.000
159	COAD	coadread_dfci_2016_2284	1.000	0.000	0.000	0.000	0.000	0.000	0.000	0.000	0.000	0.000	0.000	0.000	0.000	0.000	0.000	0.000	0.000	0.000	0.000	0.000	0.000	0.000	0.000	0.000	0.000	0.000	0.000	0.000	0.000	0.000	0.000
160	COAD	coadread_dfci_2016_2289	0.912	0.000	0.000	0.000	0.000	0.000	0.000	0.000	0.000	0.000	0.000	0.000	0.000	0.000	0.000	0.000	0.000	0.000	0.000	0.000	0.088	0.000	0.000	0.000	0.000	0.000	0.000	0.000	0.000	0.000	0.000
161	COAD	coadread_dfci_2016_229	1.000	0.000	0.000	0.000	0.000	0.000	0.000	0.000	0.000	0.000	0.000	0.000	0.000	0.000	0.000	0.000	0.000	0.000	0.000	0.000	0.000	0.000	0.000	0.000	0.000	0.000	0.000	0.000	0.000	0.000	0.000
162	COAD	coadread_dfci_2016_229051	0.781	0.000	0.000	0.000	0.000	0.000	0.000	0.000	0.000	0.000	0.000	0.000	0.000	0.000	0.000	0.000	0.000	0.000	0.000	0.000	0.219	0.000	0.000	0.000	0.000	0.000	0.000	0.000	0.000	0.000	0.000
163	COAD	coadread_dfci_2016_229707	1.000	0.000	0.000	0.000	0.000	0.000	0.000	0.000	0.000	0.000	0.000	0.000	0.000	0.000	0.000	0.000	0.000	0.000	0.000	0.000	0.000	0.000	0.000	0.000	0.000	0.000	0.000	0.000	0.000	0.000	0.000
164	COAD	coadread_dfci_2016_2303	0.312	0.000	0.000	0.000	0.419	0.000	0.000	0.000	0.000	0.000	0.000	0.000	0.000	0.000	0.000	0.000	0.000	0.000	0.269	0.000	0.000	0.000	0.000	0.000	0.000	0.000	0.000	0.000	0.000	0.000	0.000
165	COAD	coadread_dfci_2016_2304	1.000	0.000	0.000	0.000	0.000	0.000	0.000	0.000	0.000	0.000	0.000	0.000	0.000	0.000	0.000	0.000	0.000	0.000	0.000	0.000	0.000	0.000	0.000	0.000	0.000	0.000	0.000	0.000	0.000	0.000	0.000
166	COAD	coadread_dfci_2016_231	0.302	0.000	0.000	0.000	0.000	0.000	0.000	0.000	0.000	0.000	0.000	0.000	0.000	0.000	0.000	0.000	0.000	0.000	0.456	0.000	0.000	0.000	0.000	0.000	0.000	0.000	0.000	0.000	0.000	0.000	0.243
167	COAD	coadread_dfci_2016_2323	1.000	0.000	0.000	0.000	0.000	0.000	0.000	0.000	0.000	0.000	0.000	0.000	0.000	0.000	0.000	0.000	0.000	0.000	0.000	0.000	0.000	0.000	0.000	0.000	0.000	0.000	0.000	0.000	0.000	0.000	0.000
168	COAD	coadread_dfci_2016_2342	0.935	0.000	0.000	0.000	0.000	0.000	0.000	0.000	0.000	0.000	0.000	0.000	0.000	0.000	0.000	0.000	0.000	0.000	0.000	0.000	0.000	0.000	0.000	0.000	0.000	0.000	0.000	0.000	0.000	0.000	0.065
169	COAD	coadread_dfci_2016_2359	0.232	0.000	0.000	0.000	0.483	0.000	0.000	0.000	0.000	0.000	0.000	0.000	0.000	0.000	0.000	0.000	0.000	0.000	0.145	0.000	0.092	0.000	0.000	0.000	0.000	0.000	0.000	0.000	0.000	0.000	0.048
170	COAD	coadread_dfci_2016_2364	1.000	0.000	0.000	0.000	0.000	0.000	0.000	0.000	0.000	0.000	0.000	0.000	0.000	0.000	0.000	0.000	0.000	0.000	0.000	0.000	0.000	0.000	0.000	0.000	0.000	0.000	0.000	0.000	0.000	0.000	0.000
171	COAD	coadread_dfci_2016_2365	1.000	0.000	0.000	0.000	0.000	0.000	0.000	0.000	0.000	0.000	0.000	0.000	0.000	0.000	0.000	0.000	0.000	0.000	0.000	0.000	0.000	0.000	0.000	0.000	0.000	0.000	0.000	0.000	0.000	0.000	0.000
172	COAD	coadread_dfci_2016_2366	1.000	0.000	0.000	0.000	0.000	0.000	0.000	0.000	0.000	0.000	0.000	0.000	0.000	0.000	0.000	0.000	0.000	0.000	0.000	0.000	0.000	0.000	0.000	0.000	0.000	0.000	0.000	0.000	0.000	0.000	0.000
173	COAD	coadread_dfci_2016_2367	0.593	0.000	0.000	0.000	0.000	0.000	0.000	0.000	0.000	0.000	0.000	0.000	0.000	0.000	0.000	0.000	0.000	0.000	0.000	0.000	0.090	0.000	0.000	0.000	0.000	0.000	0.000	0.000	0.000	0.317	0.000
174	COAD	coadread_dfci_2016_236849	0.829	0.000	0.000	0.000	0.000	0.000	0.000	0.000	0.000	0.000	0.000	0.000	0.000	0.000	0.000	0.000	0.000	0.000	0.088	0.000	0.000	0.000	0.000	0.000	0.000	0.000	0.000	0.000	0.000	0.000	0.083
175	COAD	coadread_dfci_2016_2369	1.000	0.000	0.000	0.000	0.000	0.000	0.000	0.000	0.000	0.000	0.000	0.000	0.000	0.000	0.000	0.000	0.000	0.000	0.000	0.000	0.000	0.000	0.000	0.000	0.000	0.000	0.000	0.000	0.000	0.000	0.000
176	COAD	coadread_dfci_2016_2370	0.633	0.000	0.000	0.000	0.000	0.000	0.000	0.000	0.000	0.000	0.000	0.000	0.000	0.000	0.000	0.000	0.000	0.000	0.141	0.000	0.177	0.000	0.000	0.000	0.000	0.000	0.000	0.000	0.000	0.000	0.048
177	COAD	coadread_dfci_2016_2372	0.570	0.000	0.000	0.000	0.000	0.000	0.000	0.000	0.000	0.000	0.168	0.000	0.000	0.000	0.000	0.000	0.000	0.000	0.185	0.000	0.077	0.000	0.000	0.000	0.000	0.000	0.000	0.000	0.000	0.000	0.000
178	COAD	coadread_dfci_2016_237641	1.000	0.000	0.000	0.000	0.000	0.000	0.000	0.000	0.000	0.000	0.000	0.000	0.000	0.000	0.000	0.000	0.000	0.000	0.000	0.000	0.000	0.000	0.000	0.000	0.000	0.000	0.000	0.000	0.000	0.000	0.000
179	COAD	coadread_dfci_2016_237969	0.694	0.000	0.000	0.000	0.000	0.000	0.000	0.000	0.000	0.000	0.000	0.000	0.000	0.000	0.000	0.000	0.000	0.000	0.126	0.000	0.180	0.000	0.000	0.000	0.000	0.000	0.000	0.000	0.000	0.000	0.000
180	COAD	coadread_dfci_2016_2384	0.712	0.000	0.000	0.000	0.000	0.000	0.000	0.000	0.000	0.000	0.000	0.000	0.000	0.000	0.000	0.000	0.000	0.000	0.000	0.000	0.288	0.000	0.000	0.000	0.000	0.000	0.000	0.000	0.000	0.000	0.000
181	COAD	coadread_dfci_2016_2388	0.612	0.000	0.000	0.000	0.000	0.000	0.000	0.000	0.000	0.000	0.000	0.000	0.000	0.000	0.000	0.000	0.000	0.000	0.000	0.000	0.069	0.000	0.000	0.000	0.000	0.000	0.000	0.000	0.000	0.319	0.000
182	COAD	coadread_dfci_2016_2389	1.000	0.000	0.000	0.000	0.000	0.000	0.000	0.000	0.000	0.000	0.000	0.000	0.000	0.000	0.000	0.000	0.000	0.000	0.000	0.000	0.000	0.000	0.000	0.000	0.000	0.000	0.000	0.000	0.000	0.000	0.000
183	COAD	coadread_dfci_2016_2394	0.922	0.000	0.000	0.000	0.000	0.000	0.000	0.000	0.000	0.000	0.000	0.000	0.000	0.000	0.000	0.000	0.000	0.000	0.000	0.000	0.000	0.000	0.000	0.000	0.000	0.000	0.000	0.000	0.000	0.000	0.078
184	COAD	coadread_dfci_2016_2397	0.928	0.000	0.000	0.000	0.000	0.000	0.000	0.000	0.000	0.000	0.000	0.000	0.000	0.000	0.000	0.000	0.000	0.000	0.000	0.072	0.000	0.000	0.000	0.000	0.000	0.000	0.000	0.000	0.000	0.000	0.000
185	COAD	coadread_dfci_2016_2398	1.000	0.000	0.000	0.000	0.000	0.000	0.000	0.000	0.000	0.000	0.000	0.000	0.000	0.000	0.000	0.000	0.000	0.000	0.000	0.000	0.000	0.000	0.000	0.000	0.000	0.000	0.000	0.000	0.000	0.000	0.000
186	COAD	coadread_dfci_2016_24	1.000	0.000	0.000	0.000	0.000	0.000	0.000	0.000	0.000	0.000	0.000	0.000	0.000	0.000	0.000	0.000	0.000	0.000	0.000	0.000	0.000	0.000	0.000	0.000	0.000	0.000	0.000	0.000	0.000	0.000	0.000
187	COAD	coadread_dfci_2016_240	0.874	0.000	0.000	0.000	0.000	0.000	0.000	0.000	0.000	0.000	0.000	0.000	0.000	0.000	0.000	0.000	0.000	0.000	0.126	0.000	0.000	0.000	0.000	0.000	0.000	0.000	0.000	0.000	0.000	0.000	0.000
188	COAD	coadread_dfci_2016_2400	1.000	0.000	0.000	0.000	0.000	0.000	0.000	0.000	0.000	0.000	0.000	0.000	0.000	0.000	0.000	0.000	0.000	0.000	0.000	0.000	0.000	0.000	0.000	0.000	0.000	0.000	0.000	0.000	0.000	0.000	0.000
189	COAD	coadread_dfci_2016_2406	0.775	0.000	0.000	0.000	0.225	0.000	0.000	0.000	0.000	0.000	0.000	0.000	0.000	0.000	0.000	0.000	0.000	0.000	0.000	0.000	0.000	0.000	0.000	0.000	0.000	0.000	0.000	0.000	0.000	0.000	0.000
190	COAD	coadread_dfci_2016_2410	1.000	0.000	0.000	0.000	0.000	0.000	0.000	0.000	0.000	0.000	0.000	0.000	0.000	0.000	0.000	0.000	0.000	0.000	0.000	0.000	0.000	0.000	0.000	0.000	0.000	0.000	0.000	0.000	0.000	0.000	0.000
191	COAD	coadread_dfci_2016_2413	1.000	0.000	0.000	0.000	0.000	0.000	0.000	0.000	0.000	0.000	0.000	0.000	0.000	0.000	0.000	0.000	0.000	0.000	0.000	0.000	0.000	0.000	0.000	0.000	0.000	0.000	0.000	0.000	0.000	0.000	0.000
192	COAD	coadread_dfci_2016_2416	1.000	0.000	0.000	0.000	0.000	0.000	0.000	0.000	0.000	0.000	0.000	0.000	0.000	0.000	0.000	0.000	0.000	0.000	0.000	0.000	0.000	0.000	0.000	0.000	0.000	0.000	0.000	0.000	0.000	0.000	0.000
193	COAD	coadread_dfci_2016_241681	0.806	0.000	0.000	0.000	0.000	0.000	0.000	0.000	0.000	0.000	0.000	0.000	0.000	0.000	0.000	0.000	0.000	0.000	0.000	0.000	0.000	0.000	0.000	0.000	0.000	0.000	0.000	0.000	0.000	0.000	0.194
194	COAD	coadread_dfci_2016_2417	1.000	0.000	0.000	0.000	0.000	0.000	0.000	0.000	0.000	0.000	0.000	0.000	0.000	0.000	0.000	0.000	0.000	0.000	0.000	0.000	0.000	0.000	0.000	0.000	0.000	0.000	0.000	0.000	0.000	0.000	0.000
195	COAD	coadread_dfci_2016_2418	1.000	0.000	0.000	0.000	0.000	0.000	0.000	0.000	0.000	0.000	0.000	0.000	0.000	0.000	0.000	0.000	0.000	0.000	0.000	0.000	0.000	0.000	0.000	0.000	0.000	0.000	0.000	0.000	0.000	0.000	0.000
196	COAD	coadread_dfci_2016_2429	0.838	0.000	0.000	0.000	0.000	0.000	0.000	0.000	0.000	0.000	0.000	0.000	0.000	0.000	0.000	0.000	0.000	0.000	0.000	0.000	0.162	0.000	0.000	0.000	0.000	0.000	0.000	0.000	0.000	0.000	0.000
197	COAD	coadread_dfci_2016_2430	0.934	0.000	0.000	0.000	0.000	0.000	0.000	0.000	0.000	0.000	0.000	0.000	0.000	0.000	0.000	0.000	0.000	0.000	0.000	0.000	0.066	0.000	0.000	0.000	0.000	0.000	0.000	0.000	0.000	0.000	0.000
198	COAD	coadread_dfci_2016_2434	0.359	0.000	0.000	0.000	0.316	0.000	0.000	0.000	0.000	0.000	0.000	0.000	0.000	0.000	0.000	0.000	0.000	0.000	0.000	0.000	0.077	0.000	0.000	0.000	0.000	0.000	0.000	0.000	0.000	0.000	0.248
199	COAD	coadread_dfci_2016_2438	1.000	0.000	0.000	0.000	0.000	0.000	0.000	0.000	0.000	0.000	0.000	0.000	0.000	0.000	0.000	0.000	0.000	0.000	0.000	0.000	0.000	0.000	0.000	0.000	0.000	0.000	0.000	0.000	0.000	0.000	0.000
200	COAD	coadread_dfci_2016_2439	0.898	0.000	0.000	0.000	0.000	0.000	0.000	0.000	0.000	0.000	0.000	0.000	0.000	0.000	0.000	0.000	0.000	0.000	0.102	0.000	0.000	0.000	0.000	0.000	0.000	0.000	0.000	0.000	0.000	0.000	0.000
201	COAD	coadread_dfci_2016_2441	1.000	0.000	0.000	0.000	0.000	0.000	0.000	0.000	0.000	0.000	0.000	0.000	0.000	0.000	0.000	0.000	0.000	0.000	0.000	0.000	0.000	0.000	0.000	0.000	0.000	0.000	0.000	0.000	0.000	0.000	0.000
202	COAD	coadread_dfci_2016_2445	1.000	0.000	0.000	0.000	0.000	0.000	0.000	0.000	0.000	0.000	0.000	0.000	0.000	0.000	0.000	0.000	0.000	0.000	0.000	0.000	0.000	0.000	0.000	0.000	0.000	0.000	0.000	0.000	0.000	0.000	0.000
203	COAD	coadread_dfci_2016_2454	0.948	0.000	0.000	0.000	0.000	0.000	0.000	0.000	0.000	0.000	0.000	0.000	0.000	0.000	0.000	0.000	0.000	0.000	0.052	0.000	0.000	0.000	0.000	0.000	0.000	0.000	0.000	0.000	0.000	0.000	0.000
204	COAD	coadread_dfci_2016_2455	1.000	0.000	0.000	0.000	0.000	0.000	0.000	0.000	0.000	0.000	0.000	0.000	0.000	0.000	0.000	0.000	0.000	0.000	0.000	0.000	0.000	0.000	0.000	0.000	0.000	0.000	0.000	0.000	0.000	0.000	0.000
205	COAD	coadread_dfci_2016_2457	1.000	0.000	0.000	0.000	0.000	0.000	0.000	0.000	0.000	0.000	0.000	0.000	0.000	0.000	0.000	0.000	0.000	0.000	0.000	0.000	0.000	0.000	0.000	0.000	0.000	0.000	0.000	0.000	0.000	0.000	0.000
206	COAD	coadread_dfci_2016_2458	0.643	0.000	0.000	0.000	0.000	0.000	0.000	0.000	0.000	0.000	0.000	0.000	0.000	0.000	0.000	0.000	0.000	0.000	0.000	0.000	0.357	0.000	0.000	0.000	0.000	0.000	0.000	0.000	0.000	0.000	0.000
207	COAD	coadread_dfci_2016_250	0.849	0.000	0.000	0.000	0.000	0.000	0.000	0.000	0.000	0.000	0.000	0.000	0.000	0.000	0.000	0.000	0.000	0.000	0.000	0.000	0.000	0.000	0.000	0.000	0.000	0.000	0.000	0.000	0.000	0.000	0.151
208	COAD	coadread_dfci_2016_251	1.000	0.000	0.000	0.000	0.000	0.000	0.000	0.000	0.000	0.000	0.000	0.000	0.000	0.000	0.000	0.000	0.000	0.000	0.000	0.000	0.000	0.000	0.000	0.000	0.000	0.000	0.000	0.000	0.000	0.000	0.000
209	COAD	coadread_dfci_2016_251808	0.511	0.000	0.000	0.000	0.000	0.000	0.000	0.000	0.000	0.000	0.489	0.000	0.000	0.000	0.000	0.000	0.000	0.000	0.000	0.000	0.000	0.000	0.000	0.000	0.000	0.000	0.000	0.000	0.000	0.000	0.000
210	COAD	coadread_dfci_2016_253	0.908	0.000	0.000	0.000	0.000	0.000	0.000	0.000	0.000	0.000	0.000	0.000	0.000	0.000	0.000	0.000	0.000	0.000	0.000	0.092	0.000	0.000	0.000	0.000	0.000	0.000	0.000	0.000	0.000	0.000	0.000
211	COAD	coadread_dfci_2016_255	0.789	0.000	0.000	0.000	0.000	0.000	0.000	0.000	0.000	0.000	0.000	0.000	0.000	0.000	0.000	0.000	0.000	0.000	0.000	0.000	0.000	0.000	0.000	0.000	0.000	0.000	0.000	0.000	0.000	0.211	0.000
212	COAD	coadread_dfci_2016_256	0.509	0.000	0.000	0.000	0.000	0.000	0.000	0.000	0.000	0.000	0.000	0.000	0.000	0.000	0.000	0.000	0.000	0.000	0.000	0.000	0.082	0.000	0.000	0.000	0.000	0.000	0.000	0.000	0.000	0.255	0.155
213	COAD	coadread_dfci_2016_2568	0.228	0.000	0.000	0.000	0.000	0.000	0.000	0.000	0.000	0.000	0.000	0.000	0.000	0.000	0.000	0.000	0.000	0.000	0.691	0.000	0.000	0.000	0.000	0.000	0.000	0.000	0.000	0.000	0.000	0.000	0.081
214	COAD	coadread_dfci_2016_2582	0.825	0.000	0.000	0.000	0.000	0.000	0.000	0.000	0.000	0.000	0.000	0.000	0.000	0.000	0.000	0.000	0.000	0.000	0.175	0.000	0.000	0.000	0.000	0.000	0.000	0.000	0.000	0.000	0.000	0.000	0.000
215	COAD	coadread_dfci_2016_259101	0.878	0.000	0.000	0.000	0.000	0.000	0.000	0.000	0.000	0.000	0.000	0.000	0.000	0.000	0.000	0.000	0.000	0.000	0.122	0.000	0.000	0.000	0.000	0.000	0.000	0.000	0.000	0.000	0.000	0.000	0.000
216	COAD	coadread_dfci_2016_2621	0.533	0.000	0.000	0.000	0.000	0.000	0.000	0.000	0.000	0.000	0.000	0.000	0.000	0.000	0.000	0.000	0.000	0.000	0.150	0.000	0.317	0.000	0.000	0.000	0.000	0.000	0.000	0.000	0.000	0.000	0.000
217	COAD	coadread_dfci_2016_262114	0.504	0.000	0.000	0.000	0.000	0.000	0.000	0.000	0.000	0.000	0.000	0.000	0.000	0.000	0.000	0.000	0.000	0.000	0.102	0.000	0.182	0.000	0.000	0.000	0.000	0.000	0.000	0.000	0.000	0.212	0.000
218	COAD	coadread_dfci_2016_2635	0.379	0.000	0.000	0.000	0.000	0.000	0.000	0.000	0.000	0.000	0.438	0.000	0.000	0.000	0.000	0.000	0.000	0.000	0.049	0.000	0.000	0.000	0.000	0.000	0.000	0.000	0.000	0.000	0.000	0.134	0.000
219	COAD	coadread_dfci_2016_2647	0.878	0.000	0.000	0.000	0.000	0.000	0.000	0.000	0.000	0.000	0.000	0.000	0.000	0.000	0.000	0.000	0.000	0.000	0.122	0.000	0.000	0.000	0.000	0.000	0.000	0.000	0.000	0.000	0.000	0.000	0.000
220	COAD	coadread_dfci_2016_2664	0.600	0.000	0.000	0.000	0.000	0.000	0.000	0.000	0.000	0.000	0.000	0.000	0.000	0.000	0.000	0.000	0.000	0.000	0.000	0.000	0.000	0.000	0.000	0.000	0.000	0.000	0.000	0.000	0.000	0.400	0.000
221	COAD	coadread_dfci_2016_2674	0.884	0.000	0.000	0.000	0.000	0.000	0.000	0.000	0.000	0.000	0.000	0.000	0.000	0.000	0.000	0.000	0.000	0.000	0.000	0.000	0.116	0.000	0.000	0.000	0.000	0.000	0.000	0.000	0.000	0.000	0.000
222	COAD	coadread_dfci_2016_270033	0.806	0.000	0.000	0.000	0.000	0.000	0.000	0.000	0.000	0.000	0.000	0.000	0.000	0.000	0.000	0.000	0.000	0.000	0.194	0.000	0.000	0.000	0.000	0.000	0.000	0.000	0.000	0.000	0.000	0.000	0.000
223	COAD	coadread_dfci_2016_270588	1.000	0.000	0.000	0.000	0.000	0.000	0.000	0.000	0.000	0.000	0.000	0.000	0.000	0.000	0.000	0.000	0.000	0.000	0.000	0.000	0.000	0.000	0.000	0.000	0.000	0.000	0.000	0.000	0.000	0.000	0.000
224	COAD	coadread_dfci_2016_2759	1.000	0.000	0.000	0.000	0.000	0.000	0.000	0.000	0.000	0.000	0.000	0.000	0.000	0.000	0.000	0.000	0.000	0.000	0.000	0.000	0.000	0.000	0.000	0.000	0.000	0.000	0.000	0.000	0.000	0.000	0.000
225	COAD	coadread_dfci_2016_2760	1.000	0.000	0.000	0.000	0.000	0.000	0.000	0.000	0.000	0.000	0.000	0.000	0.000	0.000	0.000	0.000	0.000	0.000	0.000	0.000	0.000	0.000	0.000	0.000	0.000	0.000	0.000	0.000	0.000	0.000	0.000
226	COAD	coadread_dfci_2016_2763	0.824	0.000	0.000	0.000	0.000	0.000	0.000	0.000	0.000	0.000	0.000	0.000	0.000	0.000	0.000	0.000	0.000	0.000	0.000	0.000	0.000	0.000	0.000	0.000	0.000	0.000	0.000	0.000	0.000	0.000	0.176
227	COAD	coadread_dfci_2016_2764	0.782	0.000	0.000	0.000	0.000	0.000	0.000	0.000	0.000	0.000	0.000	0.000	0.000	0.000	0.000	0.000	0.000	0.000	0.109	0.000	0.000	0.000	0.000	0.000	0.000	0.000	0.000	0.000	0.000	0.000	0.109
228	COAD	coadread_dfci_2016_2765	0.587	0.000	0.000	0.000	0.000	0.000	0.000	0.000	0.000	0.000	0.270	0.000	0.000	0.000	0.000	0.000	0.000	0.000	0.000	0.000	0.000	0.000	0.000	0.000	0.000	0.000	0.000	0.000	0.000	0.143	0.000
229	COAD	coadread_dfci_2016_2766	0.815	0.000	0.000	0.000	0.000	0.000	0.000	0.000	0.000	0.000	0.000	0.000	0.000	0.000	0.000	0.000	0.000	0.000	0.000	0.000	0.185	0.000	0.000	0.000	0.000	0.000	0.000	0.000	0.000	0.000	0.000
230	COAD	coadread_dfci_2016_2767	0.784	0.000	0.000	0.000	0.000	0.000	0.000	0.000	0.000	0.000	0.000	0.000	0.000	0.000	0.000	0.000	0.000	0.000	0.088	0.000	0.000	0.000	0.000	0.000	0.000	0.000	0.000	0.000	0.000	0.000	0.128
231	COAD	coadread_dfci_2016_276701	0.839	0.000	0.000	0.000	0.000	0.000	0.000	0.000	0.000	0.000	0.000	0.000	0.000	0.000	0.000	0.000	0.000	0.000	0.000	0.161	0.000	0.000	0.000	0.000	0.000	0.000	0.000	0.000	0.000	0.000	0.000
232	COAD	coadread_dfci_2016_2768	1.000	0.000	0.000	0.000	0.000	0.000	0.000	0.000	0.000	0.000	0.000	0.000	0.000	0.000	0.000	0.000	0.000	0.000	0.000	0.000	0.000	0.000	0.000	0.000	0.000	0.000	0.000	0.000	0.000	0.000	0.000
233	COAD	coadread_dfci_2016_2769	0.865	0.000	0.000	0.000	0.000	0.000	0.000	0.000	0.000	0.000	0.000	0.000	0.000	0.000	0.000	0.000	0.000	0.000	0.000	0.000	0.135	0.000	0.000	0.000	0.000	0.000	0.000	0.000	0.000	0.000	0.000
234	COAD	coadread_dfci_2016_277	0.910	0.000	0.000	0.000	0.000	0.000	0.000	0.000	0.000	0.000	0.000	0.000	0.000	0.000	0.000	0.000	0.000	0.000	0.000	0.000	0.090	0.000	0.000	0.000	0.000	0.000	0.000	0.000	0.000	0.000	0.000
235	COAD	coadread_dfci_2016_2775	1.000	0.000	0.000	0.000	0.000	0.000	0.000	0.000	0.000	0.000	0.000	0.000	0.000	0.000	0.000	0.000	0.000	0.000	0.000	0.000	0.000	0.000	0.000	0.000	0.000	0.000	0.000	0.000	0.000	0.000	0.000
236	COAD	coadread_dfci_2016_280	1.000	0.000	0.000	0.000	0.000	0.000	0.000	0.000	0.000	0.000	0.000	0.000	0.000	0.000	0.000	0.000	0.000	0.000	0.000	0.000	0.000	0.000	0.000	0.000	0.000	0.000	0.000	0.000	0.000	0.000	0.000
237	COAD	coadread_dfci_2016_2808	1.000	0.000	0.000	0.000	0.000	0.000	0.000	0.000	0.000	0.000	0.000	0.000	0.000	0.000	0.000	0.000	0.000	0.000	0.000	0.000	0.000	0.000	0.000	0.000	0.000	0.000	0.000	0.000	0.000	0.000	0.000
238	COAD	coadread_dfci_2016_2812	0.767	0.000	0.000	0.000	0.000	0.000	0.000	0.000	0.000	0.000	0.000	0.000	0.000	0.000	0.000	0.000	0.000	0.000	0.000	0.000	0.131	0.000	0.000	0.000	0.000	0.000	0.000	0.000	0.000	0.000	0.102
239	COAD	coadread_dfci_2016_283200	1.000	0.000	0.000	0.000	0.000	0.000	0.000	0.000	0.000	0.000	0.000	0.000	0.000	0.000	0.000	0.000	0.000	0.000	0.000	0.000	0.000	0.000	0.000	0.000	0.000	0.000	0.000	0.000	0.000	0.000	0.000
240	COAD	coadread_dfci_2016_287	0.675	0.000	0.000	0.000	0.000	0.000	0.000	0.000	0.000	0.000	0.000	0.000	0.000	0.000	0.000	0.000	0.000	0.000	0.000	0.000	0.085	0.000	0.000	0.000	0.000	0.000	0.000	0.000	0.000	0.241	0.000
241	COAD	coadread_dfci_2016_291403	1.000	0.000	0.000	0.000	0.000	0.000	0.000	0.000	0.000	0.000	0.000	0.000	0.000	0.000	0.000	0.000	0.000	0.000	0.000	0.000	0.000	0.000	0.000	0.000	0.000	0.000	0.000	0.000	0.000	0.000	0.000
242	COAD	coadread_dfci_2016_292	1.000	0.000	0.000	0.000	0.000	0.000	0.000	0.000	0.000	0.000	0.000	0.000	0.000	0.000	0.000	0.000	0.000	0.000	0.000	0.000	0.000	0.000	0.000	0.000	0.000	0.000	0.000	0.000	0.000	0.000	0.000
243	COAD	coadread_dfci_2016_2926	1.000	0.000	0.000	0.000	0.000	0.000	0.000	0.000	0.000	0.000	0.000	0.000	0.000	0.000	0.000	0.000	0.000	0.000	0.000	0.000	0.000	0.000	0.000	0.000	0.000	0.000	0.000	0.000	0.000	0.000	0.000
244	COAD	coadread_dfci_2016_2929	0.198	0.000	0.000	0.000	0.000	0.000	0.000	0.000	0.000	0.000	0.000	0.000	0.000	0.000	0.000	0.000	0.000	0.000	0.516	0.000	0.000	0.000	0.000	0.000	0.000	0.000	0.000	0.000	0.000	0.000	0.286
245	COAD	coadread_dfci_2016_2934	1.000	0.000	0.000	0.000	0.000	0.000	0.000	0.000	0.000	0.000	0.000	0.000	0.000	0.000	0.000	0.000	0.000	0.000	0.000	0.000	0.000	0.000	0.000	0.000	0.000	0.000	0.000	0.000	0.000	0.000	0.000
246	COAD	coadread_dfci_2016_2935	1.000	0.000	0.000	0.000	0.000	0.000	0.000	0.000	0.000	0.000	0.000	0.000	0.000	0.000	0.000	0.000	0.000	0.000	0.000	0.000	0.000	0.000	0.000	0.000	0.000	0.000	0.000	0.000	0.000	0.000	0.000
247	COAD	coadread_dfci_2016_2938	0.662	0.000	0.000	0.000	0.000	0.000	0.000	0.000	0.000	0.000	0.000	0.000	0.000	0.000	0.000	0.000	0.000	0.000	0.000	0.000	0.000	0.000	0.000	0.000	0.000	0.000	0.000	0.000	0.000	0.338	0.000
248	COAD	coadread_dfci_2016_2939	0.655	0.000	0.000	0.000	0.000	0.000	0.000	0.000	0.000	0.000	0.000	0.000	0.000	0.000	0.000	0.000	0.000	0.000	0.000	0.000	0.345	0.000	0.000	0.000	0.000	0.000	0.000	0.000	0.000	0.000	0.000
249	COAD	coadread_dfci_2016_2941	1.000	0.000	0.000	0.000	0.000	0.000	0.000	0.000	0.000	0.000	0.000	0.000	0.000	0.000	0.000	0.000	0.000	0.000	0.000	0.000	0.000	0.000	0.000	0.000	0.000	0.000	0.000	0.000	0.000	0.000	0.000
250	COAD	coadread_dfci_2016_2945	0.664	0.000	0.000	0.000	0.336	0.000	0.000	0.000	0.000	0.000	0.000	0.000	0.000	0.000	0.000	0.000	0.000	0.000	0.000	0.000	0.000	0.000	0.000	0.000	0.000	0.000	0.000	0.000	0.000	0.000	0.000
251	COAD	coadread_dfci_2016_2948	0.388	0.000	0.000	0.000	0.612	0.000	0.000	0.000	0.000	0.000	0.000	0.000	0.000	0.000	0.000	0.000	0.000	0.000	0.000	0.000	0.000	0.000	0.000	0.000	0.000	0.000	0.000	0.000	0.000	0.000	0.000
252	COAD	coadread_dfci_2016_2949	0.354	0.000	0.000	0.000	0.506	0.000	0.000	0.000	0.000	0.000	0.000	0.000	0.000	0.000	0.000	0.000	0.000	0.000	0.000	0.000	0.000	0.000	0.000	0.000	0.000	0.000	0.000	0.000	0.000	0.000	0.139
253	COAD	coadread_dfci_2016_2954	1.000	0.000	0.000	0.000	0.000	0.000	0.000	0.000	0.000	0.000	0.000	0.000	0.000	0.000	0.000	0.000	0.000	0.000	0.000	0.000	0.000	0.000	0.000	0.000	0.000	0.000	0.000	0.000	0.000	0.000	0.000
254	COAD	coadread_dfci_2016_2955	0.510	0.000	0.000	0.000	0.000	0.000	0.000	0.000	0.000	0.000	0.000	0.000	0.000	0.000	0.000	0.000	0.000	0.000	0.125	0.000	0.000	0.000	0.000	0.000	0.000	0.000	0.000	0.000	0.000	0.365	0.000
255	COAD	coadread_dfci_2016_2957	1.000	0.000	0.000	0.000	0.000	0.000	0.000	0.000	0.000	0.000	0.000	0.000	0.000	0.000	0.000	0.000	0.000	0.000	0.000	0.000	0.000	0.000	0.000	0.000	0.000	0.000	0.000	0.000	0.000	0.000	0.000
256	COAD	coadread_dfci_2016_295702	0.783	0.000	0.000	0.000	0.000	0.000	0.000	0.000	0.000	0.000	0.000	0.000	0.000	0.000	0.000	0.000	0.000	0.000	0.000	0.000	0.217	0.000	0.000	0.000	0.000	0.000	0.000	0.000	0.000	0.000	0.000
257	COAD	coadread_dfci_2016_2959	0.660	0.000	0.000	0.000	0.000	0.000	0.000	0.000	0.000	0.000	0.000	0.000	0.000	0.000	0.000	0.000	0.000	0.000	0.000	0.000	0.160	0.000	0.000	0.000	0.000	0.000	0.000	0.000	0.000	0.000	0.181
258	COAD	coadread_dfci_2016_2963	0.728	0.000	0.000	0.000	0.000	0.000	0.000	0.000	0.000	0.000	0.000	0.000	0.000	0.000	0.000	0.000	0.000	0.000	0.000	0.000	0.272	0.000	0.000	0.000	0.000	0.000	0.000	0.000	0.000	0.000	0.000
259	COAD	coadread_dfci_2016_2966	0.843	0.000	0.000	0.000	0.000	0.000	0.000	0.000	0.000	0.000	0.000	0.000	0.000	0.000	0.000	0.000	0.000	0.000	0.000	0.000	0.157	0.000	0.000	0.000	0.000	0.000	0.000	0.000	0.000	0.000	0.000
260	COAD	coadread_dfci_2016_2967	0.640	0.000	0.000	0.000	0.000	0.000	0.000	0.000	0.000	0.000	0.000	0.000	0.000	0.000	0.000	0.000	0.000	0.000	0.064	0.000	0.064	0.000	0.000	0.000	0.000	0.000	0.000	0.000	0.000	0.232	0.000
261	COAD	coadread_dfci_2016_2969	0.396	0.000	0.000	0.000	0.604	0.000	0.000	0.000	0.000	0.000	0.000	0.000	0.000	0.000	0.000	0.000	0.000	0.000	0.000	0.000	0.000	0.000	0.000	0.000	0.000	0.000	0.000	0.000	0.000	0.000	0.000
262	COAD	coadread_dfci_2016_2974	0.785	0.000	0.000	0.000	0.000	0.000	0.000	0.000	0.000	0.000	0.000	0.000	0.000	0.000	0.000	0.000	0.000	0.000	0.086	0.000	0.129	0.000	0.000	0.000	0.000	0.000	0.000	0.000	0.000	0.000	0.000
263	COAD	coadread_dfci_2016_2976	0.875	0.000	0.000	0.000	0.000	0.000	0.000	0.000	0.000	0.000	0.000	0.000	0.000	0.000	0.000	0.000	0.000	0.000	0.125	0.000	0.000	0.000	0.000	0.000	0.000	0.000	0.000	0.000	0.000	0.000	0.000
264	COAD	coadread_dfci_2016_298012	0.646	0.000	0.000	0.000	0.000	0.000	0.000	0.000	0.000	0.000	0.000	0.000	0.000	0.000	0.000	0.000	0.000	0.000	0.000	0.000	0.094	0.000	0.000	0.000	0.000	0.000	0.000	0.000	0.000	0.000	0.260
265	COAD	coadread_dfci_2016_2982	1.000	0.000	0.000	0.000	0.000	0.000	0.000	0.000	0.000	0.000	0.000	0.000	0.000	0.000	0.000	0.000	0.000	0.000	0.000	0.000	0.000	0.000	0.000	0.000	0.000	0.000	0.000	0.000	0.000	0.000	0.000
266	COAD	coadread_dfci_2016_2984	1.000	0.000	0.000	0.000	0.000	0.000	0.000	0.000	0.000	0.000	0.000	0.000	0.000	0.000	0.000	0.000	0.000	0.000	0.000	0.000	0.000	0.000	0.000	0.000	0.000	0.000	0.000	0.000	0.000	0.000	0.000
267	COAD	coadread_dfci_2016_299	0.880	0.000	0.000	0.000	0.000	0.000	0.000	0.000	0.000	0.000	0.000	0.000	0.000	0.000	0.000	0.000	0.000	0.000	0.048	0.000	0.072	0.000	0.000	0.000	0.000	0.000	0.000	0.000	0.000	0.000	0.000
268	COAD	coadread_dfci_2016_2991	0.892	0.000	0.000	0.000	0.000	0.000	0.000	0.000	0.000	0.000	0.000	0.000	0.000	0.000	0.000	0.000	0.000	0.000	0.108	0.000	0.000	0.000	0.000	0.000	0.000	0.000	0.000	0.000	0.000	0.000	0.000
269	COAD	coadread_dfci_2016_2992	1.000	0.000	0.000	0.000	0.000	0.000	0.000	0.000	0.000	0.000	0.000	0.000	0.000	0.000	0.000	0.000	0.000	0.000	0.000	0.000	0.000	0.000	0.000	0.000	0.000	0.000	0.000	0.000	0.000	0.000	0.000
270	COAD	coadread_dfci_2016_2995	0.912	0.000	0.000	0.000	0.000	0.000	0.000	0.000	0.000	0.000	0.000	0.000	0.000	0.000	0.000	0.000	0.000	0.000	0.000	0.000	0.088	0.000	0.000	0.000	0.000	0.000	0.000	0.000	0.000	0.000	0.000
271	COAD	coadread_dfci_2016_2999	0.764	0.000	0.000	0.000	0.000	0.000	0.000	0.000	0.000	0.000	0.000	0.000	0.000	0.000	0.000	0.000	0.000	0.000	0.134	0.000	0.000	0.000	0.000	0.000	0.000	0.000	0.000	0.000	0.000	0.000	0.102
272	COAD	coadread_dfci_2016_30	1.000	0.000	0.000	0.000	0.000	0.000	0.000	0.000	0.000	0.000	0.000	0.000	0.000	0.000	0.000	0.000	0.000	0.000	0.000	0.000	0.000	0.000	0.000	0.000	0.000	0.000	0.000	0.000	0.000	0.000	0.000
273	COAD	coadread_dfci_2016_3002	1.000	0.000	0.000	0.000	0.000	0.000	0.000	0.000	0.000	0.000	0.000	0.000	0.000	0.000	0.000	0.000	0.000	0.000	0.000	0.000	0.000	0.000	0.000	0.000	0.000	0.000	0.000	0.000	0.000	0.000	0.000
274	COAD	coadread_dfci_2016_3005	0.783	0.000	0.000	0.000	0.000	0.000	0.000	0.000	0.000	0.000	0.000	0.000	0.000	0.000	0.000	0.000	0.000	0.000	0.000	0.000	0.078	0.000	0.000	0.000	0.000	0.000	0.000	0.000	0.000	0.139	0.000
275	COAD	coadread_dfci_2016_3010	0.918	0.000	0.000	0.000	0.000	0.000	0.000	0.000	0.000	0.000	0.000	0.000	0.000	0.000	0.000	0.000	0.000	0.000	0.000	0.000	0.082	0.000	0.000	0.000	0.000	0.000	0.000	0.000	0.000	0.000	0.000
276	COAD	coadread_dfci_2016_3011	0.938	0.000	0.000	0.000	0.000	0.000	0.000	0.000	0.000	0.000	0.000	0.000	0.000	0.000	0.000	0.000	0.000	0.000	0.062	0.000	0.000	0.000	0.000	0.000	0.000	0.000	0.000	0.000	0.000	0.000	0.000
277	COAD	coadread_dfci_2016_3016	0.567	0.000	0.000	0.000	0.000	0.000	0.000	0.000	0.000	0.000	0.000	0.000	0.000	0.000	0.000	0.000	0.000	0.000	0.000	0.104	0.134	0.000	0.000	0.000	0.000	0.000	0.000	0.000	0.000	0.194	0.000
278	COAD	coadread_dfci_2016_3019	0.907	0.000	0.000	0.000	0.000	0.000	0.000	0.000	0.000	0.000	0.000	0.000	0.000	0.000	0.000	0.000	0.000	0.000	0.093	0.000	0.000	0.000	0.000	0.000	0.000	0.000	0.000	0.000	0.000	0.000	0.000
279	COAD	coadread_dfci_2016_3020	0.203	0.000	0.000	0.000	0.797	0.000	0.000	0.000	0.000	0.000	0.000	0.000	0.000	0.000	0.000	0.000	0.000	0.000	0.000	0.000	0.000	0.000	0.000	0.000	0.000	0.000	0.000	0.000	0.000	0.000	0.000
280	COAD	coadread_dfci_2016_3022	1.000	0.000	0.000	0.000	0.000	0.000	0.000	0.000	0.000	0.000	0.000	0.000	0.000	0.000	0.000	0.000	0.000	0.000	0.000	0.000	0.000	0.000	0.000	0.000	0.000	0.000	0.000	0.000	0.000	0.000	0.000
281	COAD	coadread_dfci_2016_302873	0.537	0.000	0.000	0.000	0.000	0.000	0.000	0.000	0.000	0.000	0.000	0.000	0.000	0.000	0.000	0.000	0.000	0.000	0.000	0.000	0.000	0.000	0.000	0.000	0.000	0.000	0.000	0.000	0.000	0.355	0.107
282	COAD	coadread_dfci_2016_3029	1.000	0.000	0.000	0.000	0.000	0.000	0.000	0.000	0.000	0.000	0.000	0.000	0.000	0.000	0.000	0.000	0.000	0.000	0.000	0.000	0.000	0.000	0.000	0.000	0.000	0.000	0.000	0.000	0.000	0.000	0.000
283	COAD	coadread_dfci_2016_3038	0.729	0.000	0.000	0.000	0.271	0.000	0.000	0.000	0.000	0.000	0.000	0.000	0.000	0.000	0.000	0.000	0.000	0.000	0.000	0.000	0.000	0.000	0.000	0.000	0.000	0.000	0.000	0.000	0.000	0.000	0.000
284	COAD	coadread_dfci_2016_304	0.819	0.000	0.000	0.000	0.000	0.000	0.000	0.000	0.000	0.000	0.000	0.000	0.000	0.000	0.000	0.000	0.000	0.000	0.000	0.000	0.000	0.000	0.000	0.000	0.000	0.000	0.000	0.000	0.000	0.181	0.000
285	COAD	coadread_dfci_2016_3045	0.702	0.000	0.000	0.000	0.000	0.000	0.000	0.000	0.000	0.000	0.000	0.000	0.000	0.000	0.000	0.000	0.000	0.000	0.000	0.000	0.087	0.000	0.000	0.000	0.000	0.000	0.000	0.000	0.000	0.211	0.000
286	COAD	coadread_dfci_2016_3046	0.831	0.000	0.000	0.000	0.000	0.000	0.000	0.000	0.000	0.000	0.000	0.000	0.000	0.000	0.000	0.000	0.000	0.000	0.000	0.000	0.000	0.000	0.000	0.000	0.000	0.000	0.000	0.000	0.000	0.000	0.169
287	COAD	coadread_dfci_2016_3048	0.377	0.000	0.000	0.000	0.000	0.000	0.000	0.000	0.000	0.000	0.000	0.000	0.000	0.000	0.000	0.000	0.000	0.000	0.000	0.078	0.000	0.000	0.000	0.000	0.000	0.000	0.000	0.000	0.000	0.545	0.000
288	COAD	coadread_dfci_2016_3053	0.869	0.000	0.000	0.000	0.000	0.000	0.000	0.000	0.000	0.000	0.000	0.000	0.000	0.000	0.000	0.000	0.000	0.000	0.000	0.000	0.131	0.000	0.000	0.000	0.000	0.000	0.000	0.000	0.000	0.000	0.000
289	COAD	coadread_dfci_2016_3058	1.000	0.000	0.000	0.000	0.000	0.000	0.000	0.000	0.000	0.000	0.000	0.000	0.000	0.000	0.000	0.000	0.000	0.000	0.000	0.000	0.000	0.000	0.000	0.000	0.000	0.000	0.000	0.000	0.000	0.000	0.000
290	COAD	coadread_dfci_2016_3059	0.529	0.000	0.000	0.000	0.000	0.000	0.000	0.000	0.000	0.000	0.000	0.000	0.000	0.000	0.000	0.000	0.000	0.000	0.100	0.000	0.129	0.000	0.000	0.000	0.000	0.000	0.000	0.000	0.000	0.000	0.243
291	COAD	coadread_dfci_2016_306	0.939	0.000	0.000	0.000	0.000	0.000	0.000	0.000	0.000	0.000	0.000	0.000	0.000	0.000	0.000	0.000	0.000	0.000	0.000	0.000	0.061	0.000	0.000	0.000	0.000	0.000	0.000	0.000	0.000	0.000	0.000
292	COAD	coadread_dfci_2016_3062	0.907	0.000	0.000	0.000	0.000	0.000	0.000	0.000	0.000	0.000	0.000	0.000	0.000	0.000	0.000	0.000	0.000	0.000	0.000	0.000	0.000	0.000	0.000	0.000	0.000	0.000	0.000	0.000	0.000	0.000	0.093
293	COAD	coadread_dfci_2016_306835	1.000	0.000	0.000	0.000	0.000	0.000	0.000	0.000	0.000	0.000	0.000	0.000	0.000	0.000	0.000	0.000	0.000	0.000	0.000	0.000	0.000	0.000	0.000	0.000	0.000	0.000	0.000	0.000	0.000	0.000	0.000
294	COAD	coadread_dfci_2016_3079	0.860	0.000	0.000	0.000	0.000	0.000	0.000	0.000	0.000	0.000	0.000	0.000	0.000	0.000	0.000	0.000	0.000	0.000	0.140	0.000	0.000	0.000	0.000	0.000	0.000	0.000	0.000	0.000	0.000	0.000	0.000
295	COAD	coadread_dfci_2016_308390	0.615	0.000	0.000	0.000	0.000	0.000	0.000	0.000	0.000	0.000	0.000	0.000	0.000	0.000	0.000	0.000	0.000	0.000	0.000	0.000	0.179	0.000	0.000	0.000	0.000	0.000	0.000	0.000	0.000	0.000	0.205
296	COAD	coadread_dfci_2016_3088	0.757	0.000	0.000	0.000	0.000	0.000	0.000	0.000	0.000	0.000	0.000	0.000	0.000	0.000	0.000	0.000	0.000	0.000	0.000	0.000	0.000	0.000	0.000	0.000	0.000	0.000	0.000	0.000	0.000	0.243	0.000
297	COAD	coadread_dfci_2016_3092	1.000	0.000	0.000	0.000	0.000	0.000	0.000	0.000	0.000	0.000	0.000	0.000	0.000	0.000	0.000	0.000	0.000	0.000	0.000	0.000	0.000	0.000	0.000	0.000	0.000	0.000	0.000	0.000	0.000	0.000	0.000
298	COAD	coadread_dfci_2016_3099	0.669	0.000	0.000	0.000	0.000	0.000	0.000	0.000	0.000	0.000	0.000	0.000	0.000	0.000	0.000	0.000	0.000	0.000	0.000	0.065	0.266	0.000	0.000	0.000	0.000	0.000	0.000	0.000	0.000	0.000	0.000
299	COAD	coadread_dfci_2016_3101	0.392	0.000	0.000	0.000	0.608	0.000	0.000	0.000	0.000	0.000	0.000	0.000	0.000	0.000	0.000	0.000	0.000	0.000	0.000	0.000	0.000	0.000	0.000	0.000	0.000	0.000	0.000	0.000	0.000	0.000	0.000
300	COAD	coadread_dfci_2016_3102	0.898	0.000	0.000	0.000	0.000	0.000	0.000	0.000	0.000	0.000	0.000	0.000	0.000	0.000	0.000	0.000	0.000	0.000	0.102	0.000	0.000	0.000	0.000	0.000	0.000	0.000	0.000	0.000	0.000	0.000	0.000
301	COAD	coadread_dfci_2016_3104	0.530	0.000	0.000	0.000	0.000	0.000	0.000	0.000	0.000	0.000	0.000	0.000	0.000	0.000	0.000	0.000	0.000	0.000	0.060	0.094	0.316	0.000	0.000	0.000	0.000	0.000	0.000	0.000	0.000	0.000	0.000
302	COAD	coadread_dfci_2016_3105	0.851	0.000	0.000	0.000	0.000	0.000	0.000	0.000	0.000	0.000	0.000	0.000	0.000	0.000	0.000	0.000	0.000	0.000	0.000	0.149	0.000	0.000	0.000	0.000	0.000	0.000	0.000	0.000	0.000	0.000	0.000
303	COAD	coadread_dfci_2016_3108	1.000	0.000	0.000	0.000	0.000	0.000	0.000	0.000	0.000	0.000	0.000	0.000	0.000	0.000	0.000	0.000	0.000	0.000	0.000	0.000	0.000	0.000	0.000	0.000	0.000	0.000	0.000	0.000	0.000	0.000	0.000
304	COAD	coadread_dfci_2016_311	1.000	0.000	0.000	0.000	0.000	0.000	0.000	0.000	0.000	0.000	0.000	0.000	0.000	0.000	0.000	0.000	0.000	0.000	0.000	0.000	0.000	0.000	0.000	0.000	0.000	0.000	0.000	0.000	0.000	0.000	0.000
305	COAD	coadread_dfci_2016_3110	1.000	0.000	0.000	0.000	0.000	0.000	0.000	0.000	0.000	0.000	0.000	0.000	0.000	0.000	0.000	0.000	0.000	0.000	0.000	0.000	0.000	0.000	0.000	0.000	0.000	0.000	0.000	0.000	0.000	0.000	0.000
306	COAD	coadread_dfci_2016_3111	0.435	0.000	0.000	0.000	0.000	0.000	0.000	0.000	0.000	0.000	0.000	0.000	0.000	0.000	0.000	0.000	0.000	0.000	0.000	0.000	0.000	0.000	0.000	0.000	0.000	0.000	0.000	0.000	0.000	0.565	0.000
307	COAD	coadread_dfci_2016_311196	0.872	0.000	0.000	0.000	0.000	0.000	0.000	0.000	0.000	0.000	0.000	0.000	0.000	0.000	0.000	0.000	0.000	0.000	0.000	0.000	0.128	0.000	0.000	0.000	0.000	0.000	0.000	0.000	0.000	0.000	0.000
308	COAD	coadread_dfci_2016_3112	1.000	0.000	0.000	0.000	0.000	0.000	0.000	0.000	0.000	0.000	0.000	0.000	0.000	0.000	0.000	0.000	0.000	0.000	0.000	0.000	0.000	0.000	0.000	0.000	0.000	0.000	0.000	0.000	0.000	0.000	0.000
309	COAD	coadread_dfci_2016_3116	0.399	0.000	0.000	0.000	0.230	0.000	0.000	0.000	0.000	0.000	0.246	0.000	0.000	0.000	0.000	0.000	0.000	0.000	0.000	0.000	0.126	0.000	0.000	0.000	0.000	0.000	0.000	0.000	0.000	0.000	0.000
310	COAD	coadread_dfci_2016_312708	1.000	0.000	0.000	0.000	0.000	0.000	0.000	0.000	0.000	0.000	0.000	0.000	0.000	0.000	0.000	0.000	0.000	0.000	0.000	0.000	0.000	0.000	0.000	0.000	0.000	0.000	0.000	0.000	0.000	0.000	0.000
311	COAD	coadread_dfci_2016_3144	0.732	0.000	0.000	0.000	0.000	0.000	0.000	0.000	0.000	0.000	0.000	0.000	0.000	0.000	0.000	0.000	0.000	0.000	0.000	0.268	0.000	0.000	0.000	0.000	0.000	0.000	0.000	0.000	0.000	0.000	0.000
312	COAD	coadread_dfci_2016_316	1.000	0.000	0.000	0.000	0.000	0.000	0.000	0.000	0.000	0.000	0.000	0.000	0.000	0.000	0.000	0.000	0.000	0.000	0.000	0.000	0.000	0.000	0.000	0.000	0.000	0.000	0.000	0.000	0.000	0.000	0.000
313	COAD	coadread_dfci_2016_3167	0.795	0.000	0.000	0.000	0.000	0.000	0.000	0.000	0.000	0.000	0.000	0.000	0.000	0.000	0.000	0.000	0.000	0.000	0.036	0.000	0.000	0.000	0.000	0.000	0.000	0.000	0.000	0.000	0.000	0.000	0.170
314	COAD	coadread_dfci_2016_3169	0.935	0.000	0.000	0.000	0.000	0.000	0.000	0.000	0.000	0.000	0.000	0.000	0.000	0.000	0.000	0.000	0.000	0.000	0.000	0.000	0.065	0.000	0.000	0.000	0.000	0.000	0.000	0.000	0.000	0.000	0.000
315	COAD	coadread_dfci_2016_3170	0.920	0.000	0.000	0.000	0.000	0.000	0.000	0.000	0.000	0.000	0.000	0.000	0.000	0.000	0.000	0.000	0.000	0.000	0.000	0.000	0.080	0.000	0.000	0.000	0.000	0.000	0.000	0.000	0.000	0.000	0.000
316	COAD	coadread_dfci_2016_3172	1.000	0.000	0.000	0.000	0.000	0.000	0.000	0.000	0.000	0.000	0.000	0.000	0.000	0.000	0.000	0.000	0.000	0.000	0.000	0.000	0.000	0.000	0.000	0.000	0.000	0.000	0.000	0.000	0.000	0.000	0.000
317	COAD	coadread_dfci_2016_3178	1.000	0.000	0.000	0.000	0.000	0.000	0.000	0.000	0.000	0.000	0.000	0.000	0.000	0.000	0.000	0.000	0.000	0.000	0.000	0.000	0.000	0.000	0.000	0.000	0.000	0.000	0.000	0.000	0.000	0.000	0.000
318	COAD	coadread_dfci_2016_3182	0.779	0.000	0.000	0.000	0.000	0.000	0.000	0.000	0.000	0.000	0.000	0.000	0.000	0.000	0.000	0.000	0.000	0.000	0.000	0.069	0.000	0.000	0.000	0.000	0.000	0.000	0.000	0.000	0.000	0.000	0.152
319	COAD	coadread_dfci_2016_3184	1.000	0.000	0.000	0.000	0.000	0.000	0.000	0.000	0.000	0.000	0.000	0.000	0.000	0.000	0.000	0.000	0.000	0.000	0.000	0.000	0.000	0.000	0.000	0.000	0.000	0.000	0.000	0.000	0.000	0.000	0.000
320	COAD	coadread_dfci_2016_3187	0.743	0.000	0.000	0.000	0.000	0.000	0.000	0.000	0.000	0.000	0.000	0.000	0.000	0.000	0.000	0.000	0.000	0.000	0.257	0.000	0.000	0.000	0.000	0.000	0.000	0.000	0.000	0.000	0.000	0.000	0.000
321	COAD	coadread_dfci_2016_3191	1.000	0.000	0.000	0.000	0.000	0.000	0.000	0.000	0.000	0.000	0.000	0.000	0.000	0.000	0.000	0.000	0.000	0.000	0.000	0.000	0.000	0.000	0.000	0.000	0.000	0.000	0.000	0.000	0.000	0.000	0.000
322	COAD	coadread_dfci_2016_3194	0.944	0.000	0.000	0.000	0.000	0.000	0.000	0.000	0.000	0.000	0.000	0.000	0.000	0.000	0.000	0.000	0.000	0.000	0.056	0.000	0.000	0.000	0.000	0.000	0.000	0.000	0.000	0.000	0.000	0.000	0.000
323	COAD	coadread_dfci_2016_32	1.000	0.000	0.000	0.000	0.000	0.000	0.000	0.000	0.000	0.000	0.000	0.000	0.000	0.000	0.000	0.000	0.000	0.000	0.000	0.000	0.000	0.000	0.000	0.000	0.000	0.000	0.000	0.000	0.000	0.000	0.000
324	COAD	coadread_dfci_2016_3204	0.650	0.000	0.000	0.000	0.000	0.000	0.000	0.000	0.000	0.000	0.000	0.000	0.000	0.000	0.000	0.000	0.000	0.000	0.000	0.000	0.000	0.000	0.000	0.000	0.000	0.000	0.000	0.000	0.000	0.350	0.000
325	COAD	coadread_dfci_2016_3205	1.000	0.000	0.000	0.000	0.000	0.000	0.000	0.000	0.000	0.000	0.000	0.000	0.000	0.000	0.000	0.000	0.000	0.000	0.000	0.000	0.000	0.000	0.000	0.000	0.000	0.000	0.000	0.000	0.000	0.000	0.000
326	COAD	coadread_dfci_2016_3209	0.605	0.000	0.000	0.000	0.000	0.000	0.000	0.000	0.000	0.000	0.000	0.000	0.000	0.000	0.000	0.000	0.000	0.000	0.099	0.000	0.000	0.000	0.000	0.000	0.000	0.000	0.000	0.000	0.000	0.000	0.296
327	COAD	coadread_dfci_2016_3227	1.000	0.000	0.000	0.000	0.000	0.000	0.000	0.000	0.000	0.000	0.000	0.000	0.000	0.000	0.000	0.000	0.000	0.000	0.000	0.000	0.000	0.000	0.000	0.000	0.000	0.000	0.000	0.000	0.000	0.000	0.000
328	COAD	coadread_dfci_2016_323	1.000	0.000	0.000	0.000	0.000	0.000	0.000	0.000	0.000	0.000	0.000	0.000	0.000	0.000	0.000	0.000	0.000	0.000	0.000	0.000	0.000	0.000	0.000	0.000	0.000	0.000	0.000	0.000	0.000	0.000	0.000
329	COAD	coadread_dfci_2016_3232	1.000	0.000	0.000	0.000	0.000	0.000	0.000	0.000	0.000	0.000	0.000	0.000	0.000	0.000	0.000	0.000	0.000	0.000	0.000	0.000	0.000	0.000	0.000	0.000	0.000	0.000	0.000	0.000	0.000	0.000	0.000
330	COAD	coadread_dfci_2016_3234	1.000	0.000	0.000	0.000	0.000	0.000	0.000	0.000	0.000	0.000	0.000	0.000	0.000	0.000	0.000	0.000	0.000	0.000	0.000	0.000	0.000	0.000	0.000	0.000	0.000	0.000	0.000	0.000	0.000	0.000	0.000
331	COAD	coadread_dfci_2016_3237	0.516	0.000	0.000	0.000	0.000	0.000	0.000	0.000	0.000	0.000	0.000	0.000	0.000	0.000	0.000	0.000	0.000	0.000	0.000	0.000	0.000	0.000	0.000	0.000	0.000	0.000	0.000	0.000	0.000	0.484	0.000
332	COAD	coadread_dfci_2016_3253	1.000	0.000	0.000	0.000	0.000	0.000	0.000	0.000	0.000	0.000	0.000	0.000	0.000	0.000	0.000	0.000	0.000	0.000	0.000	0.000	0.000	0.000	0.000	0.000	0.000	0.000	0.000	0.000	0.000	0.000	0.000
333	COAD	coadread_dfci_2016_3255	1.000	0.000	0.000	0.000	0.000	0.000	0.000	0.000	0.000	0.000	0.000	0.000	0.000	0.000	0.000	0.000	0.000	0.000	0.000	0.000	0.000	0.000	0.000	0.000	0.000	0.000	0.000	0.000	0.000	0.000	0.000
334	COAD	coadread_dfci_2016_3260	1.000	0.000	0.000	0.000	0.000	0.000	0.000	0.000	0.000	0.000	0.000	0.000	0.000	0.000	0.000	0.000	0.000	0.000	0.000	0.000	0.000	0.000	0.000	0.000	0.000	0.000	0.000	0.000	0.000	0.000	0.000
335	COAD	coadread_dfci_2016_3261	1.000	0.000	0.000	0.000	0.000	0.000	0.000	0.000	0.000	0.000	0.000	0.000	0.000	0.000	0.000	0.000	0.000	0.000	0.000	0.000	0.000	0.000	0.000	0.000	0.000	0.000	0.000	0.000	0.000	0.000	0.000
336	COAD	coadread_dfci_2016_3265	1.000	0.000	0.000	0.000	0.000	0.000	0.000	0.000	0.000	0.000	0.000	0.000	0.000	0.000	0.000	0.000	0.000	0.000	0.000	0.000	0.000	0.000	0.000	0.000	0.000	0.000	0.000	0.000	0.000	0.000	0.000
337	COAD	coadread_dfci_2016_3267	0.405	0.000	0.000	0.000	0.595	0.000	0.000	0.000	0.000	0.000	0.000	0.000	0.000	0.000	0.000	0.000	0.000	0.000	0.000	0.000	0.000	0.000	0.000	0.000	0.000	0.000	0.000	0.000	0.000	0.000	0.000
338	COAD	coadread_dfci_2016_3271	0.880	0.000	0.000	0.000	0.000	0.000	0.000	0.000	0.000	0.000	0.000	0.000	0.000	0.000	0.000	0.000	0.000	0.000	0.000	0.000	0.120	0.000	0.000	0.000	0.000	0.000	0.000	0.000	0.000	0.000	0.000
339	COAD	coadread_dfci_2016_3273	0.773	0.000	0.000	0.000	0.000	0.000	0.000	0.000	0.000	0.000	0.000	0.000	0.000	0.000	0.000	0.000	0.000	0.000	0.000	0.136	0.091	0.000	0.000	0.000	0.000	0.000	0.000	0.000	0.000	0.000	0.000
340	COAD	coadread_dfci_2016_328	1.000	0.000	0.000	0.000	0.000	0.000	0.000	0.000	0.000	0.000	0.000	0.000	0.000	0.000	0.000	0.000	0.000	0.000	0.000	0.000	0.000	0.000	0.000	0.000	0.000	0.000	0.000	0.000	0.000	0.000	0.000
341	COAD	coadread_dfci_2016_3288	0.353	0.000	0.000	0.000	0.000	0.000	0.000	0.000	0.000	0.000	0.000	0.000	0.000	0.000	0.000	0.000	0.000	0.000	0.000	0.000	0.000	0.000	0.000	0.000	0.000	0.000	0.000	0.000	0.000	0.647	0.000
342	COAD	coadread_dfci_2016_3294	0.915	0.000	0.000	0.000	0.000	0.000	0.000	0.000	0.000	0.000	0.000	0.000	0.000	0.000	0.000	0.000	0.000	0.000	0.000	0.000	0.085	0.000	0.000	0.000	0.000	0.000	0.000	0.000	0.000	0.000	0.000
343	COAD	coadread_dfci_2016_3298	0.816	0.000	0.000	0.000	0.000	0.000	0.000	0.000	0.000	0.000	0.000	0.000	0.000	0.000	0.000	0.000	0.000	0.000	0.092	0.000	0.092	0.000	0.000	0.000	0.000	0.000	0.000	0.000	0.000	0.000	0.000
344	COAD	coadread_dfci_2016_33	0.793	0.000	0.000	0.000	0.000	0.000	0.000	0.000	0.000	0.000	0.000	0.000	0.000	0.000	0.000	0.000	0.000	0.000	0.000	0.000	0.135	0.000	0.000	0.000	0.000	0.000	0.000	0.000	0.000	0.000	0.072
345	COAD	coadread_dfci_2016_330	0.549	0.000	0.000	0.000	0.000	0.000	0.000	0.000	0.000	0.000	0.000	0.000	0.000	0.000	0.000	0.000	0.000	0.000	0.000	0.000	0.000	0.000	0.000	0.000	0.000	0.000	0.000	0.000	0.000	0.320	0.131
346	COAD	coadread_dfci_2016_3301	0.104	0.000	0.000	0.000	0.169	0.000	0.000	0.000	0.000	0.000	0.619	0.000	0.000	0.000	0.000	0.000	0.000	0.000	0.000	0.000	0.107	0.000	0.000	0.000	0.000	0.000	0.000	0.000	0.000	0.000	0.000
347	COAD	coadread_dfci_2016_3304	1.000	0.000	0.000	0.000	0.000	0.000	0.000	0.000	0.000	0.000	0.000	0.000	0.000	0.000	0.000	0.000	0.000	0.000	0.000	0.000	0.000	0.000	0.000	0.000	0.000	0.000	0.000	0.000	0.000	0.000	0.000
348	COAD	coadread_dfci_2016_3305	0.811	0.000	0.000	0.000	0.000	0.000	0.000	0.000	0.000	0.000	0.000	0.000	0.000	0.000	0.000	0.000	0.000	0.000	0.075	0.000	0.113	0.000	0.000	0.000	0.000	0.000	0.000	0.000	0.000	0.000	0.000
349	COAD	coadread_dfci_2016_3309	0.765	0.000	0.000	0.000	0.000	0.000	0.000	0.000	0.000	0.000	0.000	0.000	0.000	0.000	0.000	0.000	0.000	0.000	0.235	0.000	0.000	0.000	0.000	0.000	0.000	0.000	0.000	0.000	0.000	0.000	0.000
350	COAD	coadread_dfci_2016_3316	0.802	0.000	0.000	0.000	0.000	0.000	0.000	0.000	0.000	0.000	0.000	0.000	0.000	0.000	0.000	0.000	0.000	0.000	0.000	0.000	0.198	0.000	0.000	0.000	0.000	0.000	0.000	0.000	0.000	0.000	0.000
351	COAD	coadread_dfci_2016_3323	0.674	0.000	0.000	0.000	0.000	0.000	0.000	0.000	0.000	0.000	0.000	0.000	0.000	0.000	0.000	0.000	0.000	0.000	0.000	0.000	0.326	0.000	0.000	0.000	0.000	0.000	0.000	0.000	0.000	0.000	0.000
352	COAD	coadread_dfci_2016_3330	0.824	0.000	0.000	0.000	0.000	0.000	0.000	0.000	0.000	0.000	0.000	0.000	0.000	0.000	0.000	0.000	0.000	0.000	0.000	0.000	0.176	0.000	0.000	0.000	0.000	0.000	0.000	0.000	0.000	0.000	0.000
353	COAD	coadread_dfci_2016_3335	1.000	0.000	0.000	0.000	0.000	0.000	0.000	0.000	0.000	0.000	0.000	0.000	0.000	0.000	0.000	0.000	0.000	0.000	0.000	0.000	0.000	0.000	0.000	0.000	0.000	0.000	0.000	0.000	0.000	0.000	0.000
354	COAD	coadread_dfci_2016_3336	0.459	0.000	0.000	0.000	0.000	0.000	0.000	0.000	0.000	0.000	0.450	0.000	0.000	0.000	0.000	0.000	0.000	0.000	0.000	0.092	0.000	0.000	0.000	0.000	0.000	0.000	0.000	0.000	0.000	0.000	0.000
355	COAD	coadread_dfci_2016_3338	0.686	0.000	0.000	0.000	0.000	0.000	0.000	0.000	0.000	0.000	0.000	0.000	0.000	0.000	0.000	0.000	0.000	0.000	0.114	0.000	0.000	0.000	0.000	0.000	0.000	0.000	0.000	0.000	0.000	0.000	0.200
356	COAD	coadread_dfci_2016_3340	0.439	0.000	0.000	0.000	0.459	0.000	0.000	0.000	0.000	0.000	0.000	0.000	0.000	0.000	0.000	0.000	0.000	0.000	0.000	0.000	0.000	0.000	0.000	0.000	0.000	0.000	0.000	0.000	0.000	0.000	0.102
357	COAD	coadread_dfci_2016_3351	0.744	0.000	0.000	0.000	0.000	0.000	0.000	0.000	0.000	0.000	0.000	0.000	0.000	0.000	0.000	0.000	0.000	0.000	0.120	0.000	0.000	0.000	0.000	0.000	0.000	0.000	0.000	0.000	0.000	0.000	0.137
358	COAD	coadread_dfci_2016_336	1.000	0.000	0.000	0.000	0.000	0.000	0.000	0.000	0.000	0.000	0.000	0.000	0.000	0.000	0.000	0.000	0.000	0.000	0.000	0.000	0.000	0.000	0.000	0.000	0.000	0.000	0.000	0.000	0.000	0.000	0.000
359	COAD	coadread_dfci_2016_3398	0.836	0.000	0.000	0.000	0.000	0.000	0.000	0.000	0.000	0.000	0.000	0.000	0.000	0.000	0.000	0.000	0.000	0.000	0.000	0.000	0.164	0.000	0.000	0.000	0.000	0.000	0.000	0.000	0.000	0.000	0.000
360	COAD	coadread_dfci_2016_3399	1.000	0.000	0.000	0.000	0.000	0.000	0.000	0.000	0.000	0.000	0.000	0.000	0.000	0.000	0.000	0.000	0.000	0.000	0.000	0.000	0.000	0.000	0.000	0.000	0.000	0.000	0.000	0.000	0.000	0.000	0.000
361	COAD	coadread_dfci_2016_3405	0.828	0.000	0.000	0.000	0.000	0.000	0.000	0.000	0.000	0.000	0.000	0.000	0.000	0.000	0.000	0.000	0.000	0.000	0.000	0.000	0.000	0.000	0.000	0.000	0.000	0.000	0.000	0.000	0.000	0.000	0.172
362	COAD	coadread_dfci_2016_3414	0.743	0.000	0.000	0.000	0.000	0.000	0.000	0.000	0.000	0.000	0.000	0.000	0.000	0.000	0.000	0.000	0.000	0.000	0.000	0.000	0.000	0.000	0.000	0.000	0.000	0.000	0.000	0.000	0.000	0.000	0.257
363	COAD	coadread_dfci_2016_3415	0.346	0.000	0.000	0.000	0.000	0.000	0.000	0.000	0.000	0.000	0.000	0.000	0.000	0.000	0.000	0.000	0.000	0.000	0.000	0.000	0.223	0.000	0.000	0.000	0.000	0.000	0.000	0.000	0.000	0.431	0.000
364	COAD	coadread_dfci_2016_3421	0.606	0.000	0.000	0.000	0.283	0.000	0.000	0.000	0.000	0.000	0.000	0.000	0.000	0.000	0.000	0.000	0.000	0.000	0.000	0.000	0.000	0.000	0.000	0.000	0.000	0.000	0.000	0.000	0.000	0.000	0.110
365	COAD	coadread_dfci_2016_3427	0.621	0.000	0.000	0.000	0.000	0.000	0.000	0.000	0.000	0.000	0.000	0.000	0.000	0.000	0.000	0.000	0.000	0.000	0.000	0.000	0.000	0.000	0.000	0.000	0.000	0.000	0.000	0.000	0.000	0.242	0.137
366	COAD	coadread_dfci_2016_3430	0.750	0.000	0.000	0.000	0.000	0.000	0.000	0.000	0.000	0.000	0.000	0.000	0.000	0.000	0.000	0.000	0.000	0.000	0.079	0.000	0.000	0.000	0.000	0.000	0.000	0.000	0.000	0.000	0.000	0.000	0.171
367	COAD	coadread_dfci_2016_3431	1.000	0.000	0.000	0.000	0.000	0.000	0.000	0.000	0.000	0.000	0.000	0.000	0.000	0.000	0.000	0.000	0.000	0.000	0.000	0.000	0.000	0.000	0.000	0.000	0.000	0.000	0.000	0.000	0.000	0.000	0.000
368	COAD	coadread_dfci_2016_3432	1.000	0.000	0.000	0.000	0.000	0.000	0.000	0.000	0.000	0.000	0.000	0.000	0.000	0.000	0.000	0.000	0.000	0.000	0.000	0.000	0.000	0.000	0.000	0.000	0.000	0.000	0.000	0.000	0.000	0.000	0.000
369	COAD	coadread_dfci_2016_3433	0.489	0.000	0.000	0.000	0.000	0.000	0.000	0.000	0.000	0.000	0.000	0.000	0.000	0.000	0.000	0.000	0.000	0.000	0.000	0.000	0.163	0.000	0.000	0.000	0.000	0.000	0.000	0.000	0.000	0.348	0.000
370	COAD	coadread_dfci_2016_3436	1.000	0.000	0.000	0.000	0.000	0.000	0.000	0.000	0.000	0.000	0.000	0.000	0.000	0.000	0.000	0.000	0.000	0.000	0.000	0.000	0.000	0.000	0.000	0.000	0.000	0.000	0.000	0.000	0.000	0.000	0.000
371	COAD	coadread_dfci_2016_343654	1.000	0.000	0.000	0.000	0.000	0.000	0.000	0.000	0.000	0.000	0.000	0.000	0.000	0.000	0.000	0.000	0.000	0.000	0.000	0.000	0.000	0.000	0.000	0.000	0.000	0.000	0.000	0.000	0.000	0.000	0.000
372	COAD	coadread_dfci_2016_3437	0.454	0.000	0.000	0.000	0.000	0.000	0.000	0.000	0.000	0.000	0.340	0.000	0.000	0.000	0.000	0.000	0.000	0.000	0.000	0.000	0.000	0.000	0.000	0.000	0.000	0.000	0.000	0.000	0.000	0.206	0.000
373	COAD	coadread_dfci_2016_3439	1.000	0.000	0.000	0.000	0.000	0.000	0.000	0.000	0.000	0.000	0.000	0.000	0.000	0.000	0.000	0.000	0.000	0.000	0.000	0.000	0.000	0.000	0.000	0.000	0.000	0.000	0.000	0.000	0.000	0.000	0.000
374	COAD	coadread_dfci_2016_344	1.000	0.000	0.000	0.000	0.000	0.000	0.000	0.000	0.000	0.000	0.000	0.000	0.000	0.000	0.000	0.000	0.000	0.000	0.000	0.000	0.000	0.000	0.000	0.000	0.000	0.000	0.000	0.000	0.000	0.000	0.000
375	COAD	coadread_dfci_2016_3440	0.500	0.000	0.000	0.000	0.000	0.000	0.000	0.000	0.000	0.000	0.000	0.000	0.000	0.000	0.000	0.000	0.000	0.000	0.000	0.000	0.000	0.000	0.000	0.000	0.000	0.000	0.000	0.000	0.000	0.237	0.262
376	COAD	coadread_dfci_2016_3442	0.700	0.000	0.000	0.000	0.000	0.000	0.000	0.000	0.000	0.000	0.000	0.000	0.000	0.000	0.000	0.000	0.000	0.000	0.000	0.065	0.000	0.000	0.000	0.000	0.000	0.000	0.000	0.000	0.000	0.235	0.000
377	COAD	coadread_dfci_2016_3443	1.000	0.000	0.000	0.000	0.000	0.000	0.000	0.000	0.000	0.000	0.000	0.000	0.000	0.000	0.000	0.000	0.000	0.000	0.000	0.000	0.000	0.000	0.000	0.000	0.000	0.000	0.000	0.000	0.000	0.000	0.000
378	COAD	coadread_dfci_2016_3444	0.370	0.000	0.000	0.000	0.000	0.000	0.000	0.000	0.000	0.000	0.000	0.000	0.000	0.000	0.000	0.000	0.000	0.000	0.082	0.000	0.356	0.000	0.000	0.000	0.000	0.000	0.000	0.000	0.000	0.000	0.192
379	COAD	coadread_dfci_2016_3450	1.000	0.000	0.000	0.000	0.000	0.000	0.000	0.000	0.000	0.000	0.000	0.000	0.000	0.000	0.000	0.000	0.000	0.000	0.000	0.000	0.000	0.000	0.000	0.000	0.000	0.000	0.000	0.000	0.000	0.000	0.000
380	COAD	coadread_dfci_2016_346942	0.887	0.000	0.000	0.000	0.000	0.000	0.000	0.000	0.000	0.000	0.000	0.000	0.000	0.000	0.000	0.000	0.000	0.000	0.000	0.000	0.000	0.000	0.000	0.000	0.000	0.000	0.000	0.000	0.000	0.000	0.113
381	COAD	coadread_dfci_2016_3479	1.000	0.000	0.000	0.000	0.000	0.000	0.000	0.000	0.000	0.000	0.000	0.000	0.000	0.000	0.000	0.000	0.000	0.000	0.000	0.000	0.000	0.000	0.000	0.000	0.000	0.000	0.000	0.000	0.000	0.000	0.000
382	COAD	coadread_dfci_2016_348	0.877	0.000	0.000	0.000	0.000	0.000	0.000	0.000	0.000	0.000	0.000	0.000	0.000	0.000	0.000	0.000	0.000	0.000	0.000	0.000	0.000	0.000	0.000	0.000	0.000	0.000	0.000	0.000	0.000	0.000	0.123
383	COAD	coadread_dfci_2016_3481	0.913	0.000	0.000	0.000	0.000	0.000	0.000	0.000	0.000	0.000	0.000	0.000	0.000	0.000	0.000	0.000	0.000	0.000	0.000	0.000	0.087	0.000	0.000	0.000	0.000	0.000	0.000	0.000	0.000	0.000	0.000
384	COAD	coadread_dfci_2016_3483	0.838	0.000	0.000	0.000	0.000	0.000	0.000	0.000	0.000	0.000	0.000	0.000	0.000	0.000	0.000	0.000	0.000	0.000	0.000	0.000	0.162	0.000	0.000	0.000	0.000	0.000	0.000	0.000	0.000	0.000	0.000
385	COAD	coadread_dfci_2016_3484	0.843	0.000	0.000	0.000	0.000	0.000	0.000	0.000	0.000	0.000	0.000	0.000	0.000	0.000	0.000	0.000	0.000	0.000	0.157	0.000	0.000	0.000	0.000	0.000	0.000	0.000	0.000	0.000	0.000	0.000	0.000
386	COAD	coadread_dfci_2016_3485	1.000	0.000	0.000	0.000	0.000	0.000	0.000	0.000	0.000	0.000	0.000	0.000	0.000	0.000	0.000	0.000	0.000	0.000	0.000	0.000	0.000	0.000	0.000	0.000	0.000	0.000	0.000	0.000	0.000	0.000	0.000
387	COAD	coadread_dfci_2016_3496	0.449	0.000	0.000	0.000	0.551	0.000	0.000	0.000	0.000	0.000	0.000	0.000	0.000	0.000	0.000	0.000	0.000	0.000	0.000	0.000	0.000	0.000	0.000	0.000	0.000	0.000	0.000	0.000	0.000	0.000	0.000
388	COAD	coadread_dfci_2016_3502	0.683	0.000	0.000	0.000	0.000	0.000	0.000	0.000	0.000	0.000	0.000	0.000	0.000	0.000	0.000	0.000	0.000	0.000	0.000	0.000	0.000	0.000	0.000	0.000	0.000	0.000	0.000	0.000	0.000	0.000	0.317
389	COAD	coadread_dfci_2016_3506	0.925	0.000	0.000	0.000	0.000	0.000	0.000	0.000	0.000	0.000	0.000	0.000	0.000	0.000	0.000	0.000	0.000	0.000	0.000	0.075	0.000	0.000	0.000	0.000	0.000	0.000	0.000	0.000	0.000	0.000	0.000
390	COAD	coadread_dfci_2016_3508	0.635	0.000	0.000	0.000	0.000	0.000	0.000	0.000	0.000	0.000	0.365	0.000	0.000	0.000	0.000	0.000	0.000	0.000	0.000	0.000	0.000	0.000	0.000	0.000	0.000	0.000	0.000	0.000	0.000	0.000	0.000
391	COAD	coadread_dfci_2016_3509	1.000	0.000	0.000	0.000	0.000	0.000	0.000	0.000	0.000	0.000	0.000	0.000	0.000	0.000	0.000	0.000	0.000	0.000	0.000	0.000	0.000	0.000	0.000	0.000	0.000	0.000	0.000	0.000	0.000	0.000	0.000
392	COAD	coadread_dfci_2016_351	1.000	0.000	0.000	0.000	0.000	0.000	0.000	0.000	0.000	0.000	0.000	0.000	0.000	0.000	0.000	0.000	0.000	0.000	0.000	0.000	0.000	0.000	0.000	0.000	0.000	0.000	0.000	0.000	0.000	0.000	0.000
393	COAD	coadread_dfci_2016_3523	0.417	0.000	0.000	0.000	0.292	0.000	0.000	0.000	0.000	0.000	0.000	0.000	0.000	0.000	0.000	0.000	0.000	0.000	0.057	0.000	0.125	0.000	0.000	0.000	0.000	0.000	0.000	0.000	0.000	0.109	0.000
394	COAD	coadread_dfci_2016_3527	0.545	0.000	0.000	0.000	0.000	0.000	0.000	0.000	0.000	0.000	0.000	0.000	0.000	0.000	0.000	0.000	0.000	0.000	0.080	0.000	0.000	0.000	0.000	0.000	0.000	0.000	0.000	0.000	0.000	0.000	0.375
395	COAD	coadread_dfci_2016_3528	1.000	0.000	0.000	0.000	0.000	0.000	0.000	0.000	0.000	0.000	0.000	0.000	0.000	0.000	0.000	0.000	0.000	0.000	0.000	0.000	0.000	0.000	0.000	0.000	0.000	0.000	0.000	0.000	0.000	0.000	0.000
396	COAD	coadread_dfci_2016_3529	1.000	0.000	0.000	0.000	0.000	0.000	0.000	0.000	0.000	0.000	0.000	0.000	0.000	0.000	0.000	0.000	0.000	0.000	0.000	0.000	0.000	0.000	0.000	0.000	0.000	0.000	0.000	0.000	0.000	0.000	0.000
397	COAD	coadread_dfci_2016_353	1.000	0.000	0.000	0.000	0.000	0.000	0.000	0.000	0.000	0.000	0.000	0.000	0.000	0.000	0.000	0.000	0.000	0.000	0.000	0.000	0.000	0.000	0.000	0.000	0.000	0.000	0.000	0.000	0.000	0.000	0.000
398	COAD	coadread_dfci_2016_3534	0.889	0.000	0.000	0.000	0.000	0.000	0.000	0.000	0.000	0.000	0.000	0.000	0.000	0.000	0.000	0.000	0.000	0.000	0.000	0.000	0.111	0.000	0.000	0.000	0.000	0.000	0.000	0.000	0.000	0.000	0.000
399	COAD	coadread_dfci_2016_353622	0.539	0.000	0.000	0.000	0.000	0.000	0.000	0.000	0.000	0.000	0.000	0.000	0.000	0.000	0.000	0.000	0.000	0.000	0.000	0.000	0.000	0.000	0.000	0.000	0.000	0.000	0.000	0.000	0.000	0.461	0.000
400	COAD	coadread_dfci_2016_3539	1.000	0.000	0.000	0.000	0.000	0.000	0.000	0.000	0.000	0.000	0.000	0.000	0.000	0.000	0.000	0.000	0.000	0.000	0.000	0.000	0.000	0.000	0.000	0.000	0.000	0.000	0.000	0.000	0.000	0.000	0.000
401	COAD	coadread_dfci_2016_3542	0.565	0.000	0.000	0.000	0.000	0.000	0.000	0.000	0.000	0.000	0.000	0.000	0.000	0.000	0.000	0.000	0.000	0.000	0.156	0.000	0.118	0.000	0.000	0.000	0.000	0.000	0.000	0.000	0.000	0.161	0.000
402	COAD	coadread_dfci_2016_354207	0.779	0.000	0.000	0.000	0.000	0.000	0.000	0.000	0.000	0.000	0.000	0.000	0.000	0.000	0.000	0.000	0.000	0.000	0.000	0.000	0.221	0.000	0.000	0.000	0.000	0.000	0.000	0.000	0.000	0.000	0.000
403	COAD	coadread_dfci_2016_3545	1.000	0.000	0.000	0.000	0.000	0.000	0.000	0.000	0.000	0.000	0.000	0.000	0.000	0.000	0.000	0.000	0.000	0.000	0.000	0.000	0.000	0.000	0.000	0.000	0.000	0.000	0.000	0.000	0.000	0.000	0.000
404	COAD	coadread_dfci_2016_3546	1.000	0.000	0.000	0.000	0.000	0.000	0.000	0.000	0.000	0.000	0.000	0.000	0.000	0.000	0.000	0.000	0.000	0.000	0.000	0.000	0.000	0.000	0.000	0.000	0.000	0.000	0.000	0.000	0.000	0.000	0.000
405	COAD	coadread_dfci_2016_3549	0.531	0.000	0.000	0.000	0.000	0.000	0.000	0.000	0.000	0.000	0.000	0.000	0.000	0.000	0.000	0.000	0.000	0.000	0.084	0.000	0.128	0.000	0.000	0.000	0.000	0.000	0.000	0.000	0.000	0.257	0.000
406	COAD	coadread_dfci_2016_3557	0.771	0.000	0.000	0.000	0.000	0.000	0.000	0.000	0.000	0.000	0.000	0.000	0.000	0.000	0.000	0.000	0.000	0.000	0.000	0.000	0.229	0.000	0.000	0.000	0.000	0.000	0.000	0.000	0.000	0.000	0.000
407	COAD	coadread_dfci_2016_3558	1.000	0.000	0.000	0.000	0.000	0.000	0.000	0.000	0.000	0.000	0.000	0.000	0.000	0.000	0.000	0.000	0.000	0.000	0.000	0.000	0.000	0.000	0.000	0.000	0.000	0.000	0.000	0.000	0.000	0.000	0.000
408	COAD	coadread_dfci_2016_356	0.379	0.000	0.000	0.000	0.000	0.000	0.000	0.000	0.000	0.000	0.000	0.000	0.000	0.000	0.000	0.000	0.000	0.000	0.000	0.000	0.224	0.000	0.000	0.000	0.000	0.000	0.000	0.000	0.000	0.397	0.000
409	COAD	coadread_dfci_2016_3563	0.551	0.000	0.000	0.000	0.000	0.000	0.000	0.000	0.000	0.000	0.000	0.000	0.000	0.000	0.000	0.000	0.000	0.000	0.000	0.000	0.000	0.000	0.000	0.000	0.000	0.000	0.000	0.000	0.000	0.449	0.000
410	COAD	coadread_dfci_2016_358480	0.667	0.000	0.000	0.000	0.000	0.000	0.000	0.000	0.000	0.000	0.000	0.000	0.000	0.000	0.000	0.000	0.000	0.000	0.042	0.000	0.094	0.000	0.000	0.000	0.000	0.000	0.000	0.000	0.000	0.198	0.000
411	COAD	coadread_dfci_2016_359705	0.367	0.000	0.000	0.000	0.633	0.000	0.000	0.000	0.000	0.000	0.000	0.000	0.000	0.000	0.000	0.000	0.000	0.000	0.000	0.000	0.000	0.000	0.000	0.000	0.000	0.000	0.000	0.000	0.000	0.000	0.000
412	COAD	coadread_dfci_2016_3601	1.000	0.000	0.000	0.000	0.000	0.000	0.000	0.000	0.000	0.000	0.000	0.000	0.000	0.000	0.000	0.000	0.000	0.000	0.000	0.000	0.000	0.000	0.000	0.000	0.000	0.000	0.000	0.000	0.000	0.000	0.000
413	COAD	coadread_dfci_2016_360138	0.886	0.000	0.000	0.000	0.000	0.000	0.000	0.000	0.000	0.000	0.000	0.000	0.000	0.000	0.000	0.000	0.000	0.000	0.000	0.000	0.114	0.000	0.000	0.000	0.000	0.000	0.000	0.000	0.000	0.000	0.000
414	COAD	coadread_dfci_2016_3602	1.000	0.000	0.000	0.000	0.000	0.000	0.000	0.000	0.000	0.000	0.000	0.000	0.000	0.000	0.000	0.000	0.000	0.000	0.000	0.000	0.000	0.000	0.000	0.000	0.000	0.000	0.000	0.000	0.000	0.000	0.000
415	COAD	coadread_dfci_2016_3603	1.000	0.000	0.000	0.000	0.000	0.000	0.000	0.000	0.000	0.000	0.000	0.000	0.000	0.000	0.000	0.000	0.000	0.000	0.000	0.000	0.000	0.000	0.000	0.000	0.000	0.000	0.000	0.000	0.000	0.000	0.000
416	COAD	coadread_dfci_2016_3604	1.000	0.000	0.000	0.000	0.000	0.000	0.000	0.000	0.000	0.000	0.000	0.000	0.000	0.000	0.000	0.000	0.000	0.000	0.000	0.000	0.000	0.000	0.000	0.000	0.000	0.000	0.000	0.000	0.000	0.000	0.000
417	COAD	coadread_dfci_2016_3610	1.000	0.000	0.000	0.000	0.000	0.000	0.000	0.000	0.000	0.000	0.000	0.000	0.000	0.000	0.000	0.000	0.000	0.000	0.000	0.000	0.000	0.000	0.000	0.000	0.000	0.000	0.000	0.000	0.000	0.000	0.000
418	COAD	coadread_dfci_2016_3621	0.504	0.000	0.000	0.000	0.000	0.000	0.000	0.000	0.000	0.000	0.000	0.000	0.000	0.000	0.000	0.000	0.000	0.000	0.000	0.000	0.000	0.000	0.000	0.000	0.000	0.000	0.000	0.000	0.000	0.224	0.272
419	COAD	coadread_dfci_2016_3632	1.000	0.000	0.000	0.000	0.000	0.000	0.000	0.000	0.000	0.000	0.000	0.000	0.000	0.000	0.000	0.000	0.000	0.000	0.000	0.000	0.000	0.000	0.000	0.000	0.000	0.000	0.000	0.000	0.000	0.000	0.000
420	COAD	coadread_dfci_2016_3637	0.761	0.000	0.000	0.000	0.000	0.000	0.000	0.000	0.000	0.000	0.000	0.000	0.000	0.000	0.000	0.000	0.000	0.000	0.097	0.000	0.000	0.000	0.000	0.000	0.000	0.000	0.000	0.000	0.000	0.000	0.142
421	COAD	coadread_dfci_2016_3639	0.576	0.000	0.000	0.000	0.000	0.000	0.000	0.000	0.000	0.000	0.000	0.000	0.000	0.000	0.000	0.000	0.000	0.000	0.061	0.000	0.000	0.000	0.000	0.000	0.000	0.000	0.000	0.000	0.000	0.000	0.364
422	COAD	coadread_dfci_2016_3644	0.663	0.000	0.000	0.000	0.000	0.000	0.000	0.000	0.000	0.000	0.000	0.000	0.000	0.000	0.000	0.000	0.000	0.000	0.000	0.000	0.000	0.000	0.000	0.000	0.000	0.000	0.000	0.000	0.000	0.337	0.000
423	COAD	coadread_dfci_2016_3645	1.000	0.000	0.000	0.000	0.000	0.000	0.000	0.000	0.000	0.000	0.000	0.000	0.000	0.000	0.000	0.000	0.000	0.000	0.000	0.000	0.000	0.000	0.000	0.000	0.000	0.000	0.000	0.000	0.000	0.000	0.000
424	COAD	coadread_dfci_2016_3650	0.438	0.000	0.000	0.000	0.000	0.000	0.000	0.000	0.000	0.000	0.000	0.000	0.000	0.000	0.000	0.000	0.000	0.000	0.000	0.079	0.348	0.000	0.000	0.000	0.000	0.000	0.000	0.000	0.000	0.000	0.135
425	COAD	coadread_dfci_2016_3651	0.689	0.000	0.000	0.000	0.000	0.000	0.000	0.000	0.000	0.000	0.000	0.000	0.000	0.000	0.000	0.000	0.000	0.000	0.000	0.000	0.000	0.000	0.000	0.000	0.000	0.000	0.000	0.000	0.000	0.311	0.000
426	COAD	coadread_dfci_2016_365383	0.888	0.000	0.000	0.000	0.000	0.000	0.000	0.000	0.000	0.000	0.000	0.000	0.000	0.000	0.000	0.000	0.000	0.000	0.000	0.000	0.112	0.000	0.000	0.000	0.000	0.000	0.000	0.000	0.000	0.000	0.000
427	COAD	coadread_dfci_2016_3654	1.000	0.000	0.000	0.000	0.000	0.000	0.000	0.000	0.000	0.000	0.000	0.000	0.000	0.000	0.000	0.000	0.000	0.000	0.000	0.000	0.000	0.000	0.000	0.000	0.000	0.000	0.000	0.000	0.000	0.000	0.000
428	COAD	coadread_dfci_2016_3660	1.000	0.000	0.000	0.000	0.000	0.000	0.000	0.000	0.000	0.000	0.000	0.000	0.000	0.000	0.000	0.000	0.000	0.000	0.000	0.000	0.000	0.000	0.000	0.000	0.000	0.000	0.000	0.000	0.000	0.000	0.000
429	COAD	coadread_dfci_2016_3665	0.796	0.000	0.000	0.000	0.000	0.000	0.000	0.000	0.000	0.000	0.000	0.000	0.000	0.000	0.000	0.000	0.000	0.000	0.000	0.061	0.000	0.000	0.000	0.000	0.000	0.000	0.000	0.000	0.000	0.000	0.143
430	COAD	coadread_dfci_2016_366793	1.000	0.000	0.000	0.000	0.000	0.000	0.000	0.000	0.000	0.000	0.000	0.000	0.000	0.000	0.000	0.000	0.000	0.000	0.000	0.000	0.000	0.000	0.000	0.000	0.000	0.000	0.000	0.000	0.000	0.000	0.000
431	COAD	coadread_dfci_2016_3668	0.522	0.000	0.000	0.000	0.000	0.000	0.000	0.000	0.000	0.000	0.321	0.000	0.000	0.000	0.000	0.000	0.000	0.000	0.000	0.000	0.000	0.000	0.000	0.000	0.000	0.000	0.000	0.000	0.000	0.000	0.157
432	COAD	coadread_dfci_2016_3670	0.547	0.000	0.000	0.000	0.000	0.000	0.000	0.000	0.000	0.000	0.324	0.000	0.000	0.000	0.000	0.000	0.000	0.000	0.000	0.000	0.058	0.000	0.000	0.000	0.000	0.000	0.000	0.000	0.000	0.000	0.072
433	COAD	coadread_dfci_2016_3671	1.000	0.000	0.000	0.000	0.000	0.000	0.000	0.000	0.000	0.000	0.000	0.000	0.000	0.000	0.000	0.000	0.000	0.000	0.000	0.000	0.000	0.000	0.000	0.000	0.000	0.000	0.000	0.000	0.000	0.000	0.000
434	COAD	coadread_dfci_2016_3673	0.583	0.000	0.000	0.000	0.000	0.000	0.000	0.000	0.000	0.000	0.000	0.000	0.000	0.000	0.000	0.000	0.000	0.000	0.000	0.000	0.000	0.000	0.000	0.000	0.000	0.000	0.000	0.000	0.000	0.417	0.000
435	COAD	coadread_dfci_2016_3674	1.000	0.000	0.000	0.000	0.000	0.000	0.000	0.000	0.000	0.000	0.000	0.000	0.000	0.000	0.000	0.000	0.000	0.000	0.000	0.000	0.000	0.000	0.000	0.000	0.000	0.000	0.000	0.000	0.000	0.000	0.000
436	COAD	coadread_dfci_2016_3678	1.000	0.000	0.000	0.000	0.000	0.000	0.000	0.000	0.000	0.000	0.000	0.000	0.000	0.000	0.000	0.000	0.000	0.000	0.000	0.000	0.000	0.000	0.000	0.000	0.000	0.000	0.000	0.000	0.000	0.000	0.000
437	COAD	coadread_dfci_2016_3680	0.708	0.000	0.000	0.000	0.000	0.000	0.000	0.000	0.000	0.000	0.000	0.000	0.000	0.000	0.000	0.000	0.000	0.000	0.000	0.000	0.199	0.000	0.000	0.000	0.000	0.000	0.000	0.000	0.000	0.000	0.093
438	COAD	coadread_dfci_2016_3683	0.284	0.000	0.000	0.000	0.716	0.000	0.000	0.000	0.000	0.000	0.000	0.000	0.000	0.000	0.000	0.000	0.000	0.000	0.000	0.000	0.000	0.000	0.000	0.000	0.000	0.000	0.000	0.000	0.000	0.000	0.000
439	COAD	coadread_dfci_2016_3692	0.923	0.000	0.000	0.000	0.000	0.000	0.000	0.000	0.000	0.000	0.000	0.000	0.000	0.000	0.000	0.000	0.000	0.000	0.077	0.000	0.000	0.000	0.000	0.000	0.000	0.000	0.000	0.000	0.000	0.000	0.000
440	COAD	coadread_dfci_2016_3698	0.483	0.000	0.000	0.000	0.331	0.000	0.000	0.000	0.000	0.000	0.000	0.000	0.000	0.000	0.000	0.000	0.000	0.000	0.000	0.000	0.093	0.000	0.000	0.000	0.000	0.000	0.000	0.000	0.000	0.000	0.093
441	COAD	coadread_dfci_2016_3699	1.000	0.000	0.000	0.000	0.000	0.000	0.000	0.000	0.000	0.000	0.000	0.000	0.000	0.000	0.000	0.000	0.000	0.000	0.000	0.000	0.000	0.000	0.000	0.000	0.000	0.000	0.000	0.000	0.000	0.000	0.000
442	COAD	coadread_dfci_2016_3705	0.707	0.000	0.000	0.000	0.000	0.000	0.000	0.000	0.000	0.000	0.000	0.000	0.000	0.000	0.000	0.000	0.000	0.000	0.081	0.000	0.211	0.000	0.000	0.000	0.000	0.000	0.000	0.000	0.000	0.000	0.000
443	COAD	coadread_dfci_2016_3706	1.000	0.000	0.000	0.000	0.000	0.000	0.000	0.000	0.000	0.000	0.000	0.000	0.000	0.000	0.000	0.000	0.000	0.000	0.000	0.000	0.000	0.000	0.000	0.000	0.000	0.000	0.000	0.000	0.000	0.000	0.000
444	COAD	coadread_dfci_2016_3709	0.856	0.000	0.000	0.000	0.000	0.000	0.000	0.000	0.000	0.000	0.000	0.000	0.000	0.000	0.000	0.000	0.000	0.000	0.000	0.000	0.144	0.000	0.000	0.000	0.000	0.000	0.000	0.000	0.000	0.000	0.000
445	COAD	coadread_dfci_2016_3710	0.729	0.000	0.000	0.000	0.000	0.000	0.000	0.000	0.000	0.000	0.000	0.000	0.000	0.000	0.000	0.000	0.000	0.000	0.000	0.071	0.000	0.000	0.000	0.000	0.000	0.000	0.000	0.000	0.000	0.000	0.200
446	COAD	coadread_dfci_2016_3712	1.000	0.000	0.000	0.000	0.000	0.000	0.000	0.000	0.000	0.000	0.000	0.000	0.000	0.000	0.000	0.000	0.000	0.000	0.000	0.000	0.000	0.000	0.000	0.000	0.000	0.000	0.000	0.000	0.000	0.000	0.000
447	COAD	coadread_dfci_2016_3714	0.606	0.000	0.000	0.000	0.394	0.000	0.000	0.000	0.000	0.000	0.000	0.000	0.000	0.000	0.000	0.000	0.000	0.000	0.000	0.000	0.000	0.000	0.000	0.000	0.000	0.000	0.000	0.000	0.000	0.000	0.000
448	COAD	coadread_dfci_2016_372	1.000	0.000	0.000	0.000	0.000	0.000	0.000	0.000	0.000	0.000	0.000	0.000	0.000	0.000	0.000	0.000	0.000	0.000	0.000	0.000	0.000	0.000	0.000	0.000	0.000	0.000	0.000	0.000	0.000	0.000	0.000
449	COAD	coadread_dfci_2016_3720	0.495	0.000	0.000	0.000	0.000	0.000	0.000	0.000	0.000	0.000	0.000	0.000	0.000	0.000	0.000	0.000	0.000	0.000	0.000	0.000	0.121	0.000	0.000	0.000	0.000	0.000	0.000	0.000	0.000	0.385	0.000
450	COAD	coadread_dfci_2016_3725	1.000	0.000	0.000	0.000	0.000	0.000	0.000	0.000	0.000	0.000	0.000	0.000	0.000	0.000	0.000	0.000	0.000	0.000	0.000	0.000	0.000	0.000	0.000	0.000	0.000	0.000	0.000	0.000	0.000	0.000	0.000
451	COAD	coadread_dfci_2016_3726	0.707	0.000	0.000	0.000	0.000	0.000	0.000	0.000	0.000	0.000	0.000	0.000	0.000	0.000	0.000	0.000	0.000	0.000	0.000	0.000	0.081	0.000	0.000	0.000	0.000	0.000	0.000	0.000	0.000	0.211	0.000
452	COAD	coadread_dfci_2016_374	0.745	0.000	0.000	0.000	0.000	0.000	0.000	0.000	0.000	0.000	0.000	0.000	0.000	0.000	0.000	0.000	0.000	0.000	0.000	0.000	0.058	0.000	0.000	0.000	0.000	0.000	0.000	0.000	0.000	0.197	0.000
453	COAD	coadread_dfci_2016_378	0.848	0.000	0.000	0.000	0.000	0.000	0.000	0.000	0.000	0.000	0.000	0.000	0.000	0.000	0.000	0.000	0.000	0.000	0.152	0.000	0.000	0.000	0.000	0.000	0.000	0.000	0.000	0.000	0.000	0.000	0.000
454	COAD	coadread_dfci_2016_391	1.000	0.000	0.000	0.000	0.000	0.000	0.000	0.000	0.000	0.000	0.000	0.000	0.000	0.000	0.000	0.000	0.000	0.000	0.000	0.000	0.000	0.000	0.000	0.000	0.000	0.000	0.000	0.000	0.000	0.000	0.000
455	COAD	coadread_dfci_2016_402	1.000	0.000	0.000	0.000	0.000	0.000	0.000	0.000	0.000	0.000	0.000	0.000	0.000	0.000	0.000	0.000	0.000	0.000	0.000	0.000	0.000	0.000	0.000	0.000	0.000	0.000	0.000	0.000	0.000	0.000	0.000
456	COAD	coadread_dfci_2016_405	0.895	0.000	0.000	0.000	0.000	0.000	0.000	0.000	0.000	0.000	0.000	0.000	0.000	0.000	0.000	0.000	0.000	0.000	0.000	0.105	0.000	0.000	0.000	0.000	0.000	0.000	0.000	0.000	0.000	0.000	0.000
457	COAD	coadread_dfci_2016_412	0.823	0.000	0.000	0.000	0.000	0.000	0.000	0.000	0.000	0.000	0.000	0.000	0.000	0.000	0.000	0.000	0.000	0.000	0.000	0.000	0.096	0.000	0.000	0.000	0.000	0.000	0.000	0.000	0.000	0.000	0.081
458	COAD	coadread_dfci_2016_418	1.000	0.000	0.000	0.000	0.000	0.000	0.000	0.000	0.000	0.000	0.000	0.000	0.000	0.000	0.000	0.000	0.000	0.000	0.000	0.000	0.000	0.000	0.000	0.000	0.000	0.000	0.000	0.000	0.000	0.000	0.000
459	COAD	coadread_dfci_2016_419	0.842	0.000	0.000	0.000	0.000	0.000	0.000	0.000	0.000	0.000	0.000	0.000	0.000	0.000	0.000	0.000	0.000	0.000	0.158	0.000	0.000	0.000	0.000	0.000	0.000	0.000	0.000	0.000	0.000	0.000	0.000
460	COAD	coadread_dfci_2016_42	1.000	0.000	0.000	0.000	0.000	0.000	0.000	0.000	0.000	0.000	0.000	0.000	0.000	0.000	0.000	0.000	0.000	0.000	0.000	0.000	0.000	0.000	0.000	0.000	0.000	0.000	0.000	0.000	0.000	0.000	0.000
461	COAD	coadread_dfci_2016_423	1.000	0.000	0.000	0.000	0.000	0.000	0.000	0.000	0.000	0.000	0.000	0.000	0.000	0.000	0.000	0.000	0.000	0.000	0.000	0.000	0.000	0.000	0.000	0.000	0.000	0.000	0.000	0.000	0.000	0.000	0.000
462	COAD	coadread_dfci_2016_426	1.000	0.000	0.000	0.000	0.000	0.000	0.000	0.000	0.000	0.000	0.000	0.000	0.000	0.000	0.000	0.000	0.000	0.000	0.000	0.000	0.000	0.000	0.000	0.000	0.000	0.000	0.000	0.000	0.000	0.000	0.000
463	COAD	coadread_dfci_2016_429	0.854	0.000	0.000	0.000	0.000	0.000	0.000	0.000	0.000	0.000	0.000	0.000	0.000	0.000	0.000	0.000	0.000	0.000	0.146	0.000	0.000	0.000	0.000	0.000	0.000	0.000	0.000	0.000	0.000	0.000	0.000
464	COAD	coadread_dfci_2016_43	0.789	0.000	0.000	0.000	0.000	0.000	0.000	0.000	0.000	0.000	0.000	0.000	0.000	0.000	0.000	0.000	0.000	0.000	0.000	0.000	0.000	0.000	0.000	0.000	0.000	0.000	0.000	0.000	0.000	0.000	0.211
465	COAD	coadread_dfci_2016_430	1.000	0.000	0.000	0.000	0.000	0.000	0.000	0.000	0.000	0.000	0.000	0.000	0.000	0.000	0.000	0.000	0.000	0.000	0.000	0.000	0.000	0.000	0.000	0.000	0.000	0.000	0.000	0.000	0.000	0.000	0.000
466	COAD	coadread_dfci_2016_437	1.000	0.000	0.000	0.000	0.000	0.000	0.000	0.000	0.000	0.000	0.000	0.000	0.000	0.000	0.000	0.000	0.000	0.000	0.000	0.000	0.000	0.000	0.000	0.000	0.000	0.000	0.000	0.000	0.000	0.000	0.000
467	COAD	coadread_dfci_2016_442	1.000	0.000	0.000	0.000	0.000	0.000	0.000	0.000	0.000	0.000	0.000	0.000	0.000	0.000	0.000	0.000	0.000	0.000	0.000	0.000	0.000	0.000	0.000	0.000	0.000	0.000	0.000	0.000	0.000	0.000	0.000
468	COAD	coadread_dfci_2016_444	1.000	0.000	0.000	0.000	0.000	0.000	0.000	0.000	0.000	0.000	0.000	0.000	0.000	0.000	0.000	0.000	0.000	0.000	0.000	0.000	0.000	0.000	0.000	0.000	0.000	0.000	0.000	0.000	0.000	0.000	0.000
469	COAD	coadread_dfci_2016_4491	1.000	0.000	0.000	0.000	0.000	0.000	0.000	0.000	0.000	0.000	0.000	0.000	0.000	0.000	0.000	0.000	0.000	0.000	0.000	0.000	0.000	0.000	0.000	0.000	0.000	0.000	0.000	0.000	0.000	0.000	0.000
470	COAD	coadread_dfci_2016_4503	0.934	0.000	0.000	0.000	0.000	0.000	0.000	0.000	0.000	0.000	0.000	0.000	0.000	0.000	0.000	0.000	0.000	0.000	0.000	0.000	0.066	0.000	0.000	0.000	0.000	0.000	0.000	0.000	0.000	0.000	0.000
471	COAD	coadread_dfci_2016_4505	0.721	0.000	0.000	0.000	0.000	0.000	0.000	0.000	0.000	0.000	0.000	0.000	0.000	0.000	0.000	0.000	0.000	0.000	0.000	0.000	0.061	0.000	0.000	0.000	0.000	0.000	0.000	0.000	0.000	0.218	0.000
472	COAD	coadread_dfci_2016_4506	1.000	0.000	0.000	0.000	0.000	0.000	0.000	0.000	0.000	0.000	0.000	0.000	0.000	0.000	0.000	0.000	0.000	0.000	0.000	0.000	0.000	0.000	0.000	0.000	0.000	0.000	0.000	0.000	0.000	0.000	0.000
473	COAD	coadread_dfci_2016_4508	0.780	0.000	0.000	0.000	0.000	0.000	0.000	0.000	0.000	0.000	0.000	0.000	0.000	0.000	0.000	0.000	0.000	0.000	0.000	0.000	0.220	0.000	0.000	0.000	0.000	0.000	0.000	0.000	0.000	0.000	0.000
474	COAD	coadread_dfci_2016_4514	1.000	0.000	0.000	0.000	0.000	0.000	0.000	0.000	0.000	0.000	0.000	0.000	0.000	0.000	0.000	0.000	0.000	0.000	0.000	0.000	0.000	0.000	0.000	0.000	0.000	0.000	0.000	0.000	0.000	0.000	0.000
475	COAD	coadread_dfci_2016_4519	0.729	0.000	0.000	0.000	0.000	0.000	0.000	0.000	0.000	0.000	0.000	0.000	0.000	0.000	0.000	0.000	0.000	0.000	0.082	0.000	0.000	0.000	0.000	0.000	0.000	0.000	0.000	0.000	0.000	0.000	0.188
476	COAD	coadread_dfci_2016_4520	0.821	0.000	0.000	0.000	0.000	0.000	0.000	0.000	0.000	0.000	0.000	0.000	0.000	0.000	0.000	0.000	0.000	0.000	0.000	0.000	0.089	0.000	0.000	0.000	0.000	0.000	0.000	0.000	0.000	0.000	0.089
477	COAD	coadread_dfci_2016_4522	0.466	0.000	0.000	0.000	0.000	0.000	0.000	0.000	0.000	0.000	0.000	0.000	0.000	0.000	0.000	0.000	0.000	0.000	0.000	0.000	0.102	0.000	0.000	0.000	0.000	0.000	0.000	0.000	0.000	0.295	0.136
478	COAD	coadread_dfci_2016_4525	1.000	0.000	0.000	0.000	0.000	0.000	0.000	0.000	0.000	0.000	0.000	0.000	0.000	0.000	0.000	0.000	0.000	0.000	0.000	0.000	0.000	0.000	0.000	0.000	0.000	0.000	0.000	0.000	0.000	0.000	0.000
479	COAD	coadread_dfci_2016_4526	1.000	0.000	0.000	0.000	0.000	0.000	0.000	0.000	0.000	0.000	0.000	0.000	0.000	0.000	0.000	0.000	0.000	0.000	0.000	0.000	0.000	0.000	0.000	0.000	0.000	0.000	0.000	0.000	0.000	0.000	0.000
480	COAD	coadread_dfci_2016_4529	0.908	0.000	0.000	0.000	0.000	0.000	0.000	0.000	0.000	0.000	0.000	0.000	0.000	0.000	0.000	0.000	0.000	0.000	0.092	0.000	0.000	0.000	0.000	0.000	0.000	0.000	0.000	0.000	0.000	0.000	0.000
481	COAD	coadread_dfci_2016_4533	1.000	0.000	0.000	0.000	0.000	0.000	0.000	0.000	0.000	0.000	0.000	0.000	0.000	0.000	0.000	0.000	0.000	0.000	0.000	0.000	0.000	0.000	0.000	0.000	0.000	0.000	0.000	0.000	0.000	0.000	0.000
482	COAD	coadread_dfci_2016_4534	0.815	0.000	0.000	0.000	0.000	0.000	0.000	0.000	0.000	0.000	0.000	0.000	0.000	0.000	0.000	0.000	0.000	0.000	0.000	0.000	0.185	0.000	0.000	0.000	0.000	0.000	0.000	0.000	0.000	0.000	0.000
483	COAD	coadread_dfci_2016_4536	0.669	0.000	0.000	0.000	0.000	0.000	0.000	0.000	0.000	0.000	0.331	0.000	0.000	0.000	0.000	0.000	0.000	0.000	0.000	0.000	0.000	0.000	0.000	0.000	0.000	0.000	0.000	0.000	0.000	0.000	0.000
484	COAD	coadread_dfci_2016_4537	1.000	0.000	0.000	0.000	0.000	0.000	0.000	0.000	0.000	0.000	0.000	0.000	0.000	0.000	0.000	0.000	0.000	0.000	0.000	0.000	0.000	0.000	0.000	0.000	0.000	0.000	0.000	0.000	0.000	0.000	0.000
485	COAD	coadread_dfci_2016_4538	1.000	0.000	0.000	0.000	0.000	0.000	0.000	0.000	0.000	0.000	0.000	0.000	0.000	0.000	0.000	0.000	0.000	0.000	0.000	0.000	0.000	0.000	0.000	0.000	0.000	0.000	0.000	0.000	0.000	0.000	0.000
486	COAD	coadread_dfci_2016_46	1.000	0.000	0.000	0.000	0.000	0.000	0.000	0.000	0.000	0.000	0.000	0.000	0.000	0.000	0.000	0.000	0.000	0.000	0.000	0.000	0.000	0.000	0.000	0.000	0.000	0.000	0.000	0.000	0.000	0.000	0.000
487	COAD	coadread_dfci_2016_461	1.000	0.000	0.000	0.000	0.000	0.000	0.000	0.000	0.000	0.000	0.000	0.000	0.000	0.000	0.000	0.000	0.000	0.000	0.000	0.000	0.000	0.000	0.000	0.000	0.000	0.000	0.000	0.000	0.000	0.000	0.000
488	COAD	coadread_dfci_2016_462	0.923	0.000	0.000	0.000	0.000	0.000	0.000	0.000	0.000	0.000	0.000	0.000	0.000	0.000	0.000	0.000	0.000	0.000	0.000	0.000	0.077	0.000	0.000	0.000	0.000	0.000	0.000	0.000	0.000	0.000	0.000
489	COAD	coadread_dfci_2016_463	0.780	0.000	0.000	0.000	0.000	0.000	0.000	0.000	0.000	0.000	0.000	0.000	0.000	0.000	0.000	0.000	0.000	0.000	0.220	0.000	0.000	0.000	0.000	0.000	0.000	0.000	0.000	0.000	0.000	0.000	0.000
490	COAD	coadread_dfci_2016_471	0.698	0.000	0.000	0.000	0.000	0.000	0.000	0.000	0.000	0.000	0.000	0.000	0.000	0.000	0.000	0.000	0.000	0.000	0.000	0.000	0.000	0.000	0.000	0.000	0.000	0.000	0.000	0.000	0.000	0.302	0.000
491	COAD	coadread_dfci_2016_475	0.863	0.000	0.000	0.000	0.000	0.000	0.000	0.000	0.000	0.000	0.000	0.000	0.000	0.000	0.000	0.000	0.000	0.000	0.137	0.000	0.000	0.000	0.000	0.000	0.000	0.000	0.000	0.000	0.000	0.000	0.000
492	COAD	coadread_dfci_2016_485	1.000	0.000	0.000	0.000	0.000	0.000	0.000	0.000	0.000	0.000	0.000	0.000	0.000	0.000	0.000	0.000	0.000	0.000	0.000	0.000	0.000	0.000	0.000	0.000	0.000	0.000	0.000	0.000	0.000	0.000	0.000
493	COAD	coadread_dfci_2016_491	0.802	0.000	0.000	0.000	0.000	0.000	0.000	0.000	0.000	0.000	0.000	0.000	0.000	0.000	0.000	0.000	0.000	0.000	0.081	0.000	0.000	0.000	0.000	0.000	0.000	0.000	0.000	0.000	0.000	0.000	0.117
494	COAD	coadread_dfci_2016_492	0.686	0.000	0.000	0.000	0.314	0.000	0.000	0.000	0.000	0.000	0.000	0.000	0.000	0.000	0.000	0.000	0.000	0.000	0.000	0.000	0.000	0.000	0.000	0.000	0.000	0.000	0.000	0.000	0.000	0.000	0.000
495	COAD	coadread_dfci_2016_496	0.938	0.000	0.000	0.000	0.000	0.000	0.000	0.000	0.000	0.000	0.000	0.000	0.000	0.000	0.000	0.000	0.000	0.000	0.062	0.000	0.000	0.000	0.000	0.000	0.000	0.000	0.000	0.000	0.000	0.000	0.000
496	COAD	coadread_dfci_2016_497	0.846	0.000	0.000	0.000	0.000	0.000	0.000	0.000	0.000	0.000	0.000	0.000	0.000	0.000	0.000	0.000	0.000	0.000	0.000	0.000	0.000	0.000	0.000	0.000	0.000	0.000	0.000	0.000	0.000	0.154	0.000
497	COAD	coadread_dfci_2016_498	0.939	0.000	0.000	0.000	0.000	0.000	0.000	0.000	0.000	0.000	0.000	0.000	0.000	0.000	0.000	0.000	0.000	0.000	0.061	0.000	0.000	0.000	0.000	0.000	0.000	0.000	0.000	0.000	0.000	0.000	0.000
498	COAD	coadread_dfci_2016_50	1.000	0.000	0.000	0.000	0.000	0.000	0.000	0.000	0.000	0.000	0.000	0.000	0.000	0.000	0.000	0.000	0.000	0.000	0.000	0.000	0.000	0.000	0.000	0.000	0.000	0.000	0.000	0.000	0.000	0.000	0.000
499	COAD	coadread_dfci_2016_504	1.000	0.000	0.000	0.000	0.000	0.000	0.000	0.000	0.000	0.000	0.000	0.000	0.000	0.000	0.000	0.000	0.000	0.000	0.000	0.000	0.000	0.000	0.000	0.000	0.000	0.000	0.000	0.000	0.000	0.000	0.000
500	COAD	coadread_dfci_2016_519	0.904	0.000	0.000	0.000	0.000	0.000	0.000	0.000	0.000	0.000	0.000	0.000	0.000	0.000	0.000	0.000	0.000	0.000	0.096	0.000	0.000	0.000	0.000	0.000	0.000	0.000	0.000	0.000	0.000	0.000	0.000
501	COAD	coadread_dfci_2016_521	0.833	0.000	0.000	0.000	0.000	0.000	0.000	0.000	0.000	0.000	0.000	0.000	0.000	0.000	0.000	0.000	0.000	0.000	0.000	0.167	0.000	0.000	0.000	0.000	0.000	0.000	0.000	0.000	0.000	0.000	0.000
502	COAD	coadread_dfci_2016_561	1.000	0.000	0.000	0.000	0.000	0.000	0.000	0.000	0.000	0.000	0.000	0.000	0.000	0.000	0.000	0.000	0.000	0.000	0.000	0.000	0.000	0.000	0.000	0.000	0.000	0.000	0.000	0.000	0.000	0.000	0.000
503	COAD	coadread_dfci_2016_587	1.000	0.000	0.000	0.000	0.000	0.000	0.000	0.000	0.000	0.000	0.000	0.000	0.000	0.000	0.000	0.000	0.000	0.000	0.000	0.000	0.000	0.000	0.000	0.000	0.000	0.000	0.000	0.000	0.000	0.000	0.000
504	COAD	coadread_dfci_2016_603	1.000	0.000	0.000	0.000	0.000	0.000	0.000	0.000	0.000	0.000	0.000	0.000	0.000	0.000	0.000	0.000	0.000	0.000	0.000	0.000	0.000	0.000	0.000	0.000	0.000	0.000	0.000	0.000	0.000	0.000	0.000
505	COAD	coadread_dfci_2016_604	0.950	0.000	0.000	0.000	0.000	0.000	0.000	0.000	0.000	0.000	0.000	0.000	0.000	0.000	0.000	0.000	0.000	0.000	0.050	0.000	0.000	0.000	0.000	0.000	0.000	0.000	0.000	0.000	0.000	0.000	0.000
506	COAD	coadread_dfci_2016_607	0.827	0.000	0.000	0.000	0.000	0.000	0.000	0.000	0.000	0.000	0.000	0.000	0.000	0.000	0.000	0.000	0.000	0.000	0.000	0.000	0.173	0.000	0.000	0.000	0.000	0.000	0.000	0.000	0.000	0.000	0.000
507	COAD	coadread_dfci_2016_610	0.840	0.000	0.000	0.000	0.000	0.000	0.000	0.000	0.000	0.000	0.000	0.000	0.000	0.000	0.000	0.000	0.000	0.000	0.000	0.000	0.000	0.000	0.000	0.000	0.000	0.000	0.000	0.000	0.000	0.160	0.000
508	COAD	coadread_dfci_2016_615	1.000	0.000	0.000	0.000	0.000	0.000	0.000	0.000	0.000	0.000	0.000	0.000	0.000	0.000	0.000	0.000	0.000	0.000	0.000	0.000	0.000	0.000	0.000	0.000	0.000	0.000	0.000	0.000	0.000	0.000	0.000
509	COAD	coadread_dfci_2016_62	1.000	0.000	0.000	0.000	0.000	0.000	0.000	0.000	0.000	0.000	0.000	0.000	0.000	0.000	0.000	0.000	0.000	0.000	0.000	0.000	0.000	0.000	0.000	0.000	0.000	0.000	0.000	0.000	0.000	0.000	0.000
510	COAD	coadread_dfci_2016_621	0.659	0.000	0.000	0.000	0.000	0.000	0.000	0.000	0.000	0.000	0.000	0.000	0.000	0.000	0.000	0.000	0.000	0.000	0.000	0.000	0.238	0.000	0.000	0.000	0.000	0.000	0.000	0.000	0.000	0.000	0.104
511	COAD	coadread_dfci_2016_627	0.462	0.000	0.000	0.000	0.000	0.000	0.000	0.000	0.000	0.000	0.000	0.000	0.000	0.000	0.000	0.000	0.000	0.000	0.000	0.000	0.000	0.000	0.000	0.000	0.000	0.000	0.000	0.000	0.000	0.538	0.000
512	COAD	coadread_dfci_2016_628	0.739	0.000	0.000	0.000	0.000	0.000	0.000	0.000	0.000	0.000	0.000	0.000	0.000	0.000	0.000	0.000	0.000	0.000	0.000	0.125	0.136	0.000	0.000	0.000	0.000	0.000	0.000	0.000	0.000	0.000	0.000
513	COAD	coadread_dfci_2016_631	1.000	0.000	0.000	0.000	0.000	0.000	0.000	0.000	0.000	0.000	0.000	0.000	0.000	0.000	0.000	0.000	0.000	0.000	0.000	0.000	0.000	0.000	0.000	0.000	0.000	0.000	0.000	0.000	0.000	0.000	0.000
514	COAD	coadread_dfci_2016_636	0.917	0.000	0.000	0.000	0.000	0.000	0.000	0.000	0.000	0.000	0.000	0.000	0.000	0.000	0.000	0.000	0.000	0.000	0.000	0.000	0.083	0.000	0.000	0.000	0.000	0.000	0.000	0.000	0.000	0.000	0.000
515	COAD	coadread_dfci_2016_640	1.000	0.000	0.000	0.000	0.000	0.000	0.000	0.000	0.000	0.000	0.000	0.000	0.000	0.000	0.000	0.000	0.000	0.000	0.000	0.000	0.000	0.000	0.000	0.000	0.000	0.000	0.000	0.000	0.000	0.000	0.000
516	COAD	coadread_dfci_2016_645	0.812	0.000	0.000	0.000	0.000	0.000	0.000	0.000	0.000	0.000	0.000	0.000	0.000	0.000	0.000	0.000	0.000	0.000	0.000	0.188	0.000	0.000	0.000	0.000	0.000	0.000	0.000	0.000	0.000	0.000	0.000
517	COAD	coadread_dfci_2016_647	1.000	0.000	0.000	0.000	0.000	0.000	0.000	0.000	0.000	0.000	0.000	0.000	0.000	0.000	0.000	0.000	0.000	0.000	0.000	0.000	0.000	0.000	0.000	0.000	0.000	0.000	0.000	0.000	0.000	0.000	0.000
518	COAD	coadread_dfci_2016_649	0.507	0.000	0.000	0.000	0.493	0.000	0.000	0.000	0.000	0.000	0.000	0.000	0.000	0.000	0.000	0.000	0.000	0.000	0.000	0.000	0.000	0.000	0.000	0.000	0.000	0.000	0.000	0.000	0.000	0.000	0.000
519	COAD	coadread_dfci_2016_657	0.565	0.000	0.000	0.000	0.000	0.000	0.000	0.000	0.000	0.000	0.000	0.000	0.000	0.000	0.000	0.000	0.000	0.000	0.000	0.000	0.212	0.000	0.000	0.000	0.000	0.000	0.000	0.000	0.000	0.000	0.224
520	COAD	coadread_dfci_2016_66	0.700	0.000	0.000	0.000	0.000	0.000	0.000	0.000	0.000	0.000	0.000	0.000	0.000	0.000	0.000	0.000	0.000	0.000	0.000	0.000	0.000	0.000	0.000	0.000	0.000	0.000	0.000	0.000	0.000	0.000	0.300
521	COAD	coadread_dfci_2016_662	1.000	0.000	0.000	0.000	0.000	0.000	0.000	0.000	0.000	0.000	0.000	0.000	0.000	0.000	0.000	0.000	0.000	0.000	0.000	0.000	0.000	0.000	0.000	0.000	0.000	0.000	0.000	0.000	0.000	0.000	0.000
522	COAD	coadread_dfci_2016_663	0.804	0.000	0.000	0.000	0.000	0.000	0.000	0.000	0.000	0.000	0.000	0.000	0.000	0.000	0.000	0.000	0.000	0.000	0.000	0.000	0.000	0.000	0.000	0.000	0.000	0.000	0.000	0.000	0.000	0.000	0.196
523	COAD	coadread_dfci_2016_676	1.000	0.000	0.000	0.000	0.000	0.000	0.000	0.000	0.000	0.000	0.000	0.000	0.000	0.000	0.000	0.000	0.000	0.000	0.000	0.000	0.000	0.000	0.000	0.000	0.000	0.000	0.000	0.000	0.000	0.000	0.000
524	COAD	coadread_dfci_2016_677	1.000	0.000	0.000	0.000	0.000	0.000	0.000	0.000	0.000	0.000	0.000	0.000	0.000	0.000	0.000	0.000	0.000	0.000	0.000	0.000	0.000	0.000	0.000	0.000	0.000	0.000	0.000	0.000	0.000	0.000	0.000
525	COAD	coadread_dfci_2016_680	1.000	0.000	0.000	0.000	0.000	0.000	0.000	0.000	0.000	0.000	0.000	0.000	0.000	0.000	0.000	0.000	0.000	0.000	0.000	0.000	0.000	0.000	0.000	0.000	0.000	0.000	0.000	0.000	0.000	0.000	0.000
526	COAD	coadread_dfci_2016_687	0.434	0.000	0.000	0.000	0.226	0.000	0.000	0.000	0.000	0.000	0.265	0.000	0.000	0.000	0.000	0.000	0.000	0.000	0.000	0.000	0.075	0.000	0.000	0.000	0.000	0.000	0.000	0.000	0.000	0.000	0.000
527	COAD	coadread_dfci_2016_688	1.000	0.000	0.000	0.000	0.000	0.000	0.000	0.000	0.000	0.000	0.000	0.000	0.000	0.000	0.000	0.000	0.000	0.000	0.000	0.000	0.000	0.000	0.000	0.000	0.000	0.000	0.000	0.000	0.000	0.000	0.000
528	COAD	coadread_dfci_2016_691	0.944	0.000	0.000	0.000	0.000	0.000	0.000	0.000	0.000	0.000	0.000	0.000	0.000	0.000	0.000	0.000	0.000	0.000	0.000	0.000	0.056	0.000	0.000	0.000	0.000	0.000	0.000	0.000	0.000	0.000	0.000
529	COAD	coadread_dfci_2016_694	1.000	0.000	0.000	0.000	0.000	0.000	0.000	0.000	0.000	0.000	0.000	0.000	0.000	0.000	0.000	0.000	0.000	0.000	0.000	0.000	0.000	0.000	0.000	0.000	0.000	0.000	0.000	0.000	0.000	0.000	0.000
530	COAD	coadread_dfci_2016_70	0.433	0.000	0.000	0.000	0.000	0.000	0.000	0.000	0.000	0.000	0.000	0.000	0.000	0.000	0.000	0.000	0.000	0.000	0.000	0.000	0.000	0.000	0.000	0.000	0.000	0.000	0.000	0.000	0.000	0.567	0.000
531	COAD	coadread_dfci_2016_73	0.548	0.000	0.000	0.000	0.000	0.000	0.000	0.000	0.000	0.000	0.000	0.000	0.000	0.000	0.000	0.000	0.000	0.000	0.000	0.000	0.152	0.000	0.000	0.000	0.000	0.000	0.000	0.000	0.000	0.299	0.000
532	COAD	coadread_dfci_2016_93	1.000	0.000	0.000	0.000	0.000	0.000	0.000	0.000	0.000	0.000	0.000	0.000	0.000	0.000	0.000	0.000	0.000	0.000	0.000	0.000	0.000	0.000	0.000	0.000	0.000	0.000	0.000	0.000	0.000	0.000	0.000
533	COAD	DO222480	0.094	0.000	0.000	0.000	0.678	0.000	0.000	0.000	0.000	0.000	0.000	0.000	0.000	0.000	0.000	0.000	0.000	0.000	0.000	0.053	0.000	0.000	0.000	0.000	0.000	0.000	0.000	0.000	0.000	0.000	0.175
534	COAD	DO222485	0.000	0.000	0.000	0.000	0.689	0.000	0.000	0.000	0.000	0.000	0.000	0.000	0.000	0.000	0.000	0.000	0.000	0.000	0.000	0.000	0.000	0.000	0.000	0.000	0.000	0.000	0.000	0.000	0.000	0.223	0.088
535	COAD	DO222488	0.257	0.000	0.000	0.000	0.000	0.000	0.000	0.000	0.000	0.000	0.000	0.000	0.000	0.000	0.000	0.000	0.000	0.000	0.000	0.134	0.000	0.000	0.000	0.000	0.000	0.000	0.000	0.000	0.000	0.310	0.299
536	COAD	DO222496	0.356	0.000	0.000	0.000	0.000	0.000	0.000	0.000	0.000	0.000	0.000	0.000	0.000	0.000	0.000	0.000	0.000	0.000	0.000	0.228	0.168	0.000	0.000	0.000	0.000	0.000	0.000	0.000	0.000	0.000	0.248
537	COAD	DO222507	0.388	0.000	0.000	0.000	0.000	0.000	0.000	0.000	0.000	0.000	0.000	0.000	0.000	0.000	0.000	0.000	0.000	0.000	0.000	0.000	0.000	0.000	0.000	0.000	0.000	0.000	0.000	0.000	0.000	0.000	0.612
538	COAD	DO222511	0.000	0.000	0.000	0.000	0.000	0.000	0.000	0.000	0.000	0.000	0.000	0.000	0.000	0.000	0.000	0.000	0.000	0.000	0.000	0.367	0.000	0.000	0.000	0.000	0.000	0.000	0.000	0.000	0.000	0.633	0.000
539	COAD	DO222515	0.308	0.000	0.000	0.000	0.635	0.000	0.000	0.000	0.000	0.000	0.000	0.000	0.000	0.000	0.000	0.000	0.000	0.000	0.000	0.057	0.000	0.000	0.000	0.000	0.000	0.000	0.000	0.000	0.000	0.000	0.000
540	COAD	DO222519	0.252	0.000	0.000	0.000	0.000	0.000	0.000	0.000	0.000	0.000	0.245	0.000	0.000	0.000	0.000	0.000	0.000	0.000	0.000	0.000	0.070	0.000	0.000	0.000	0.000	0.000	0.000	0.000	0.000	0.434	0.000
541	COAD	DO222523	0.155	0.000	0.000	0.000	0.713	0.000	0.000	0.000	0.000	0.000	0.000	0.000	0.000	0.000	0.000	0.000	0.000	0.000	0.000	0.000	0.000	0.000	0.000	0.000	0.000	0.000	0.000	0.000	0.000	0.000	0.132
542	COAD	DO222533	0.227	0.000	0.000	0.000	0.356	0.000	0.000	0.000	0.000	0.000	0.000	0.000	0.000	0.000	0.000	0.000	0.000	0.000	0.000	0.065	0.000	0.000	0.000	0.000	0.000	0.000	0.000	0.000	0.000	0.000	0.352
543	COAD	DO222538	0.065	0.000	0.000	0.000	0.567	0.000	0.000	0.000	0.000	0.000	0.153	0.000	0.000	0.000	0.000	0.000	0.000	0.000	0.000	0.000	0.000	0.000	0.000	0.000	0.000	0.000	0.000	0.000	0.000	0.102	0.112
544	COAD	DO222540	0.395	0.000	0.000	0.000	0.192	0.000	0.000	0.000	0.000	0.000	0.000	0.000	0.000	0.000	0.000	0.000	0.000	0.000	0.000	0.000	0.090	0.000	0.000	0.000	0.000	0.000	0.000	0.000	0.000	0.198	0.124
545	COAD	DO222543	0.316	0.000	0.000	0.000	0.000	0.000	0.000	0.000	0.000	0.000	0.000	0.000	0.000	0.000	0.000	0.000	0.000	0.000	0.000	0.000	0.000	0.000	0.000	0.000	0.000	0.000	0.000	0.000	0.000	0.000	0.684
546	COAD	DO222548	0.408	0.000	0.000	0.000	0.000	0.000	0.000	0.000	0.000	0.000	0.000	0.000	0.000	0.000	0.000	0.000	0.000	0.000	0.000	0.000	0.077	0.000	0.000	0.000	0.000	0.000	0.000	0.000	0.000	0.290	0.225
547	COAD	DO222558	0.132	0.000	0.000	0.000	0.653	0.000	0.000	0.000	0.000	0.000	0.000	0.000	0.000	0.000	0.000	0.000	0.000	0.000	0.000	0.121	0.000	0.000	0.000	0.000	0.000	0.000	0.000	0.000	0.000	0.000	0.095
548	COAD	DO222560	0.000	0.000	0.000	0.000	0.785	0.000	0.000	0.000	0.000	0.000	0.000	0.000	0.000	0.000	0.000	0.000	0.000	0.000	0.000	0.000	0.000	0.000	0.000	0.000	0.000	0.000	0.000	0.000	0.000	0.135	0.080
549	COAD	DO222565	0.204	0.000	0.000	0.000	0.458	0.000	0.000	0.000	0.000	0.000	0.150	0.000	0.000	0.000	0.000	0.000	0.000	0.000	0.091	0.000	0.000	0.000	0.000	0.000	0.000	0.000	0.000	0.000	0.000	0.000	0.097
550	COAD	DO222568	0.000	0.000	0.000	0.000	0.784	0.000	0.000	0.000	0.000	0.000	0.000	0.000	0.000	0.000	0.000	0.000	0.000	0.000	0.000	0.000	0.000	0.000	0.000	0.000	0.000	0.000	0.000	0.000	0.000	0.062	0.153
551	COAD	DO222571	0.000	0.000	0.000	0.000	0.686	0.000	0.000	0.000	0.000	0.000	0.000	0.000	0.000	0.000	0.000	0.000	0.000	0.000	0.000	0.000	0.000	0.000	0.000	0.000	0.000	0.000	0.000	0.000	0.000	0.179	0.135
552	COAD	DO222580	0.644	0.000	0.000	0.000	0.000	0.000	0.000	0.000	0.000	0.000	0.000	0.000	0.000	0.000	0.000	0.000	0.000	0.000	0.000	0.000	0.139	0.000	0.000	0.000	0.000	0.000	0.000	0.000	0.000	0.000	0.218
553	COAD	DO222584	0.129	0.000	0.000	0.000	0.000	0.000	0.000	0.000	0.000	0.000	0.000	0.000	0.000	0.000	0.000	0.000	0.000	0.000	0.000	0.000	0.161	0.000	0.000	0.000	0.000	0.000	0.000	0.000	0.000	0.403	0.306
554	COAD	DO222588	0.146	0.000	0.000	0.000	0.246	0.000	0.000	0.000	0.000	0.000	0.298	0.000	0.000	0.000	0.000	0.000	0.000	0.000	0.000	0.000	0.000	0.000	0.000	0.000	0.000	0.000	0.000	0.000	0.000	0.249	0.060
555	COAD	DO222596	0.147	0.000	0.000	0.000	0.469	0.000	0.000	0.000	0.000	0.000	0.000	0.000	0.000	0.000	0.000	0.000	0.000	0.000	0.000	0.124	0.000	0.000	0.000	0.000	0.000	0.000	0.000	0.000	0.000	0.260	0.000
556	COAD	DO222600	0.136	0.000	0.000	0.000	0.427	0.000	0.000	0.000	0.000	0.000	0.103	0.000	0.000	0.000	0.000	0.000	0.000	0.000	0.000	0.000	0.000	0.000	0.000	0.000	0.000	0.000	0.000	0.000	0.000	0.000	0.333
557	COAD	DO222602	0.082	0.000	0.000	0.000	0.255	0.000	0.000	0.000	0.000	0.000	0.000	0.000	0.000	0.000	0.000	0.000	0.000	0.000	0.000	0.082	0.000	0.000	0.000	0.000	0.000	0.000	0.000	0.000	0.000	0.468	0.114
558	COAD	DO222605	0.430	0.000	0.000	0.000	0.430	0.000	0.000	0.000	0.000	0.000	0.000	0.000	0.000	0.000	0.000	0.000	0.000	0.000	0.140	0.000	0.000	0.000	0.000	0.000	0.000	0.000	0.000	0.000	0.000	0.000	0.000
559	COAD	DO222614	0.337	0.000	0.000	0.000	0.000	0.000	0.000	0.000	0.000	0.000	0.000	0.000	0.000	0.000	0.000	0.000	0.000	0.000	0.109	0.000	0.000	0.000	0.000	0.000	0.000	0.000	0.000	0.000	0.000	0.347	0.208
560	COAD	DO222703	0.000	0.000	0.000	0.000	0.524	0.000	0.000	0.000	0.000	0.000	0.000	0.000	0.000	0.000	0.000	0.000	0.000	0.000	0.000	0.000	0.000	0.000	0.000	0.000	0.000	0.000	0.000	0.000	0.000	0.343	0.132
561	COAD	DO222706	0.065	0.000	0.000	0.000	0.742	0.000	0.000	0.000	0.000	0.000	0.000	0.000	0.000	0.000	0.000	0.000	0.000	0.000	0.000	0.000	0.000	0.000	0.000	0.000	0.000	0.000	0.000	0.000	0.000	0.086	0.107
562	COAD	DO222709	0.139	0.000	0.000	0.000	0.467	0.000	0.000	0.000	0.000	0.000	0.000	0.000	0.000	0.000	0.000	0.000	0.000	0.000	0.000	0.086	0.000	0.000	0.000	0.000	0.000	0.000	0.000	0.000	0.000	0.195	0.113
563	COAD	DO222715	0.000	0.000	0.000	0.000	0.756	0.000	0.000	0.000	0.000	0.000	0.000	0.000	0.000	0.000	0.000	0.000	0.000	0.000	0.000	0.000	0.000	0.000	0.000	0.000	0.000	0.000	0.000	0.000	0.000	0.168	0.076
564	COAD	DO222718	0.071	0.000	0.000	0.000	0.551	0.000	0.000	0.000	0.000	0.000	0.000	0.000	0.000	0.000	0.000	0.000	0.000	0.000	0.000	0.000	0.000	0.000	0.000	0.000	0.000	0.000	0.000	0.000	0.000	0.198	0.180
565	COAD	DO222723	0.131	0.000	0.000	0.000	0.743	0.000	0.000	0.000	0.000	0.000	0.000	0.000	0.000	0.000	0.000	0.000	0.000	0.000	0.000	0.000	0.000	0.000	0.000	0.000	0.000	0.000	0.000	0.000	0.000	0.126	0.000
566	COAD	DO222729	0.097	0.000	0.000	0.000	0.687	0.000	0.000	0.000	0.000	0.000	0.000	0.000	0.000	0.000	0.000	0.000	0.000	0.000	0.000	0.000	0.000	0.000	0.000	0.000	0.000	0.000	0.000	0.000	0.000	0.126	0.091
567	COAD	DO222733	0.000	0.000	0.000	0.000	0.733	0.000	0.000	0.000	0.000	0.000	0.000	0.000	0.000	0.000	0.000	0.000	0.000	0.000	0.000	0.000	0.000	0.000	0.000	0.000	0.000	0.000	0.000	0.000	0.000	0.167	0.100
568	COAD	DO222741	0.052	0.000	0.000	0.000	0.594	0.000	0.000	0.000	0.000	0.000	0.000	0.000	0.000	0.000	0.000	0.000	0.000	0.000	0.000	0.000	0.000	0.000	0.000	0.000	0.000	0.000	0.000	0.000	0.000	0.245	0.110
569	COAD	DO222746	0.067	0.000	0.000	0.000	0.714	0.000	0.000	0.000	0.000	0.000	0.000	0.000	0.000	0.000	0.000	0.000	0.000	0.000	0.000	0.000	0.000	0.000	0.000	0.000	0.000	0.000	0.000	0.000	0.000	0.108	0.111
570	COAD	DO222748	0.000	0.000	0.000	0.000	0.698	0.000	0.000	0.000	0.000	0.000	0.000	0.000	0.000	0.000	0.000	0.000	0.000	0.000	0.000	0.108	0.000	0.000	0.000	0.000	0.000	0.000	0.000	0.000	0.000	0.193	0.000
571	COAD	DO222752	0.120	0.000	0.000	0.000	0.450	0.000	0.000	0.000	0.000	0.000	0.000	0.000	0.000	0.000	0.000	0.000	0.000	0.000	0.000	0.000	0.000	0.000	0.000	0.000	0.000	0.000	0.000	0.000	0.000	0.318	0.112
572	COAD	DO222760	0.080	0.000	0.000	0.000	0.652	0.000	0.000	0.000	0.000	0.000	0.000	0.000	0.000	0.000	0.000	0.000	0.000	0.000	0.000	0.000	0.000	0.000	0.000	0.000	0.000	0.000	0.000	0.000	0.000	0.178	0.090
573	COAD	DO222770	0.000	0.000	0.000	0.000	0.540	0.000	0.000	0.000	0.000	0.000	0.000	0.000	0.000	0.000	0.000	0.000	0.000	0.000	0.000	0.000	0.000	0.000	0.000	0.000	0.000	0.000	0.000	0.000	0.000	0.272	0.188
574	COAD	DO222774	0.081	0.000	0.000	0.000	0.666	0.000	0.000	0.000	0.000	0.000	0.000	0.000	0.000	0.000	0.000	0.000	0.000	0.000	0.000	0.000	0.000	0.000	0.000	0.000	0.000	0.000	0.000	0.000	0.000	0.167	0.086
575	COAD	DO222778	0.065	0.000	0.000	0.000	0.572	0.000	0.000	0.000	0.000	0.000	0.000	0.000	0.000	0.000	0.000	0.000	0.000	0.000	0.000	0.000	0.000	0.000	0.000	0.000	0.000	0.000	0.000	0.000	0.000	0.217	0.146
576	COAD	DO222782	0.064	0.000	0.000	0.000	0.556	0.000	0.000	0.000	0.000	0.000	0.000	0.000	0.000	0.000	0.000	0.000	0.000	0.000	0.000	0.000	0.000	0.000	0.000	0.000	0.000	0.000	0.000	0.000	0.000	0.219	0.161
577	COAD	DO222785	0.063	0.000	0.000	0.000	0.645	0.000	0.000	0.000	0.000	0.000	0.000	0.000	0.000	0.000	0.000	0.000	0.000	0.000	0.000	0.000	0.000	0.000	0.000	0.000	0.000	0.000	0.000	0.000	0.000	0.131	0.161
578	COAD	DO222788	0.085	0.000	0.000	0.000	0.598	0.000	0.000	0.000	0.000	0.000	0.000	0.000	0.000	0.000	0.000	0.000	0.000	0.000	0.000	0.000	0.000	0.000	0.000	0.000	0.000	0.000	0.000	0.000	0.000	0.240	0.078
579	COAD	DO222790	0.055	0.000	0.000	0.000	0.541	0.000	0.000	0.000	0.000	0.000	0.000	0.000	0.000	0.000	0.000	0.000	0.000	0.000	0.175	0.000	0.000	0.000	0.000	0.000	0.000	0.000	0.000	0.000	0.000	0.062	0.166
580	COAD	DO222793	0.146	0.000	0.000	0.000	0.555	0.000	0.000	0.000	0.000	0.000	0.000	0.000	0.000	0.000	0.000	0.000	0.000	0.000	0.000	0.000	0.000	0.000	0.000	0.000	0.000	0.000	0.000	0.000	0.000	0.156	0.144
581	COAD	DO222800	0.115	0.000	0.000	0.000	0.563	0.000	0.000	0.000	0.000	0.000	0.000	0.000	0.000	0.000	0.000	0.000	0.000	0.000	0.000	0.000	0.000	0.000	0.000	0.000	0.000	0.000	0.000	0.000	0.000	0.133	0.189
582	COAD	DO222804	0.055	0.000	0.000	0.000	0.736	0.000	0.000	0.000	0.000	0.000	0.000	0.000	0.000	0.000	0.000	0.000	0.000	0.000	0.000	0.000	0.000	0.000	0.000	0.000	0.000	0.000	0.000	0.000	0.000	0.122	0.087
583	COAD	DO222806	0.000	0.000	0.000	0.000	0.752	0.000	0.000	0.000	0.000	0.000	0.000	0.000	0.000	0.000	0.000	0.000	0.000	0.000	0.000	0.000	0.000	0.000	0.000	0.000	0.000	0.000	0.000	0.000	0.000	0.116	0.132
584	COAD	DO222809	0.074	0.000	0.000	0.000	0.677	0.000	0.000	0.000	0.000	0.000	0.000	0.000	0.000	0.000	0.000	0.000	0.000	0.000	0.000	0.000	0.000	0.000	0.000	0.000	0.000	0.000	0.000	0.000	0.000	0.179	0.070
585	COAD	DO222813	0.053	0.000	0.000	0.000	0.596	0.000	0.000	0.000	0.000	0.000	0.000	0.000	0.000	0.000	0.000	0.000	0.000	0.000	0.000	0.000	0.000	0.000	0.000	0.000	0.000	0.000	0.000	0.000	0.000	0.199	0.152
586	COAD	DO222816	0.095	0.000	0.000	0.000	0.545	0.000	0.000	0.000	0.000	0.000	0.000	0.000	0.000	0.000	0.000	0.000	0.000	0.000	0.000	0.000	0.000	0.000	0.000	0.000	0.000	0.000	0.000	0.000	0.000	0.265	0.095
587	COAD	DO222822	0.089	0.000	0.000	0.000	0.532	0.000	0.000	0.000	0.000	0.000	0.000	0.000	0.000	0.000	0.000	0.000	0.000	0.000	0.000	0.000	0.000	0.000	0.000	0.000	0.000	0.000	0.000	0.000	0.000	0.292	0.087
588	COAD	DO222826	0.000	0.000	0.000	0.000	0.727	0.000	0.000	0.000	0.000	0.000	0.000	0.000	0.000	0.000	0.000	0.000	0.000	0.000	0.000	0.000	0.000	0.000	0.000	0.000	0.000	0.000	0.000	0.000	0.000	0.161	0.112
589	COAD	DO222829	0.000	0.000	0.000	0.000	0.750	0.000	0.000	0.000	0.000	0.000	0.000	0.000	0.000	0.000	0.000	0.000	0.000	0.000	0.000	0.000	0.000	0.000	0.000	0.000	0.000	0.000	0.000	0.000	0.000	0.073	0.177
590	COAD	DO222833	0.000	0.000	0.000	0.000	0.736	0.000	0.000	0.000	0.000	0.000	0.000	0.000	0.000	0.000	0.000	0.000	0.000	0.000	0.000	0.000	0.000	0.000	0.000	0.000	0.000	0.000	0.000	0.000	0.000	0.202	0.061
591	COAD	DO222835	0.143	0.000	0.000	0.000	0.613	0.000	0.000	0.000	0.000	0.000	0.000	0.000	0.000	0.000	0.000	0.000	0.000	0.000	0.000	0.000	0.000	0.000	0.000	0.000	0.000	0.000	0.000	0.000	0.000	0.153	0.091
592	COAD	DO222839	0.054	0.000	0.000	0.000	0.736	0.000	0.000	0.000	0.000	0.000	0.000	0.000	0.000	0.000	0.000	0.000	0.000	0.000	0.000	0.000	0.000	0.000	0.000	0.000	0.000	0.000	0.000	0.000	0.000	0.091	0.120
593	COAD	DO222840	0.097	0.000	0.000	0.000	0.577	0.000	0.000	0.000	0.000	0.000	0.000	0.000	0.000	0.000	0.000	0.000	0.000	0.000	0.000	0.000	0.000	0.000	0.000	0.000	0.000	0.000	0.000	0.000	0.000	0.231	0.094
594	COAD	DO222846	0.095	0.000	0.000	0.000	0.617	0.000	0.000	0.000	0.000	0.000	0.000	0.000	0.000	0.000	0.000	0.000	0.000	0.000	0.000	0.000	0.000	0.000	0.000	0.000	0.000	0.000	0.000	0.000	0.000	0.191	0.097
595	COAD	DO222849	0.103	0.000	0.000	0.000	0.642	0.000	0.000	0.000	0.000	0.000	0.000	0.000	0.000	0.000	0.000	0.000	0.000	0.000	0.000	0.000	0.000	0.000	0.000	0.000	0.000	0.000	0.000	0.000	0.000	0.155	0.101
596	COAD	DO222853	0.082	0.000	0.000	0.000	0.494	0.000	0.000	0.000	0.000	0.000	0.000	0.000	0.000	0.000	0.000	0.000	0.000	0.000	0.000	0.000	0.000	0.000	0.000	0.000	0.000	0.000	0.000	0.000	0.000	0.302	0.122
597	COAD	DO222856	0.057	0.000	0.000	0.000	0.655	0.000	0.000	0.000	0.000	0.000	0.000	0.000	0.000	0.000	0.000	0.000	0.000	0.000	0.000	0.000	0.000	0.000	0.000	0.000	0.000	0.000	0.000	0.000	0.000	0.190	0.097
598	COAD	DO222860	0.060	0.000	0.000	0.000	0.552	0.000	0.000	0.000	0.000	0.000	0.000	0.000	0.000	0.000	0.000	0.000	0.000	0.000	0.000	0.000	0.000	0.000	0.000	0.000	0.000	0.000	0.000	0.000	0.000	0.219	0.170
599	COAD	DO222864	0.321	0.000	0.000	0.000	0.308	0.000	0.000	0.000	0.000	0.000	0.000	0.000	0.000	0.000	0.000	0.000	0.000	0.000	0.000	0.000	0.000	0.000	0.000	0.000	0.000	0.000	0.000	0.000	0.000	0.196	0.175
600	COAD	DO222866	0.157	0.000	0.000	0.000	0.554	0.000	0.000	0.000	0.000	0.000	0.000	0.000	0.000	0.000	0.000	0.000	0.000	0.000	0.000	0.000	0.000	0.000	0.000	0.000	0.000	0.000	0.000	0.000	0.000	0.158	0.130
601	COAD	DO222869	0.084	0.000	0.000	0.000	0.489	0.000	0.000	0.000	0.000	0.000	0.000	0.000	0.000	0.000	0.000	0.000	0.000	0.000	0.000	0.000	0.000	0.000	0.000	0.000	0.000	0.000	0.000	0.000	0.000	0.283	0.145
602	COAD	DO222888	0.000	0.000	0.000	0.000	0.478	0.000	0.000	0.000	0.000	0.000	0.000	0.000	0.000	0.000	0.000	0.000	0.000	0.000	0.000	0.000	0.000	0.000	0.000	0.000	0.000	0.000	0.000	0.000	0.000	0.366	0.156
603	COAD	DO222891	0.058	0.000	0.000	0.000	0.734	0.000	0.000	0.000	0.000	0.000	0.000	0.000	0.000	0.000	0.000	0.000	0.000	0.000	0.000	0.000	0.000	0.000	0.000	0.000	0.000	0.000	0.000	0.000	0.000	0.156	0.052
604	COAD	DO222894	0.062	0.000	0.000	0.000	0.667	0.000	0.000	0.000	0.000	0.000	0.000	0.000	0.000	0.000	0.000	0.000	0.000	0.000	0.000	0.000	0.000	0.000	0.000	0.000	0.000	0.000	0.000	0.000	0.000	0.203	0.068
605	COAD	DO224628	0.064	0.000	0.000	0.000	0.589	0.000	0.000	0.000	0.000	0.000	0.000	0.000	0.000	0.000	0.000	0.000	0.000	0.000	0.000	0.000	0.000	0.000	0.000	0.000	0.000	0.000	0.000	0.000	0.000	0.214	0.133
606	COAD	DO224739	0.000	0.000	0.000	0.000	0.496	0.000	0.000	0.000	0.000	0.000	0.000	0.000	0.000	0.000	0.000	0.000	0.000	0.000	0.000	0.000	0.000	0.000	0.000	0.000	0.000	0.000	0.000	0.000	0.000	0.396	0.108
607	COAD	DO227536	0.466	0.000	0.000	0.000	0.330	0.000	0.000	0.000	0.000	0.000	0.000	0.000	0.000	0.000	0.000	0.000	0.000	0.000	0.000	0.000	0.079	0.000	0.000	0.000	0.000	0.000	0.000	0.000	0.000	0.000	0.125
608	COAD	DO227563	0.810	0.000	0.000	0.000	0.000	0.000	0.000	0.000	0.000	0.000	0.000	0.000	0.000	0.000	0.000	0.000	0.000	0.000	0.000	0.000	0.000	0.000	0.000	0.000	0.000	0.000	0.000	0.000	0.000	0.000	0.190
609	COAD	DO227587	0.381	0.000	0.000	0.000	0.187	0.000	0.000	0.000	0.000	0.000	0.187	0.000	0.000	0.000	0.000	0.000	0.000	0.000	0.075	0.000	0.000	0.000	0.000	0.000	0.000	0.000	0.000	0.000	0.000	0.000	0.170
610	COAD	DO227609	0.559	0.000	0.000	0.000	0.000	0.000	0.000	0.000	0.000	0.000	0.000	0.000	0.000	0.000	0.000	0.000	0.000	0.000	0.000	0.056	0.144	0.000	0.000	0.000	0.000	0.000	0.000	0.000	0.000	0.105	0.136
611	COAD	DO227614	0.344	0.000	0.000	0.000	0.147	0.000	0.000	0.000	0.000	0.000	0.058	0.000	0.000	0.000	0.000	0.000	0.000	0.000	0.054	0.000	0.116	0.000	0.000	0.000	0.000	0.000	0.000	0.000	0.000	0.000	0.281
612	COAD	DO227634	0.218	0.000	0.000	0.000	0.441	0.000	0.000	0.000	0.000	0.000	0.112	0.000	0.000	0.000	0.000	0.000	0.000	0.000	0.000	0.000	0.000	0.000	0.000	0.000	0.000	0.000	0.000	0.000	0.000	0.000	0.229
613	COAD	DO227639	0.402	0.000	0.000	0.000	0.243	0.000	0.000	0.000	0.000	0.000	0.000	0.000	0.000	0.000	0.000	0.000	0.000	0.000	0.117	0.000	0.000	0.000	0.000	0.000	0.000	0.000	0.000	0.000	0.000	0.100	0.138
614	COAD	DO227668	0.000	0.000	0.000	0.000	0.221	0.000	0.000	0.000	0.000	0.000	0.000	0.000	0.000	0.000	0.000	0.000	0.000	0.000	0.000	0.000	0.000	0.000	0.000	0.000	0.000	0.000	0.000	0.000	0.000	0.000	0.779
615	COAD	DO227674	0.378	0.000	0.000	0.000	0.189	0.000	0.000	0.000	0.000	0.000	0.000	0.000	0.000	0.000	0.000	0.000	0.000	0.000	0.000	0.000	0.054	0.000	0.000	0.000	0.000	0.000	0.000	0.000	0.000	0.124	0.255
616	COAD	DO227686	0.558	0.000	0.000	0.000	0.000	0.000	0.000	0.000	0.000	0.000	0.000	0.000	0.000	0.000	0.000	0.000	0.000	0.000	0.071	0.000	0.133	0.000	0.000	0.000	0.000	0.000	0.000	0.000	0.000	0.000	0.239
617	COAD	DO227692	1.000	0.000	0.000	0.000	0.000	0.000	0.000	0.000	0.000	0.000	0.000	0.000	0.000	0.000	0.000	0.000	0.000	0.000	0.000	0.000	0.000	0.000	0.000	0.000	0.000	0.000	0.000	0.000	0.000	0.000	0.000
618	COAD	DO227699	0.236	0.000	0.000	0.000	0.628	0.000	0.000	0.000	0.000	0.000	0.000	0.000	0.000	0.000	0.000	0.000	0.000	0.000	0.000	0.000	0.000	0.000	0.000	0.000	0.000	0.000	0.000	0.000	0.000	0.000	0.136
619	COAD	DO227705	0.197	0.000	0.000	0.000	0.000	0.000	0.000	0.000	0.000	0.000	0.000	0.000	0.000	0.000	0.000	0.000	0.000	0.000	0.000	0.000	0.136	0.000	0.000	0.000	0.000	0.000	0.000	0.000	0.000	0.455	0.212
620	COAD	DO227717	0.237	0.000	0.000	0.000	0.684	0.000	0.000	0.000	0.000	0.000	0.000	0.000	0.000	0.000	0.000	0.000	0.000	0.000	0.000	0.000	0.000	0.000	0.000	0.000	0.000	0.000	0.000	0.000	0.000	0.000	0.079
621	COAD	DO227720	1.000	0.000	0.000	0.000	0.000	0.000	0.000	0.000	0.000	0.000	0.000	0.000	0.000	0.000	0.000	0.000	0.000	0.000	0.000	0.000	0.000	0.000	0.000	0.000	0.000	0.000	0.000	0.000	0.000	0.000	0.000
622	COAD	DO227728	0.108	0.000	0.000	0.000	0.426	0.000	0.000	0.000	0.000	0.000	0.365	0.000	0.000	0.000	0.000	0.000	0.000	0.000	0.101	0.000	0.000	0.000	0.000	0.000	0.000	0.000	0.000	0.000	0.000	0.000	0.000
623	COAD	DO227731	0.493	0.000	0.000	0.000	0.507	0.000	0.000	0.000	0.000	0.000	0.000	0.000	0.000	0.000	0.000	0.000	0.000	0.000	0.000	0.000	0.000	0.000	0.000	0.000	0.000	0.000	0.000	0.000	0.000	0.000	0.000
624	COAD	DO227748	0.400	0.000	0.000	0.000	0.000	0.000	0.000	0.000	0.000	0.000	0.000	0.000	0.000	0.000	0.000	0.000	0.000	0.000	0.108	0.000	0.000	0.000	0.000	0.000	0.000	0.000	0.000	0.000	0.000	0.492	0.000
625	COAD	DO227752	0.615	0.000	0.000	0.000	0.000	0.000	0.000	0.000	0.000	0.000	0.000	0.000	0.000	0.000	0.000	0.000	0.000	0.000	0.135	0.000	0.000	0.000	0.000	0.000	0.000	0.000	0.000	0.000	0.000	0.000	0.250
626	COAD	DO227755	0.183	0.000	0.000	0.000	0.683	0.000	0.000	0.000	0.000	0.000	0.000	0.000	0.000	0.000	0.000	0.000	0.000	0.000	0.000	0.000	0.000	0.000	0.000	0.000	0.000	0.000	0.000	0.000	0.000	0.000	0.133
627	COAD	DO227763	0.653	0.000	0.000	0.000	0.000	0.000	0.000	0.000	0.000	0.000	0.000	0.000	0.000	0.000	0.000	0.000	0.000	0.000	0.000	0.000	0.000	0.000	0.000	0.000	0.000	0.000	0.000	0.000	0.000	0.347	0.000
628	COAD	DO227774	0.400	0.000	0.000	0.000	0.000	0.000	0.000	0.000	0.000	0.000	0.317	0.000	0.000	0.000	0.000	0.000	0.000	0.000	0.000	0.000	0.000	0.000	0.000	0.000	0.000	0.000	0.000	0.000	0.000	0.283	0.000
629	COAD	DO227779	1.000	0.000	0.000	0.000	0.000	0.000	0.000	0.000	0.000	0.000	0.000	0.000	0.000	0.000	0.000	0.000	0.000	0.000	0.000	0.000	0.000	0.000	0.000	0.000	0.000	0.000	0.000	0.000	0.000	0.000	0.000
630	COAD	DO227786	0.427	0.000	0.000	0.000	0.517	0.000	0.000	0.000	0.000	0.000	0.000	0.000	0.000	0.000	0.000	0.000	0.000	0.000	0.000	0.056	0.000	0.000	0.000	0.000	0.000	0.000	0.000	0.000	0.000	0.000	0.000
631	COAD	DO227796	0.590	0.000	0.000	0.000	0.199	0.000	0.000	0.000	0.000	0.000	0.000	0.000	0.000	0.000	0.000	0.000	0.000	0.000	0.000	0.000	0.092	0.000	0.000	0.000	0.000	0.000	0.000	0.000	0.000	0.000	0.120
632	COAD	DO227807	0.499	0.000	0.000	0.000	0.218	0.000	0.000	0.000	0.000	0.000	0.000	0.000	0.000	0.000	0.000	0.000	0.000	0.000	0.000	0.000	0.100	0.000	0.000	0.000	0.000	0.000	0.000	0.000	0.000	0.066	0.118
633	COAD	DO227816	0.469	0.000	0.000	0.000	0.000	0.000	0.000	0.000	0.000	0.000	0.216	0.000	0.000	0.000	0.000	0.000	0.000	0.000	0.000	0.000	0.000	0.000	0.000	0.000	0.000	0.000	0.000	0.000	0.000	0.315	0.000
634	COAD	DO227826	0.206	0.000	0.000	0.000	0.728	0.000	0.000	0.000	0.000	0.000	0.000	0.000	0.000	0.000	0.000	0.000	0.000	0.000	0.000	0.000	0.066	0.000	0.000	0.000	0.000	0.000	0.000	0.000	0.000	0.000	0.000
635	COAD	DO227829	0.390	0.000	0.000	0.000	0.200	0.000	0.000	0.000	0.000	0.000	0.000	0.000	0.000	0.000	0.000	0.000	0.000	0.000	0.000	0.000	0.078	0.000	0.000	0.000	0.000	0.000	0.000	0.000	0.000	0.254	0.078
636	COAD	DO227834	0.332	0.000	0.000	0.000	0.000	0.000	0.000	0.000	0.000	0.000	0.000	0.000	0.000	0.000	0.000	0.000	0.000	0.000	0.000	0.000	0.000	0.000	0.000	0.000	0.000	0.000	0.000	0.000	0.000	0.202	0.466
637	COAD	DO227842	0.378	0.000	0.000	0.000	0.299	0.000	0.000	0.000	0.000	0.000	0.130	0.000	0.000	0.000	0.000	0.000	0.000	0.000	0.000	0.077	0.116	0.000	0.000	0.000	0.000	0.000	0.000	0.000	0.000	0.000	0.000
638	COAD	DO227849	0.336	0.000	0.000	0.000	0.562	0.000	0.000	0.000	0.000	0.000	0.000	0.000	0.000	0.000	0.000	0.000	0.000	0.000	0.000	0.000	0.000	0.000	0.000	0.000	0.000	0.000	0.000	0.000	0.000	0.000	0.102
639	COAD	DO227855	0.437	0.000	0.000	0.000	0.437	0.000	0.000	0.000	0.000	0.000	0.000	0.000	0.000	0.000	0.000	0.000	0.000	0.000	0.000	0.000	0.000	0.000	0.000	0.000	0.000	0.000	0.000	0.000	0.000	0.127	0.000
640	COAD	DO227863	0.358	0.000	0.000	0.000	0.000	0.000	0.000	0.000	0.000	0.000	0.307	0.000	0.000	0.000	0.000	0.000	0.000	0.000	0.062	0.000	0.000	0.000	0.000	0.000	0.000	0.000	0.000	0.000	0.000	0.076	0.197
641	COAD	DO227870	1.000	0.000	0.000	0.000	0.000	0.000	0.000	0.000	0.000	0.000	0.000	0.000	0.000	0.000	0.000	0.000	0.000	0.000	0.000	0.000	0.000	0.000	0.000	0.000	0.000	0.000	0.000	0.000	0.000	0.000	0.000
642	COAD	DO227872	0.274	0.000	0.000	0.000	0.000	0.000	0.000	0.000	0.000	0.000	0.655	0.000	0.000	0.000	0.000	0.000	0.000	0.000	0.071	0.000	0.000	0.000	0.000	0.000	0.000	0.000	0.000	0.000	0.000	0.000	0.000
643	COAD	DO227880	0.496	0.000	0.000	0.000	0.326	0.000	0.000	0.000	0.000	0.000	0.000	0.000	0.000	0.000	0.000	0.000	0.000	0.000	0.000	0.000	0.000	0.000	0.000	0.000	0.000	0.000	0.000	0.000	0.000	0.178	0.000
644	COAD	DO227890	0.347	0.000	0.000	0.000	0.653	0.000	0.000	0.000	0.000	0.000	0.000	0.000	0.000	0.000	0.000	0.000	0.000	0.000	0.000	0.000	0.000	0.000	0.000	0.000	0.000	0.000	0.000	0.000	0.000	0.000	0.000
645	COAD	DO227895	0.168	0.000	0.000	0.000	0.771	0.000	0.000	0.000	0.000	0.000	0.000	0.000	0.000	0.000	0.000	0.000	0.000	0.000	0.000	0.000	0.000	0.000	0.000	0.000	0.000	0.000	0.000	0.000	0.000	0.000	0.061
646	COAD	DO227900	0.453	0.000	0.000	0.000	0.384	0.000	0.000	0.000	0.000	0.000	0.000	0.000	0.000	0.000	0.000	0.000	0.000	0.000	0.000	0.000	0.104	0.000	0.000	0.000	0.000	0.000	0.000	0.000	0.000	0.000	0.059
647	COAD	DO227904	0.375	0.000	0.000	0.000	0.000	0.000	0.000	0.000	0.000	0.000	0.000	0.000	0.000	0.000	0.000	0.000	0.000	0.000	0.000	0.000	0.000	0.000	0.000	0.000	0.000	0.000	0.000	0.000	0.000	0.419	0.206
648	COAD	DO227907	0.324	0.000	0.000	0.000	0.382	0.000	0.000	0.000	0.000	0.000	0.000	0.000	0.000	0.000	0.000	0.000	0.000	0.000	0.000	0.000	0.000	0.000	0.000	0.000	0.000	0.000	0.000	0.000	0.000	0.111	0.184
649	COAD	DO227968	0.420	0.000	0.000	0.000	0.174	0.000	0.000	0.000	0.000	0.000	0.342	0.000	0.000	0.000	0.000	0.000	0.000	0.000	0.000	0.000	0.000	0.000	0.000	0.000	0.000	0.000	0.000	0.000	0.000	0.000	0.064
650	COAD	DO227969	0.583	0.000	0.000	0.000	0.000	0.000	0.000	0.000	0.000	0.000	0.417	0.000	0.000	0.000	0.000	0.000	0.000	0.000	0.000	0.000	0.000	0.000	0.000	0.000	0.000	0.000	0.000	0.000	0.000	0.000	0.000
651	COAD	DO227970	0.477	0.000	0.000	0.000	0.000	0.000	0.000	0.000	0.000	0.000	0.000	0.000	0.000	0.000	0.000	0.000	0.000	0.000	0.000	0.000	0.000	0.000	0.000	0.000	0.000	0.000	0.000	0.000	0.000	0.417	0.106
652	COAD	DO227971	0.224	0.000	0.000	0.000	0.584	0.000	0.000	0.000	0.000	0.000	0.000	0.000	0.000	0.000	0.000	0.000	0.000	0.000	0.000	0.000	0.000	0.000	0.000	0.000	0.000	0.000	0.000	0.000	0.000	0.000	0.192
653	COAD	DO227972	0.262	0.000	0.000	0.000	0.000	0.000	0.000	0.000	0.000	0.000	0.291	0.000	0.000	0.000	0.000	0.000	0.000	0.000	0.000	0.000	0.000	0.000	0.000	0.000	0.000	0.000	0.000	0.000	0.000	0.096	0.351
654	COAD	DO227973	0.533	0.000	0.000	0.000	0.467	0.000	0.000	0.000	0.000	0.000	0.000	0.000	0.000	0.000	0.000	0.000	0.000	0.000	0.000	0.000	0.000	0.000	0.000	0.000	0.000	0.000	0.000	0.000	0.000	0.000	0.000
655	COAD	DO227974	0.228	0.000	0.000	0.000	0.301	0.000	0.000	0.000	0.000	0.000	0.000	0.000	0.000	0.000	0.000	0.000	0.000	0.000	0.000	0.000	0.000	0.000	0.000	0.000	0.000	0.000	0.000	0.000	0.000	0.247	0.224
656	COAD	DO227975	0.156	0.000	0.000	0.000	0.457	0.000	0.000	0.000	0.000	0.000	0.000	0.000	0.000	0.000	0.000	0.000	0.000	0.000	0.000	0.000	0.000	0.000	0.000	0.000	0.000	0.000	0.000	0.000	0.000	0.000	0.388
657	COAD	DO227977	0.423	0.000	0.000	0.000	0.524	0.000	0.000	0.000	0.000	0.000	0.000	0.000	0.000	0.000	0.000	0.000	0.000	0.000	0.000	0.000	0.053	0.000	0.000	0.000	0.000	0.000	0.000	0.000	0.000	0.000	0.000
658	COAD	DO227978	0.413	0.000	0.000	0.000	0.488	0.000	0.000	0.000	0.000	0.000	0.000	0.000	0.000	0.000	0.000	0.000	0.000	0.000	0.000	0.000	0.000	0.000	0.000	0.000	0.000	0.000	0.000	0.000	0.000	0.000	0.100
659	COAD	DO227980	0.219	0.000	0.000	0.000	0.212	0.000	0.000	0.000	0.000	0.000	0.000	0.000	0.000	0.000	0.000	0.000	0.000	0.000	0.000	0.000	0.072	0.000	0.000	0.000	0.000	0.000	0.000	0.000	0.000	0.201	0.295
660	COAD	DO227981	0.765	0.000	0.000	0.000	0.000	0.000	0.000	0.000	0.000	0.000	0.000	0.000	0.000	0.000	0.000	0.000	0.000	0.000	0.000	0.000	0.235	0.000	0.000	0.000	0.000	0.000	0.000	0.000	0.000	0.000	0.000
661	COAD	DO227982	0.523	0.000	0.000	0.000	0.391	0.000	0.000	0.000	0.000	0.000	0.000	0.000	0.000	0.000	0.000	0.000	0.000	0.000	0.000	0.000	0.000	0.000	0.000	0.000	0.000	0.000	0.000	0.000	0.000	0.000	0.085
662	COAD	DO227986	0.426	0.000	0.000	0.000	0.239	0.000	0.000	0.000	0.000	0.000	0.229	0.000	0.000	0.000	0.000	0.000	0.000	0.000	0.000	0.000	0.000	0.000	0.000	0.000	0.000	0.000	0.000	0.000	0.000	0.000	0.106
663	COAD	DO227988	0.459	0.000	0.000	0.000	0.000	0.000	0.000	0.000	0.000	0.000	0.000	0.000	0.000	0.000	0.000	0.000	0.000	0.000	0.000	0.000	0.121	0.000	0.000	0.000	0.000	0.000	0.000	0.000	0.000	0.282	0.138
664	COAD	DO227989	0.583	0.000	0.000	0.000	0.000	0.000	0.000	0.000	0.000	0.000	0.000	0.000	0.000	0.000	0.000	0.000	0.000	0.000	0.000	0.000	0.075	0.000	0.000	0.000	0.000	0.000	0.000	0.000	0.000	0.342	0.000
665	COAD	DO227990	0.429	0.000	0.000	0.000	0.283	0.000	0.000	0.000	0.000	0.000	0.217	0.000	0.000	0.000	0.000	0.000	0.000	0.000	0.000	0.000	0.071	0.000	0.000	0.000	0.000	0.000	0.000	0.000	0.000	0.000	0.000
666	COAD	DO227993	0.277	0.000	0.000	0.000	0.000	0.000	0.000	0.000	0.000	0.000	0.000	0.000	0.000	0.000	0.000	0.000	0.000	0.000	0.000	0.000	0.000	0.000	0.000	0.000	0.000	0.000	0.000	0.000	0.000	0.208	0.515
667	COAD	DO227994	0.543	0.000	0.000	0.000	0.000	0.000	0.000	0.000	0.000	0.000	0.183	0.000	0.000	0.000	0.000	0.000	0.000	0.000	0.000	0.000	0.000	0.000	0.000	0.000	0.000	0.000	0.000	0.000	0.000	0.274	0.000
668	COAD	DO227995	0.473	0.000	0.000	0.000	0.000	0.000	0.000	0.000	0.000	0.000	0.000	0.000	0.000	0.000	0.000	0.000	0.000	0.000	0.376	0.000	0.152	0.000	0.000	0.000	0.000	0.000	0.000	0.000	0.000	0.000	0.000
669	COAD	DO227997	0.529	0.000	0.000	0.000	0.000	0.000	0.000	0.000	0.000	0.000	0.000	0.000	0.000	0.000	0.000	0.000	0.000	0.000	0.169	0.000	0.000	0.000	0.000	0.000	0.000	0.000	0.000	0.000	0.000	0.301	0.000
670	COAD	DO227999	0.102	0.000	0.000	0.000	0.898	0.000	0.000	0.000	0.000	0.000	0.000	0.000	0.000	0.000	0.000	0.000	0.000	0.000	0.000	0.000	0.000	0.000	0.000	0.000	0.000	0.000	0.000	0.000	0.000	0.000	0.000
671	COAD	DO228927	0.558	0.000	0.000	0.000	0.000	0.000	0.000	0.000	0.000	0.000	0.000	0.000	0.000	0.000	0.000	0.000	0.000	0.000	0.000	0.000	0.096	0.000	0.000	0.000	0.000	0.000	0.000	0.000	0.000	0.196	0.150
672	COAD	DO228930	0.212	0.000	0.000	0.000	0.491	0.000	0.000	0.000	0.000	0.000	0.000	0.000	0.000	0.000	0.000	0.000	0.000	0.000	0.000	0.110	0.000	0.000	0.000	0.000	0.000	0.000	0.000	0.000	0.000	0.000	0.187
673	COAD	DO228932	0.276	0.000	0.000	0.000	0.157	0.000	0.000	0.000	0.000	0.000	0.258	0.000	0.000	0.000	0.000	0.000	0.000	0.000	0.000	0.000	0.078	0.000	0.000	0.000	0.000	0.000	0.000	0.000	0.000	0.106	0.124
674	COAD	DO230310	0.218	0.000	0.000	0.000	0.371	0.000	0.000	0.000	0.000	0.000	0.000	0.000	0.000	0.000	0.000	0.000	0.000	0.000	0.000	0.000	0.074	0.000	0.000	0.000	0.000	0.000	0.000	0.000	0.000	0.190	0.147
675	COAD	DO230314	0.497	0.000	0.000	0.000	0.503	0.000	0.000	0.000	0.000	0.000	0.000	0.000	0.000	0.000	0.000	0.000	0.000	0.000	0.000	0.000	0.000	0.000	0.000	0.000	0.000	0.000	0.000	0.000	0.000	0.000	0.000
676	COAD	DO230316	0.000	0.000	0.000	0.000	0.404	0.000	0.000	0.000	0.000	0.000	0.253	0.000	0.000	0.000	0.000	0.000	0.000	0.000	0.000	0.000	0.000	0.000	0.000	0.000	0.000	0.000	0.000	0.000	0.000	0.269	0.074
677	COAD	DO230317	0.237	0.000	0.000	0.000	0.387	0.000	0.000	0.000	0.000	0.000	0.159	0.000	0.000	0.000	0.000	0.000	0.000	0.000	0.000	0.000	0.000	0.000	0.000	0.000	0.000	0.000	0.000	0.000	0.000	0.105	0.111
678	COAD	DO230318	0.452	0.000	0.000	0.000	0.363	0.000	0.000	0.000	0.000	0.000	0.000	0.000	0.000	0.000	0.000	0.000	0.000	0.000	0.051	0.000	0.000	0.000	0.000	0.000	0.000	0.000	0.000	0.000	0.000	0.000	0.134
679	COAD	DO230319	0.290	0.000	0.000	0.000	0.290	0.000	0.000	0.000	0.000	0.000	0.000	0.000	0.000	0.000	0.000	0.000	0.000	0.000	0.000	0.000	0.060	0.000	0.000	0.000	0.000	0.000	0.000	0.000	0.000	0.245	0.115
680	COAD	DO230321	0.503	0.000	0.000	0.000	0.000	0.000	0.000	0.000	0.000	0.000	0.000	0.000	0.000	0.000	0.000	0.000	0.000	0.000	0.000	0.000	0.000	0.000	0.000	0.000	0.000	0.000	0.000	0.000	0.000	0.383	0.114
681	COAD	DO230322	0.465	0.000	0.000	0.000	0.000	0.000	0.000	0.000	0.000	0.000	0.000	0.000	0.000	0.000	0.000	0.000	0.000	0.000	0.000	0.000	0.094	0.000	0.000	0.000	0.000	0.000	0.000	0.000	0.000	0.219	0.222
682	COAD	DO230324	0.735	0.000	0.000	0.000	0.000	0.000	0.000	0.000	0.000	0.000	0.000	0.000	0.000	0.000	0.000	0.000	0.000	0.000	0.000	0.000	0.143	0.000	0.000	0.000	0.000	0.000	0.000	0.000	0.000	0.000	0.122
683	COAD	DO230328	0.524	0.000	0.000	0.000	0.000	0.000	0.000	0.000	0.000	0.000	0.000	0.000	0.000	0.000	0.000	0.000	0.000	0.000	0.000	0.000	0.000	0.000	0.000	0.000	0.000	0.000	0.000	0.000	0.000	0.130	0.346
684	COAD	DO230329	0.490	0.000	0.000	0.000	0.318	0.000	0.000	0.000	0.000	0.000	0.000	0.000	0.000	0.000	0.000	0.000	0.000	0.000	0.000	0.000	0.073	0.000	0.000	0.000	0.000	0.000	0.000	0.000	0.000	0.000	0.118
685	COAD	DO230330	0.375	0.000	0.000	0.000	0.498	0.000	0.000	0.000	0.000	0.000	0.000	0.000	0.000	0.000	0.000	0.000	0.000	0.000	0.000	0.000	0.000	0.000	0.000	0.000	0.000	0.000	0.000	0.000	0.000	0.000	0.127
686	COAD	DO230331	0.241	0.000	0.000	0.000	0.241	0.000	0.000	0.000	0.000	0.000	0.249	0.000	0.000	0.000	0.000	0.000	0.000	0.000	0.000	0.000	0.000	0.000	0.000	0.000	0.000	0.000	0.000	0.000	0.000	0.061	0.208
687	COAD	DO230332	0.489	0.000	0.000	0.000	0.455	0.000	0.000	0.000	0.000	0.000	0.000	0.000	0.000	0.000	0.000	0.000	0.000	0.000	0.000	0.000	0.056	0.000	0.000	0.000	0.000	0.000	0.000	0.000	0.000	0.000	0.000
688	COAD	DO230333	0.387	0.000	0.000	0.000	0.344	0.000	0.000	0.000	0.000	0.000	0.000	0.000	0.000	0.000	0.000	0.000	0.000	0.000	0.000	0.000	0.000	0.000	0.000	0.000	0.000	0.000	0.000	0.000	0.000	0.269	0.000
689	COAD	DO230334	0.066	0.000	0.000	0.000	0.934	0.000	0.000	0.000	0.000	0.000	0.000	0.000	0.000	0.000	0.000	0.000	0.000	0.000	0.000	0.000	0.000	0.000	0.000	0.000	0.000	0.000	0.000	0.000	0.000	0.000	0.000
690	COAD	DO230337	0.540	0.000	0.000	0.000	0.157	0.000	0.000	0.000	0.000	0.000	0.000	0.000	0.000	0.000	0.000	0.000	0.000	0.000	0.000	0.000	0.056	0.000	0.000	0.000	0.000	0.000	0.000	0.000	0.000	0.146	0.101
691	COAD	DO230338	0.446	0.000	0.000	0.000	0.380	0.000	0.000	0.000	0.000	0.000	0.000	0.000	0.000	0.000	0.000	0.000	0.000	0.000	0.000	0.000	0.091	0.000	0.000	0.000	0.000	0.000	0.000	0.000	0.000	0.000	0.083
692	COAD	DO230339	0.393	0.000	0.000	0.000	0.419	0.000	0.000	0.000	0.000	0.000	0.000	0.000	0.000	0.000	0.000	0.000	0.000	0.000	0.000	0.000	0.066	0.000	0.000	0.000	0.000	0.000	0.000	0.000	0.000	0.000	0.122
693	COAD	DO230340	0.533	0.000	0.000	0.000	0.000	0.000	0.000	0.000	0.000	0.000	0.000	0.000	0.000	0.000	0.000	0.000	0.000	0.000	0.000	0.000	0.000	0.000	0.000	0.000	0.000	0.000	0.000	0.000	0.000	0.467	0.000
694	COAD	DO230341	0.538	0.000	0.000	0.000	0.000	0.000	0.000	0.000	0.000	0.000	0.000	0.000	0.000	0.000	0.000	0.000	0.000	0.000	0.000	0.000	0.462	0.000	0.000	0.000	0.000	0.000	0.000	0.000	0.000	0.000	0.000
695	COAD	DO230344	0.096	0.000	0.000	0.000	0.227	0.000	0.000	0.000	0.000	0.000	0.464	0.000	0.000	0.000	0.000	0.000	0.000	0.000	0.000	0.000	0.087	0.000	0.000	0.000	0.000	0.000	0.000	0.000	0.000	0.000	0.127
696	COAD	DO230345	0.058	0.000	0.000	0.000	0.942	0.000	0.000	0.000	0.000	0.000	0.000	0.000	0.000	0.000	0.000	0.000	0.000	0.000	0.000	0.000	0.000	0.000	0.000	0.000	0.000	0.000	0.000	0.000	0.000	0.000	0.000
697	COAD	DO52432	0.689	0.000	0.000	0.000	0.000	0.000	0.000	0.000	0.000	0.000	0.000	0.000	0.000	0.000	0.000	0.000	0.000	0.000	0.000	0.000	0.184	0.000	0.000	0.000	0.000	0.000	0.000	0.000	0.000	0.000	0.126
698	COAD	DO52434	0.768	0.000	0.000	0.000	0.000	0.000	0.000	0.000	0.000	0.000	0.000	0.000	0.000	0.000	0.000	0.000	0.000	0.000	0.074	0.000	0.158	0.000	0.000	0.000	0.000	0.000	0.000	0.000	0.000	0.000	0.000
699	COAD	DO52436	0.928	0.000	0.000	0.000	0.000	0.000	0.000	0.000	0.000	0.000	0.000	0.000	0.000	0.000	0.000	0.000	0.000	0.000	0.072	0.000	0.000	0.000	0.000	0.000	0.000	0.000	0.000	0.000	0.000	0.000	0.000
700	COAD	DO52438	0.184	0.000	0.000	0.000	0.816	0.000	0.000	0.000	0.000	0.000	0.000	0.000	0.000	0.000	0.000	0.000	0.000	0.000	0.000	0.000	0.000	0.000	0.000	0.000	0.000	0.000	0.000	0.000	0.000	0.000	0.000
701	COAD	DO52439	0.665	0.000	0.000	0.000	0.000	0.000	0.000	0.000	0.000	0.000	0.000	0.000	0.000	0.000	0.000	0.000	0.000	0.000	0.000	0.000	0.220	0.000	0.000	0.000	0.000	0.000	0.000	0.000	0.000	0.000	0.115
702	COAD	DO52441	0.714	0.000	0.000	0.000	0.000	0.000	0.000	0.000	0.000	0.000	0.000	0.000	0.000	0.000	0.000	0.000	0.000	0.000	0.000	0.000	0.000	0.000	0.000	0.000	0.000	0.000	0.000	0.000	0.000	0.180	0.105
703	COAD	DO52443	0.581	0.000	0.000	0.000	0.263	0.000	0.000	0.000	0.000	0.000	0.000	0.000	0.000	0.000	0.000	0.000	0.000	0.000	0.000	0.000	0.000	0.000	0.000	0.000	0.000	0.000	0.000	0.000	0.000	0.000	0.157
704	COAD	DO52444	0.234	0.000	0.000	0.000	0.392	0.000	0.000	0.000	0.000	0.000	0.222	0.000	0.000	0.000	0.000	0.000	0.000	0.000	0.063	0.000	0.000	0.000	0.000	0.000	0.000	0.000	0.000	0.000	0.000	0.000	0.089
705	COAD	DO52446	0.775	0.000	0.000	0.000	0.000	0.000	0.000	0.000	0.000	0.000	0.000	0.000	0.000	0.000	0.000	0.000	0.000	0.000	0.000	0.000	0.225	0.000	0.000	0.000	0.000	0.000	0.000	0.000	0.000	0.000	0.000
706	COAD	DO52448	0.295	0.000	0.000	0.000	0.705	0.000	0.000	0.000	0.000	0.000	0.000	0.000	0.000	0.000	0.000	0.000	0.000	0.000	0.000	0.000	0.000	0.000	0.000	0.000	0.000	0.000	0.000	0.000	0.000	0.000	0.000
707	COAD	DO52451	0.597	0.000	0.000	0.000	0.000	0.000	0.000	0.000	0.000	0.000	0.000	0.000	0.000	0.000	0.000	0.000	0.000	0.000	0.000	0.000	0.256	0.000	0.000	0.000	0.000	0.000	0.000	0.000	0.000	0.000	0.147
708	COAD	DO52453	0.347	0.000	0.000	0.000	0.383	0.000	0.000	0.000	0.000	0.000	0.000	0.000	0.000	0.000	0.000	0.000	0.000	0.000	0.000	0.000	0.000	0.000	0.000	0.000	0.000	0.000	0.000	0.000	0.000	0.270	0.000
709	COAD	DO52455	0.405	0.000	0.000	0.000	0.322	0.000	0.000	0.000	0.000	0.000	0.000	0.000	0.000	0.000	0.000	0.000	0.000	0.000	0.000	0.000	0.224	0.000	0.000	0.000	0.000	0.000	0.000	0.000	0.000	0.000	0.049
710	COAD	DO52457	0.485	0.000	0.000	0.000	0.000	0.000	0.000	0.000	0.000	0.000	0.351	0.000	0.000	0.000	0.000	0.000	0.000	0.000	0.000	0.000	0.000	0.000	0.000	0.000	0.000	0.000	0.000	0.000	0.000	0.000	0.164
711	COAD	DO52458	0.376	0.000	0.000	0.000	0.624	0.000	0.000	0.000	0.000	0.000	0.000	0.000	0.000	0.000	0.000	0.000	0.000	0.000	0.000	0.000	0.000	0.000	0.000	0.000	0.000	0.000	0.000	0.000	0.000	0.000	0.000
712	COAD	DO52460	0.500	0.000	0.000	0.000	0.000	0.000	0.000	0.000	0.000	0.000	0.000	0.000	0.000	0.000	0.000	0.000	0.000	0.000	0.000	0.000	0.171	0.000	0.000	0.000	0.000	0.000	0.000	0.000	0.000	0.000	0.329
713	COAD	DO52464	0.770	0.000	0.000	0.000	0.000	0.000	0.000	0.000	0.000	0.000	0.000	0.000	0.000	0.000	0.000	0.000	0.000	0.000	0.000	0.000	0.230	0.000	0.000	0.000	0.000	0.000	0.000	0.000	0.000	0.000	0.000
714	COAD	DO52465	0.556	0.000	0.000	0.000	0.444	0.000	0.000	0.000	0.000	0.000	0.000	0.000	0.000	0.000	0.000	0.000	0.000	0.000	0.000	0.000	0.000	0.000	0.000	0.000	0.000	0.000	0.000	0.000	0.000	0.000	0.000
715	COAD	DO52466	0.431	0.000	0.000	0.000	0.000	0.000	0.000	0.000	0.000	0.000	0.000	0.000	0.000	0.000	0.000	0.000	0.000	0.000	0.000	0.089	0.000	0.000	0.000	0.000	0.000	0.000	0.000	0.000	0.000	0.000	0.480
716	COAD	DO52468	0.467	0.000	0.000	0.000	0.533	0.000	0.000	0.000	0.000	0.000	0.000	0.000	0.000	0.000	0.000	0.000	0.000	0.000	0.000	0.000	0.000	0.000	0.000	0.000	0.000	0.000	0.000	0.000	0.000	0.000	0.000
717	COAD	DO52469	1.000	0.000	0.000	0.000	0.000	0.000	0.000	0.000	0.000	0.000	0.000	0.000	0.000	0.000	0.000	0.000	0.000	0.000	0.000	0.000	0.000	0.000	0.000	0.000	0.000	0.000	0.000	0.000	0.000	0.000	0.000
718	COAD	DO52471	1.000	0.000	0.000	0.000	0.000	0.000	0.000	0.000	0.000	0.000	0.000	0.000	0.000	0.000	0.000	0.000	0.000	0.000	0.000	0.000	0.000	0.000	0.000	0.000	0.000	0.000	0.000	0.000	0.000	0.000	0.000
719	COAD	DO52474	0.359	0.000	0.000	0.000	0.641	0.000	0.000	0.000	0.000	0.000	0.000	0.000	0.000	0.000	0.000	0.000	0.000	0.000	0.000	0.000	0.000	0.000	0.000	0.000	0.000	0.000	0.000	0.000	0.000	0.000	0.000
720	COAD	DO52478	0.353	0.000	0.000	0.000	0.000	0.000	0.000	0.000	0.000	0.000	0.250	0.000	0.000	0.000	0.000	0.000	0.000	0.000	0.078	0.000	0.000	0.000	0.000	0.000	0.000	0.000	0.000	0.000	0.000	0.319	0.000
721	COAD	DO52479	0.525	0.000	0.000	0.000	0.000	0.000	0.000	0.000	0.000	0.000	0.000	0.000	0.000	0.000	0.000	0.000	0.000	0.000	0.000	0.000	0.000	0.000	0.000	0.000	0.000	0.000	0.000	0.000	0.000	0.347	0.129
722	COAD	DO52481	0.152	0.000	0.000	0.000	0.848	0.000	0.000	0.000	0.000	0.000	0.000	0.000	0.000	0.000	0.000	0.000	0.000	0.000	0.000	0.000	0.000	0.000	0.000	0.000	0.000	0.000	0.000	0.000	0.000	0.000	0.000
723	COAD	DO52482	1.000	0.000	0.000	0.000	0.000	0.000	0.000	0.000	0.000	0.000	0.000	0.000	0.000	0.000	0.000	0.000	0.000	0.000	0.000	0.000	0.000	0.000	0.000	0.000	0.000	0.000	0.000	0.000	0.000	0.000	0.000
724	COAD	DO52483	0.077	0.000	0.000	0.000	0.351	0.000	0.000	0.000	0.000	0.000	0.000	0.000	0.000	0.000	0.000	0.000	0.000	0.000	0.082	0.000	0.000	0.000	0.000	0.000	0.000	0.000	0.000	0.000	0.000	0.308	0.183
725	COAD	DO52484	1.000	0.000	0.000	0.000	0.000	0.000	0.000	0.000	0.000	0.000	0.000	0.000	0.000	0.000	0.000	0.000	0.000	0.000	0.000	0.000	0.000	0.000	0.000	0.000	0.000	0.000	0.000	0.000	0.000	0.000	0.000
726	COAD	DO52485	0.259	0.000	0.000	0.000	0.559	0.000	0.000	0.000	0.000	0.000	0.000	0.000	0.000	0.000	0.000	0.000	0.000	0.000	0.000	0.000	0.000	0.000	0.000	0.000	0.000	0.000	0.000	0.000	0.000	0.182	0.000
727	COAD	DO52486	0.261	0.000	0.000	0.000	0.000	0.000	0.000	0.000	0.000	0.000	0.000	0.000	0.000	0.000	0.000	0.000	0.000	0.000	0.000	0.000	0.000	0.000	0.000	0.000	0.000	0.000	0.000	0.000	0.000	0.587	0.152
728	COAD	DO52487	0.548	0.000	0.000	0.000	0.000	0.000	0.000	0.000	0.000	0.000	0.000	0.000	0.000	0.000	0.000	0.000	0.000	0.000	0.000	0.000	0.103	0.000	0.000	0.000	0.000	0.000	0.000	0.000	0.000	0.349	0.000
729	COAD	DO52488	0.142	0.000	0.000	0.000	0.251	0.000	0.000	0.000	0.000	0.000	0.241	0.000	0.000	0.000	0.000	0.000	0.000	0.000	0.176	0.000	0.000	0.000	0.000	0.000	0.000	0.000	0.000	0.000	0.000	0.124	0.065
730	COAD	DO52490	0.317	0.000	0.000	0.000	0.683	0.000	0.000	0.000	0.000	0.000	0.000	0.000	0.000	0.000	0.000	0.000	0.000	0.000	0.000	0.000	0.000	0.000	0.000	0.000	0.000	0.000	0.000	0.000	0.000	0.000	0.000
731	COAD	DO52491	0.314	0.000	0.000	0.000	0.000	0.000	0.000	0.000	0.000	0.000	0.535	0.000	0.000	0.000	0.000	0.000	0.000	0.000	0.000	0.000	0.000	0.000	0.000	0.000	0.000	0.000	0.000	0.000	0.000	0.151	0.000
732	COAD	DO52492	0.783	0.000	0.000	0.000	0.000	0.000	0.000	0.000	0.000	0.000	0.000	0.000	0.000	0.000	0.000	0.000	0.000	0.000	0.000	0.000	0.217	0.000	0.000	0.000	0.000	0.000	0.000	0.000	0.000	0.000	0.000
733	COAD	DO52493	0.583	0.000	0.000	0.000	0.000	0.000	0.000	0.000	0.000	0.000	0.000	0.000	0.000	0.000	0.000	0.000	0.000	0.000	0.000	0.000	0.000	0.000	0.000	0.000	0.000	0.000	0.000	0.000	0.000	0.417	0.000
734	COAD	DO52495	0.160	0.000	0.000	0.000	0.527	0.000	0.000	0.000	0.000	0.000	0.000	0.000	0.000	0.000	0.000	0.000	0.000	0.000	0.000	0.000	0.095	0.000	0.000	0.000	0.000	0.000	0.000	0.000	0.000	0.000	0.219
735	COAD	DO52496	0.494	0.000	0.000	0.000	0.000	0.000	0.000	0.000	0.000	0.000	0.000	0.000	0.000	0.000	0.000	0.000	0.000	0.000	0.149	0.117	0.000	0.000	0.000	0.000	0.000	0.000	0.000	0.000	0.000	0.000	0.240
736	COAD	TCGA-3L-AA1B	0.573	0.000	0.000	0.000	0.000	0.000	0.000	0.000	0.000	0.000	0.000	0.000	0.000	0.000	0.000	0.000	0.000	0.000	0.000	0.000	0.223	0.000	0.000	0.000	0.000	0.000	0.000	0.000	0.000	0.204	0.000
737	COAD	TCGA-4N-A93T	0.492	0.000	0.000	0.000	0.190	0.000	0.000	0.000	0.000	0.000	0.212	0.000	0.000	0.000	0.000	0.000	0.000	0.000	0.000	0.000	0.106	0.000	0.000	0.000	0.000	0.000	0.000	0.000	0.000	0.000	0.000
738	COAD	TCGA-4T-AA8H	0.485	0.000	0.000	0.000	0.197	0.000	0.000	0.000	0.000	0.000	0.163	0.000	0.000	0.000	0.000	0.000	0.000	0.000	0.000	0.000	0.000	0.000	0.000	0.000	0.000	0.000	0.000	0.000	0.000	0.155	0.000
739	COAD	TCGA-5M-AAT4	0.329	0.000	0.000	0.000	0.243	0.000	0.000	0.000	0.000	0.000	0.141	0.000	0.000	0.000	0.000	0.000	0.000	0.000	0.176	0.000	0.112	0.000	0.000	0.000	0.000	0.000	0.000	0.000	0.000	0.000	0.000
740	COAD	TCGA-5M-AAT5	0.484	0.000	0.000	0.000	0.321	0.000	0.000	0.000	0.000	0.000	0.000	0.000	0.000	0.000	0.000	0.000	0.000	0.000	0.000	0.000	0.195	0.000	0.000	0.000	0.000	0.000	0.000	0.000	0.000	0.000	0.000
741	COAD	TCGA-5M-AATA	0.659	0.000	0.000	0.000	0.341	0.000	0.000	0.000	0.000	0.000	0.000	0.000	0.000	0.000	0.000	0.000	0.000	0.000	0.000	0.000	0.000	0.000	0.000	0.000	0.000	0.000	0.000	0.000	0.000	0.000	0.000
742	COAD	TCGA-5M-AATE	0.517	0.000	0.000	0.000	0.324	0.000	0.000	0.000	0.000	0.000	0.113	0.000	0.000	0.000	0.000	0.000	0.000	0.000	0.046	0.000	0.000	0.000	0.000	0.000	0.000	0.000	0.000	0.000	0.000	0.000	0.000
743	COAD	TCGA-A6-2671	0.532	0.000	0.000	0.000	0.000	0.000	0.000	0.000	0.000	0.000	0.000	0.000	0.000	0.000	0.000	0.000	0.000	0.000	0.000	0.000	0.174	0.000	0.000	0.000	0.000	0.000	0.000	0.000	0.000	0.000	0.294
744	COAD	TCGA-A6-2674	0.558	0.000	0.000	0.000	0.000	0.000	0.000	0.000	0.000	0.000	0.000	0.000	0.000	0.000	0.000	0.000	0.000	0.000	0.000	0.000	0.165	0.000	0.000	0.000	0.000	0.000	0.000	0.000	0.000	0.277	0.000
745	COAD	TCGA-A6-2675	0.691	0.000	0.000	0.000	0.000	0.000	0.000	0.000	0.000	0.000	0.246	0.000	0.000	0.000	0.000	0.000	0.000	0.000	0.000	0.000	0.000	0.000	0.000	0.000	0.000	0.000	0.000	0.000	0.000	0.000	0.063
746	COAD	TCGA-A6-2677	0.557	0.000	0.000	0.000	0.270	0.000	0.000	0.000	0.000	0.000	0.000	0.000	0.000	0.000	0.000	0.000	0.000	0.000	0.000	0.065	0.109	0.000	0.000	0.000	0.000	0.000	0.000	0.000	0.000	0.000	0.000
747	COAD	TCGA-A6-2681	0.432	0.000	0.000	0.000	0.269	0.000	0.000	0.000	0.000	0.000	0.000	0.000	0.000	0.000	0.000	0.000	0.000	0.000	0.093	0.000	0.088	0.000	0.000	0.000	0.000	0.000	0.000	0.000	0.000	0.000	0.119
748	COAD	TCGA-A6-2683	0.878	0.000	0.000	0.000	0.000	0.000	0.000	0.000	0.000	0.000	0.000	0.000	0.000	0.000	0.000	0.000	0.000	0.000	0.122	0.000	0.000	0.000	0.000	0.000	0.000	0.000	0.000	0.000	0.000	0.000	0.000
749	COAD	TCGA-A6-2684	0.576	0.000	0.000	0.000	0.424	0.000	0.000	0.000	0.000	0.000	0.000	0.000	0.000	0.000	0.000	0.000	0.000	0.000	0.000	0.000	0.000	0.000	0.000	0.000	0.000	0.000	0.000	0.000	0.000	0.000	0.000
750	COAD	TCGA-A6-2685	0.722	0.000	0.000	0.000	0.000	0.000	0.000	0.000	0.000	0.000	0.000	0.000	0.000	0.000	0.000	0.000	0.000	0.000	0.000	0.000	0.278	0.000	0.000	0.000	0.000	0.000	0.000	0.000	0.000	0.000	0.000
751	COAD	TCGA-A6-3807	0.213	0.000	0.000	0.000	0.351	0.000	0.000	0.000	0.000	0.000	0.000	0.000	0.000	0.000	0.000	0.000	0.000	0.000	0.000	0.000	0.000	0.000	0.000	0.000	0.000	0.000	0.000	0.000	0.000	0.437	0.000
752	COAD	TCGA-A6-3808	0.385	0.000	0.000	0.000	0.345	0.000	0.000	0.000	0.000	0.000	0.000	0.000	0.000	0.000	0.000	0.000	0.000	0.000	0.048	0.000	0.000	0.000	0.000	0.000	0.000	0.000	0.000	0.000	0.000	0.139	0.083
753	COAD	TCGA-A6-3810	0.398	0.000	0.000	0.000	0.338	0.000	0.000	0.000	0.000	0.000	0.107	0.000	0.000	0.000	0.000	0.000	0.000	0.000	0.080	0.000	0.000	0.000	0.000	0.000	0.000	0.000	0.000	0.000	0.000	0.077	0.000
754	COAD	TCGA-A6-4105	0.340	0.000	0.000	0.000	0.212	0.000	0.000	0.000	0.000	0.000	0.097	0.000	0.000	0.000	0.000	0.000	0.000	0.000	0.000	0.000	0.104	0.000	0.000	0.000	0.000	0.000	0.000	0.000	0.000	0.181	0.066
755	COAD	TCGA-A6-4107	0.437	0.000	0.000	0.000	0.224	0.000	0.000	0.000	0.000	0.000	0.000	0.000	0.000	0.000	0.000	0.000	0.000	0.000	0.000	0.050	0.130	0.000	0.000	0.000	0.000	0.000	0.000	0.000	0.000	0.103	0.056
756	COAD	TCGA-A6-5656	0.887	0.000	0.000	0.000	0.000	0.000	0.000	0.000	0.000	0.000	0.000	0.000	0.000	0.000	0.000	0.000	0.000	0.000	0.000	0.000	0.112	0.000	0.000	0.000	0.000	0.000	0.000	0.000	0.000	0.000	0.000
757	COAD	TCGA-A6-5657	0.508	0.000	0.000	0.000	0.000	0.000	0.000	0.000	0.000	0.000	0.000	0.000	0.000	0.000	0.000	0.000	0.000	0.000	0.000	0.000	0.241	0.000	0.000	0.000	0.000	0.000	0.000	0.000	0.000	0.251	0.000
758	COAD	TCGA-A6-5659	0.474	0.000	0.000	0.000	0.212	0.000	0.000	0.000	0.000	0.000	0.114	0.000	0.000	0.000	0.000	0.000	0.000	0.000	0.000	0.000	0.199	0.000	0.000	0.000	0.000	0.000	0.000	0.000	0.000	0.000	0.000
759	COAD	TCGA-A6-5660	0.469	0.000	0.000	0.000	0.256	0.000	0.000	0.000	0.000	0.000	0.000	0.000	0.000	0.000	0.000	0.000	0.000	0.000	0.000	0.000	0.000	0.000	0.000	0.000	0.000	0.000	0.000	0.000	0.000	0.161	0.114
760	COAD	TCGA-A6-5662	0.555	0.000	0.000	0.000	0.000	0.000	0.000	0.000	0.000	0.000	0.445	0.000	0.000	0.000	0.000	0.000	0.000	0.000	0.000	0.000	0.000	0.000	0.000	0.000	0.000	0.000	0.000	0.000	0.000	0.000	0.000
761	COAD	TCGA-A6-5664	0.441	0.000	0.000	0.000	0.000	0.000	0.000	0.000	0.000	0.000	0.000	0.000	0.000	0.000	0.000	0.000	0.000	0.000	0.000	0.243	0.108	0.000	0.000	0.000	0.000	0.000	0.000	0.000	0.000	0.000	0.207
762	COAD	TCGA-A6-5666	0.667	0.000	0.000	0.000	0.000	0.000	0.000	0.000	0.000	0.000	0.000	0.000	0.000	0.000	0.000	0.000	0.000	0.000	0.000	0.137	0.196	0.000	0.000	0.000	0.000	0.000	0.000	0.000	0.000	0.000	0.000
763	COAD	TCGA-A6-5667	0.445	0.000	0.000	0.000	0.400	0.000	0.000	0.000	0.000	0.000	0.000	0.000	0.000	0.000	0.000	0.000	0.000	0.000	0.000	0.000	0.000	0.000	0.000	0.000	0.000	0.000	0.000	0.000	0.000	0.000	0.155
764	COAD	TCGA-A6-6137	0.500	0.000	0.000	0.000	0.267	0.000	0.000	0.000	0.000	0.000	0.000	0.000	0.000	0.000	0.000	0.000	0.000	0.000	0.000	0.000	0.071	0.000	0.000	0.000	0.000	0.000	0.000	0.000	0.000	0.162	0.000
765	COAD	TCGA-A6-6138	0.505	0.000	0.000	0.000	0.495	0.000	0.000	0.000	0.000	0.000	0.000	0.000	0.000	0.000	0.000	0.000	0.000	0.000	0.000	0.000	0.000	0.000	0.000	0.000	0.000	0.000	0.000	0.000	0.000	0.000	0.000
766	COAD	TCGA-A6-6142	0.228	0.000	0.000	0.000	0.462	0.000	0.000	0.000	0.000	0.000	0.000	0.000	0.000	0.000	0.000	0.000	0.000	0.000	0.000	0.000	0.000	0.000	0.000	0.000	0.000	0.000	0.000	0.000	0.000	0.000	0.310
767	COAD	TCGA-A6-6648	0.345	0.000	0.000	0.000	0.655	0.000	0.000	0.000	0.000	0.000	0.000	0.000	0.000	0.000	0.000	0.000	0.000	0.000	0.000	0.000	0.000	0.000	0.000	0.000	0.000	0.000	0.000	0.000	0.000	0.000	0.000
768	COAD	TCGA-A6-6649	0.636	0.000	0.000	0.000	0.000	0.000	0.000	0.000	0.000	0.000	0.182	0.000	0.000	0.000	0.000	0.000	0.000	0.000	0.000	0.062	0.000	0.000	0.000	0.000	0.000	0.000	0.000	0.000	0.000	0.120	0.000
769	COAD	TCGA-A6-6651	0.244	0.000	0.000	0.000	0.679	0.000	0.000	0.000	0.000	0.000	0.000	0.000	0.000	0.000	0.000	0.000	0.000	0.000	0.000	0.000	0.077	0.000	0.000	0.000	0.000	0.000	0.000	0.000	0.000	0.000	0.000
770	COAD	TCGA-A6-6652	0.393	0.000	0.000	0.000	0.000	0.000	0.000	0.000	0.000	0.000	0.000	0.000	0.000	0.000	0.000	0.000	0.000	0.000	0.000	0.114	0.100	0.000	0.000	0.000	0.000	0.000	0.000	0.000	0.000	0.393	0.000
771	COAD	TCGA-A6-6654	1.000	0.000	0.000	0.000	0.000	0.000	0.000	0.000	0.000	0.000	0.000	0.000	0.000	0.000	0.000	0.000	0.000	0.000	0.000	0.000	0.000	0.000	0.000	0.000	0.000	0.000	0.000	0.000	0.000	0.000	0.000
772	COAD	TCGA-A6-6782	0.308	0.000	0.000	0.000	0.335	0.000	0.000	0.000	0.000	0.000	0.000	0.000	0.000	0.000	0.000	0.000	0.000	0.000	0.000	0.065	0.217	0.000	0.000	0.000	0.000	0.000	0.000	0.000	0.000	0.000	0.076
773	COAD	TCGA-A6-A566	0.542	0.000	0.000	0.000	0.273	0.000	0.000	0.000	0.000	0.000	0.000	0.000	0.000	0.000	0.000	0.000	0.000	0.000	0.000	0.000	0.185	0.000	0.000	0.000	0.000	0.000	0.000	0.000	0.000	0.000	0.000
774	COAD	TCGA-A6-A567	0.684	0.000	0.000	0.000	0.000	0.000	0.000	0.000	0.000	0.000	0.000	0.000	0.000	0.000	0.000	0.000	0.000	0.000	0.000	0.000	0.316	0.000	0.000	0.000	0.000	0.000	0.000	0.000	0.000	0.000	0.000
775	COAD	TCGA-A6-A56B	0.683	0.000	0.000	0.000	0.000	0.000	0.000	0.000	0.000	0.000	0.000	0.000	0.000	0.000	0.000	0.000	0.000	0.000	0.000	0.000	0.144	0.000	0.000	0.000	0.000	0.000	0.000	0.000	0.000	0.000	0.173
776	COAD	TCGA-AA-3489	0.220	0.000	0.000	0.000	0.332	0.000	0.000	0.000	0.000	0.000	0.000	0.000	0.000	0.000	0.000	0.000	0.000	0.000	0.000	0.000	0.125	0.000	0.000	0.000	0.000	0.000	0.000	0.000	0.000	0.194	0.129
777	COAD	TCGA-AA-3502	0.648	0.000	0.000	0.000	0.000	0.000	0.000	0.000	0.000	0.000	0.000	0.000	0.000	0.000	0.000	0.000	0.000	0.000	0.000	0.000	0.106	0.000	0.000	0.000	0.000	0.000	0.000	0.000	0.000	0.168	0.077
778	COAD	TCGA-AA-3506	0.662	0.000	0.000	0.000	0.000	0.000	0.000	0.000	0.000	0.000	0.000	0.000	0.000	0.000	0.000	0.000	0.000	0.000	0.071	0.000	0.162	0.000	0.000	0.000	0.000	0.000	0.000	0.000	0.000	0.000	0.104
779	COAD	TCGA-AA-3511	0.253	0.000	0.000	0.000	0.000	0.000	0.000	0.000	0.000	0.000	0.000	0.000	0.000	0.000	0.000	0.000	0.000	0.000	0.169	0.000	0.000	0.000	0.000	0.000	0.000	0.000	0.000	0.000	0.000	0.271	0.307
780	COAD	TCGA-AA-3514	1.000	0.000	0.000	0.000	0.000	0.000	0.000	0.000	0.000	0.000	0.000	0.000	0.000	0.000	0.000	0.000	0.000	0.000	0.000	0.000	0.000	0.000	0.000	0.000	0.000	0.000	0.000	0.000	0.000	0.000	0.000
781	COAD	TCGA-AA-3530	0.600	0.000	0.000	0.000	0.000	0.000	0.000	0.000	0.000	0.000	0.400	0.000	0.000	0.000	0.000	0.000	0.000	0.000	0.000	0.000	0.000	0.000	0.000	0.000	0.000	0.000	0.000	0.000	0.000	0.000	0.000
782	COAD	TCGA-AA-3655	0.556	0.000	0.000	0.000	0.371	0.000	0.000	0.000	0.000	0.000	0.000	0.000	0.000	0.000	0.000	0.000	0.000	0.000	0.000	0.073	0.000	0.000	0.000	0.000	0.000	0.000	0.000	0.000	0.000	0.000	0.000
783	COAD	TCGA-AA-3660	0.741	0.000	0.000	0.000	0.000	0.000	0.000	0.000	0.000	0.000	0.000	0.000	0.000	0.000	0.000	0.000	0.000	0.000	0.000	0.000	0.259	0.000	0.000	0.000	0.000	0.000	0.000	0.000	0.000	0.000	0.000
784	COAD	TCGA-AA-3664	0.508	0.000	0.000	0.000	0.270	0.000	0.000	0.000	0.000	0.000	0.000	0.000	0.000	0.000	0.000	0.000	0.000	0.000	0.000	0.000	0.161	0.000	0.000	0.000	0.000	0.000	0.000	0.000	0.000	0.000	0.060
785	COAD	TCGA-AA-3666	0.184	0.000	0.000	0.000	0.278	0.000	0.000	0.000	0.000	0.000	0.171	0.000	0.000	0.000	0.000	0.000	0.000	0.000	0.297	0.000	0.000	0.000	0.000	0.000	0.000	0.000	0.000	0.000	0.000	0.070	0.000
786	COAD	TCGA-AA-3667	0.298	0.000	0.000	0.000	0.000	0.000	0.000	0.000	0.000	0.000	0.000	0.000	0.000	0.000	0.000	0.000	0.000	0.000	0.000	0.000	0.000	0.000	0.000	0.000	0.000	0.000	0.000	0.000	0.000	0.508	0.194
787	COAD	TCGA-AA-3673	0.676	0.000	0.000	0.000	0.000	0.000	0.000	0.000	0.000	0.000	0.000	0.000	0.000	0.000	0.000	0.000	0.000	0.000	0.000	0.000	0.000	0.000	0.000	0.000	0.000	0.000	0.000	0.000	0.000	0.000	0.324
788	COAD	TCGA-AA-3675	0.582	0.000	0.000	0.000	0.000	0.000	0.000	0.000	0.000	0.000	0.000	0.000	0.000	0.000	0.000	0.000	0.000	0.000	0.000	0.000	0.103	0.000	0.000	0.000	0.000	0.000	0.000	0.000	0.000	0.212	0.103
789	COAD	TCGA-AA-3678	0.574	0.000	0.000	0.000	0.000	0.000	0.000	0.000	0.000	0.000	0.000	0.000	0.000	0.000	0.000	0.000	0.000	0.000	0.000	0.000	0.000	0.000	0.000	0.000	0.000	0.000	0.000	0.000	0.000	0.307	0.119
790	COAD	TCGA-AA-3679	0.538	0.000	0.000	0.000	0.462	0.000	0.000	0.000	0.000	0.000	0.000	0.000	0.000	0.000	0.000	0.000	0.000	0.000	0.000	0.000	0.000	0.000	0.000	0.000	0.000	0.000	0.000	0.000	0.000	0.000	0.000
791	COAD	TCGA-AA-3680	0.701	0.000	0.000	0.000	0.000	0.000	0.000	0.000	0.000	0.000	0.000	0.000	0.000	0.000	0.000	0.000	0.000	0.000	0.000	0.091	0.091	0.000	0.000	0.000	0.000	0.000	0.000	0.000	0.000	0.000	0.116
792	COAD	TCGA-AA-3681	0.745	0.000	0.000	0.000	0.000	0.000	0.000	0.000	0.000	0.000	0.000	0.000	0.000	0.000	0.000	0.000	0.000	0.000	0.000	0.131	0.124	0.000	0.000	0.000	0.000	0.000	0.000	0.000	0.000	0.000	0.000
793	COAD	TCGA-AA-3684	0.417	0.000	0.000	0.000	0.364	0.000	0.000	0.000	0.000	0.000	0.000	0.000	0.000	0.000	0.000	0.000	0.000	0.000	0.000	0.088	0.000	0.000	0.000	0.000	0.000	0.000	0.000	0.000	0.000	0.132	0.000
794	COAD	TCGA-AA-3685	0.616	0.000	0.000	0.000	0.000	0.000	0.000	0.000	0.000	0.000	0.384	0.000	0.000	0.000	0.000	0.000	0.000	0.000	0.000	0.000	0.000	0.000	0.000	0.000	0.000	0.000	0.000	0.000	0.000	0.000	0.000
795	COAD	TCGA-AA-3688	0.445	0.000	0.000	0.000	0.000	0.000	0.000	0.000	0.000	0.000	0.000	0.000	0.000	0.000	0.000	0.000	0.000	0.000	0.092	0.000	0.176	0.000	0.000	0.000	0.000	0.000	0.000	0.000	0.000	0.286	0.000
796	COAD	TCGA-AA-3692	0.456	0.000	0.000	0.000	0.427	0.000	0.000	0.000	0.000	0.000	0.000	0.000	0.000	0.000	0.000	0.000	0.000	0.000	0.000	0.000	0.117	0.000	0.000	0.000	0.000	0.000	0.000	0.000	0.000	0.000	0.000
797	COAD	TCGA-AA-3693	0.239	0.000	0.000	0.000	0.346	0.000	0.000	0.000	0.000	0.000	0.415	0.000	0.000	0.000	0.000	0.000	0.000	0.000	0.000	0.000	0.000	0.000	0.000	0.000	0.000	0.000	0.000	0.000	0.000	0.000	0.000
798	COAD	TCGA-AA-3695	0.573	0.000	0.000	0.000	0.194	0.000	0.000	0.000	0.000	0.000	0.000	0.000	0.000	0.000	0.000	0.000	0.000	0.000	0.000	0.000	0.177	0.000	0.000	0.000	0.000	0.000	0.000	0.000	0.000	0.000	0.056
799	COAD	TCGA-AA-3696	0.442	0.000	0.000	0.000	0.000	0.000	0.000	0.000	0.000	0.000	0.000	0.000	0.000	0.000	0.000	0.000	0.000	0.000	0.000	0.000	0.208	0.000	0.000	0.000	0.000	0.000	0.000	0.000	0.000	0.266	0.084
800	COAD	TCGA-AA-3712	0.172	0.000	0.000	0.000	0.258	0.000	0.000	0.000	0.000	0.000	0.000	0.000	0.000	0.000	0.000	0.000	0.000	0.000	0.000	0.000	0.199	0.000	0.000	0.000	0.000	0.000	0.000	0.000	0.000	0.371	0.000
801	COAD	TCGA-AA-3812	0.388	0.000	0.000	0.000	0.439	0.000	0.000	0.000	0.000	0.000	0.000	0.000	0.000	0.000	0.000	0.000	0.000	0.000	0.000	0.000	0.117	0.000	0.000	0.000	0.000	0.000	0.000	0.000	0.000	0.000	0.056
802	COAD	TCGA-AA-3814	0.549	0.000	0.000	0.000	0.000	0.000	0.000	0.000	0.000	0.000	0.000	0.000	0.000	0.000	0.000	0.000	0.000	0.000	0.000	0.000	0.267	0.000	0.000	0.000	0.000	0.000	0.000	0.000	0.000	0.185	0.000
803	COAD	TCGA-AA-3818	0.395	0.000	0.000	0.000	0.000	0.000	0.000	0.000	0.000	0.000	0.163	0.000	0.000	0.000	0.000	0.000	0.000	0.000	0.000	0.089	0.264	0.000	0.000	0.000	0.000	0.000	0.000	0.000	0.000	0.089	0.000
804	COAD	TCGA-AA-3819	0.060	0.000	0.000	0.000	0.407	0.000	0.000	0.000	0.000	0.000	0.205	0.000	0.000	0.000	0.000	0.000	0.000	0.000	0.000	0.000	0.068	0.000	0.000	0.000	0.000	0.000	0.000	0.000	0.000	0.260	0.000
805	COAD	TCGA-AA-3831	0.404	0.000	0.000	0.000	0.228	0.000	0.000	0.000	0.000	0.000	0.000	0.000	0.000	0.000	0.000	0.000	0.000	0.000	0.000	0.000	0.093	0.000	0.000	0.000	0.000	0.000	0.000	0.000	0.000	0.166	0.109
806	COAD	TCGA-AA-3837	0.576	0.000	0.000	0.000	0.000	0.000	0.000	0.000	0.000	0.000	0.000	0.000	0.000	0.000	0.000	0.000	0.000	0.000	0.000	0.000	0.127	0.000	0.000	0.000	0.000	0.000	0.000	0.000	0.000	0.298	0.000
807	COAD	TCGA-AA-3841	0.627	0.000	0.000	0.000	0.000	0.000	0.000	0.000	0.000	0.000	0.000	0.000	0.000	0.000	0.000	0.000	0.000	0.000	0.000	0.203	0.000	0.000	0.000	0.000	0.000	0.000	0.000	0.000	0.000	0.000	0.169
808	COAD	TCGA-AA-3842	0.516	0.000	0.000	0.000	0.000	0.000	0.000	0.000	0.000	0.000	0.000	0.000	0.000	0.000	0.000	0.000	0.000	0.000	0.000	0.101	0.113	0.000	0.000	0.000	0.000	0.000	0.000	0.000	0.000	0.270	0.000
809	COAD	TCGA-AA-3844	0.259	0.000	0.000	0.000	0.000	0.000	0.000	0.000	0.000	0.000	0.741	0.000	0.000	0.000	0.000	0.000	0.000	0.000	0.000	0.000	0.000	0.000	0.000	0.000	0.000	0.000	0.000	0.000	0.000	0.000	0.000
810	COAD	TCGA-AA-3846	0.391	0.000	0.000	0.000	0.516	0.000	0.000	0.000	0.000	0.000	0.000	0.000	0.000	0.000	0.000	0.000	0.000	0.000	0.000	0.000	0.000	0.000	0.000	0.000	0.000	0.000	0.000	0.000	0.000	0.000	0.094
811	COAD	TCGA-AA-3848	0.407	0.000	0.000	0.000	0.204	0.000	0.000	0.000	0.000	0.000	0.000	0.000	0.000	0.000	0.000	0.000	0.000	0.000	0.000	0.000	0.069	0.000	0.000	0.000	0.000	0.000	0.000	0.000	0.000	0.255	0.065
812	COAD	TCGA-AA-3850	0.425	0.000	0.000	0.000	0.448	0.000	0.000	0.000	0.000	0.000	0.000	0.000	0.000	0.000	0.000	0.000	0.000	0.000	0.000	0.000	0.071	0.000	0.000	0.000	0.000	0.000	0.000	0.000	0.000	0.000	0.057
813	COAD	TCGA-AA-3851	0.485	0.000	0.000	0.000	0.222	0.000	0.000	0.000	0.000	0.000	0.000	0.000	0.000	0.000	0.000	0.000	0.000	0.000	0.000	0.000	0.078	0.000	0.000	0.000	0.000	0.000	0.000	0.000	0.000	0.132	0.084
814	COAD	TCGA-AA-3852	0.364	0.000	0.000	0.000	0.394	0.000	0.000	0.000	0.000	0.000	0.000	0.000	0.000	0.000	0.000	0.000	0.000	0.000	0.000	0.000	0.136	0.000	0.000	0.000	0.000	0.000	0.000	0.000	0.000	0.106	0.000
815	COAD	TCGA-AA-3854	0.441	0.000	0.000	0.000	0.000	0.000	0.000	0.000	0.000	0.000	0.312	0.000	0.000	0.000	0.000	0.000	0.000	0.000	0.105	0.000	0.066	0.000	0.000	0.000	0.000	0.000	0.000	0.000	0.000	0.000	0.074
816	COAD	TCGA-AA-3855	0.550	0.000	0.000	0.000	0.315	0.000	0.000	0.000	0.000	0.000	0.000	0.000	0.000	0.000	0.000	0.000	0.000	0.000	0.000	0.000	0.080	0.000	0.000	0.000	0.000	0.000	0.000	0.000	0.000	0.000	0.055
817	COAD	TCGA-AA-3856	0.398	0.000	0.000	0.000	0.478	0.000	0.000	0.000	0.000	0.000	0.000	0.000	0.000	0.000	0.000	0.000	0.000	0.000	0.000	0.000	0.000	0.000	0.000	0.000	0.000	0.000	0.000	0.000	0.000	0.000	0.124
818	COAD	TCGA-AA-3858	0.680	0.000	0.000	0.000	0.000	0.000	0.000	0.000	0.000	0.000	0.000	0.000	0.000	0.000	0.000	0.000	0.000	0.000	0.000	0.000	0.140	0.000	0.000	0.000	0.000	0.000	0.000	0.000	0.000	0.180	0.000
819	COAD	TCGA-AA-3866	0.656	0.000	0.000	0.000	0.000	0.000	0.000	0.000	0.000	0.000	0.344	0.000	0.000	0.000	0.000	0.000	0.000	0.000	0.000	0.000	0.000	0.000	0.000	0.000	0.000	0.000	0.000	0.000	0.000	0.000	0.000
820	COAD	TCGA-AA-3867	0.593	0.000	0.000	0.000	0.000	0.000	0.000	0.000	0.000	0.000	0.000	0.000	0.000	0.000	0.000	0.000	0.000	0.000	0.000	0.271	0.136	0.000	0.000	0.000	0.000	0.000	0.000	0.000	0.000	0.000	0.000
821	COAD	TCGA-AA-3875	0.560	0.000	0.000	0.000	0.000	0.000	0.000	0.000	0.000	0.000	0.357	0.000	0.000	0.000	0.000	0.000	0.000	0.000	0.000	0.000	0.083	0.000	0.000	0.000	0.000	0.000	0.000	0.000	0.000	0.000	0.000
822	COAD	TCGA-AA-3952	0.260	0.000	0.000	0.000	0.453	0.000	0.000	0.000	0.000	0.000	0.141	0.000	0.000	0.000	0.000	0.000	0.000	0.000	0.000	0.000	0.000	0.000	0.000	0.000	0.000	0.000	0.000	0.000	0.000	0.146	0.000
823	COAD	TCGA-AA-3955	0.157	0.000	0.000	0.000	0.366	0.000	0.000	0.000	0.000	0.000	0.175	0.000	0.000	0.000	0.000	0.000	0.000	0.000	0.063	0.000	0.000	0.000	0.000	0.000	0.000	0.000	0.000	0.000	0.000	0.116	0.123
824	COAD	TCGA-AA-3956	0.407	0.000	0.000	0.000	0.289	0.000	0.000	0.000	0.000	0.000	0.000	0.000	0.000	0.000	0.000	0.000	0.000	0.000	0.000	0.114	0.000	0.000	0.000	0.000	0.000	0.000	0.000	0.000	0.000	0.126	0.065
825	COAD	TCGA-AA-3968	0.397	0.000	0.000	0.000	0.135	0.000	0.000	0.000	0.000	0.000	0.122	0.000	0.000	0.000	0.000	0.000	0.000	0.000	0.000	0.000	0.110	0.000	0.000	0.000	0.000	0.000	0.000	0.000	0.000	0.110	0.127
826	COAD	TCGA-AA-3971	0.411	0.000	0.000	0.000	0.255	0.000	0.000	0.000	0.000	0.000	0.000	0.000	0.000	0.000	0.000	0.000	0.000	0.000	0.000	0.064	0.000	0.000	0.000	0.000	0.000	0.000	0.000	0.000	0.000	0.270	0.000
827	COAD	TCGA-AA-3973	0.369	0.000	0.000	0.000	0.000	0.000	0.000	0.000	0.000	0.000	0.000	0.000	0.000	0.000	0.000	0.000	0.000	0.000	0.000	0.092	0.000	0.000	0.000	0.000	0.000	0.000	0.000	0.000	0.000	0.539	0.000
828	COAD	TCGA-AA-3975	0.210	0.000	0.000	0.000	0.000	0.000	0.000	0.000	0.000	0.000	0.449	0.000	0.000	0.000	0.000	0.000	0.000	0.000	0.172	0.000	0.000	0.000	0.000	0.000	0.000	0.000	0.000	0.000	0.000	0.083	0.086
829	COAD	TCGA-AA-3976	0.525	0.000	0.000	0.000	0.312	0.000	0.000	0.000	0.000	0.000	0.000	0.000	0.000	0.000	0.000	0.000	0.000	0.000	0.000	0.000	0.081	0.000	0.000	0.000	0.000	0.000	0.000	0.000	0.000	0.000	0.081
830	COAD	TCGA-AA-3979	0.193	0.000	0.000	0.000	0.521	0.000	0.000	0.000	0.000	0.000	0.000	0.000	0.000	0.000	0.000	0.000	0.000	0.000	0.000	0.000	0.000	0.000	0.000	0.000	0.000	0.000	0.000	0.000	0.000	0.100	0.185
831	COAD	TCGA-AA-3980	0.532	0.000	0.000	0.000	0.333	0.000	0.000	0.000	0.000	0.000	0.000	0.000	0.000	0.000	0.000	0.000	0.000	0.000	0.000	0.000	0.135	0.000	0.000	0.000	0.000	0.000	0.000	0.000	0.000	0.000	0.000
832	COAD	TCGA-AA-3982	0.377	0.000	0.000	0.000	0.000	0.000	0.000	0.000	0.000	0.000	0.236	0.000	0.000	0.000	0.000	0.000	0.000	0.000	0.000	0.127	0.000	0.000	0.000	0.000	0.000	0.000	0.000	0.000	0.000	0.259	0.000
833	COAD	TCGA-AA-3986	0.515	0.000	0.000	0.000	0.000	0.000	0.000	0.000	0.000	0.000	0.000	0.000	0.000	0.000	0.000	0.000	0.000	0.000	0.000	0.107	0.207	0.000	0.000	0.000	0.000	0.000	0.000	0.000	0.000	0.172	0.000
834	COAD	TCGA-AA-3989	0.497	0.000	0.000	0.000	0.393	0.000	0.000	0.000	0.000	0.000	0.000	0.000	0.000	0.000	0.000	0.000	0.000	0.000	0.000	0.000	0.110	0.000	0.000	0.000	0.000	0.000	0.000	0.000	0.000	0.000	0.000
835	COAD	TCGA-AA-3994	0.605	0.000	0.000	0.000	0.000	0.000	0.000	0.000	0.000	0.000	0.000	0.000	0.000	0.000	0.000	0.000	0.000	0.000	0.000	0.000	0.312	0.000	0.000	0.000	0.000	0.000	0.000	0.000	0.000	0.000	0.083
836	COAD	TCGA-AA-A004	0.348	0.000	0.000	0.000	0.290	0.000	0.000	0.000	0.000	0.000	0.000	0.000	0.000	0.000	0.000	0.000	0.000	0.000	0.000	0.000	0.000	0.000	0.000	0.000	0.000	0.000	0.000	0.000	0.000	0.203	0.159
837	COAD	TCGA-AA-A017	0.452	0.000	0.000	0.000	0.548	0.000	0.000	0.000	0.000	0.000	0.000	0.000	0.000	0.000	0.000	0.000	0.000	0.000	0.000	0.000	0.000	0.000	0.000	0.000	0.000	0.000	0.000	0.000	0.000	0.000	0.000
838	COAD	TCGA-AA-A01C	0.359	0.000	0.000	0.000	0.572	0.000	0.000	0.000	0.000	0.000	0.000	0.000	0.000	0.000	0.000	0.000	0.000	0.000	0.000	0.000	0.069	0.000	0.000	0.000	0.000	0.000	0.000	0.000	0.000	0.000	0.000
839	COAD	TCGA-AA-A01I	0.534	0.000	0.000	0.000	0.000	0.000	0.000	0.000	0.000	0.000	0.315	0.000	0.000	0.000	0.000	0.000	0.000	0.000	0.000	0.000	0.000	0.000	0.000	0.000	0.000	0.000	0.000	0.000	0.000	0.152	0.000
840	COAD	TCGA-AA-A01S	0.609	0.000	0.000	0.000	0.000	0.000	0.000	0.000	0.000	0.000	0.000	0.000	0.000	0.000	0.000	0.000	0.000	0.000	0.080	0.000	0.310	0.000	0.000	0.000	0.000	0.000	0.000	0.000	0.000	0.000	0.000
841	COAD	TCGA-AA-A01T	0.338	0.000	0.000	0.000	0.450	0.000	0.000	0.000	0.000	0.000	0.000	0.000	0.000	0.000	0.000	0.000	0.000	0.000	0.094	0.000	0.119	0.000	0.000	0.000	0.000	0.000	0.000	0.000	0.000	0.000	0.000
842	COAD	TCGA-AA-A01V	0.524	0.000	0.000	0.000	0.000	0.000	0.000	0.000	0.000	0.000	0.308	0.000	0.000	0.000	0.000	0.000	0.000	0.000	0.000	0.000	0.092	0.000	0.000	0.000	0.000	0.000	0.000	0.000	0.000	0.000	0.076
843	COAD	TCGA-AA-A01X	0.723	0.000	0.000	0.000	0.000	0.000	0.000	0.000	0.000	0.000	0.000	0.000	0.000	0.000	0.000	0.000	0.000	0.000	0.000	0.109	0.168	0.000	0.000	0.000	0.000	0.000	0.000	0.000	0.000	0.000	0.000
844	COAD	TCGA-AA-A01Z	0.652	0.000	0.000	0.000	0.297	0.000	0.000	0.000	0.000	0.000	0.000	0.000	0.000	0.000	0.000	0.000	0.000	0.000	0.000	0.051	0.000	0.000	0.000	0.000	0.000	0.000	0.000	0.000	0.000	0.000	0.000
845	COAD	TCGA-AA-A024	0.534	0.000	0.000	0.000	0.000	0.000	0.000	0.000	0.000	0.000	0.000	0.000	0.000	0.000	0.000	0.000	0.000	0.000	0.000	0.000	0.130	0.000	0.000	0.000	0.000	0.000	0.000	0.000	0.000	0.336	0.000
846	COAD	TCGA-AA-A02E	0.232	0.000	0.000	0.000	0.483	0.000	0.000	0.000	0.000	0.000	0.000	0.000	0.000	0.000	0.000	0.000	0.000	0.000	0.103	0.000	0.096	0.000	0.000	0.000	0.000	0.000	0.000	0.000	0.000	0.000	0.086
847	COAD	TCGA-AA-A02F	0.444	0.000	0.000	0.000	0.000	0.000	0.000	0.000	0.000	0.000	0.000	0.000	0.000	0.000	0.000	0.000	0.000	0.000	0.000	0.000	0.000	0.000	0.000	0.000	0.000	0.000	0.000	0.000	0.000	0.556	0.000
848	COAD	TCGA-AA-A02H	0.333	0.000	0.000	0.000	0.000	0.000	0.000	0.000	0.000	0.000	0.000	0.000	0.000	0.000	0.000	0.000	0.000	0.000	0.000	0.000	0.197	0.000	0.000	0.000	0.000	0.000	0.000	0.000	0.000	0.318	0.152
849	COAD	TCGA-AA-A02O	0.711	0.000	0.000	0.000	0.000	0.000	0.000	0.000	0.000	0.000	0.289	0.000	0.000	0.000	0.000	0.000	0.000	0.000	0.000	0.000	0.000	0.000	0.000	0.000	0.000	0.000	0.000	0.000	0.000	0.000	0.000
850	COAD	TCGA-AA-A02W	0.394	0.000	0.000	0.000	0.187	0.000	0.000	0.000	0.000	0.000	0.284	0.000	0.000	0.000	0.000	0.000	0.000	0.000	0.000	0.000	0.000	0.000	0.000	0.000	0.000	0.000	0.000	0.000	0.000	0.135	0.000
851	COAD	TCGA-AA-A02Y	0.523	0.000	0.000	0.000	0.000	0.000	0.000	0.000	0.000	0.000	0.000	0.000	0.000	0.000	0.000	0.000	0.000	0.000	0.084	0.000	0.394	0.000	0.000	0.000	0.000	0.000	0.000	0.000	0.000	0.000	0.000
852	COAD	TCGA-AA-A03F	0.580	0.000	0.000	0.000	0.000	0.000	0.000	0.000	0.000	0.000	0.000	0.000	0.000	0.000	0.000	0.000	0.000	0.000	0.000	0.165	0.140	0.000	0.000	0.000	0.000	0.000	0.000	0.000	0.000	0.000	0.115
853	COAD	TCGA-AA-A03J	0.405	0.000	0.000	0.000	0.237	0.000	0.000	0.000	0.000	0.000	0.000	0.000	0.000	0.000	0.000	0.000	0.000	0.000	0.000	0.000	0.047	0.000	0.000	0.000	0.000	0.000	0.000	0.000	0.000	0.237	0.074
854	COAD	TCGA-AD-6548	0.495	0.000	0.000	0.000	0.275	0.000	0.000	0.000	0.000	0.000	0.000	0.000	0.000	0.000	0.000	0.000	0.000	0.000	0.000	0.142	0.088	0.000	0.000	0.000	0.000	0.000	0.000	0.000	0.000	0.000	0.000
855	COAD	TCGA-AD-6888	0.728	0.000	0.000	0.000	0.000	0.000	0.000	0.000	0.000	0.000	0.000	0.000	0.000	0.000	0.000	0.000	0.000	0.000	0.000	0.000	0.102	0.000	0.000	0.000	0.000	0.000	0.000	0.000	0.000	0.000	0.170
856	COAD	TCGA-AD-6890	0.722	0.000	0.000	0.000	0.000	0.000	0.000	0.000	0.000	0.000	0.000	0.000	0.000	0.000	0.000	0.000	0.000	0.000	0.000	0.000	0.172	0.000	0.000	0.000	0.000	0.000	0.000	0.000	0.000	0.000	0.107
857	COAD	TCGA-AD-6899	0.588	0.000	0.000	0.000	0.254	0.000	0.000	0.000	0.000	0.000	0.000	0.000	0.000	0.000	0.000	0.000	0.000	0.000	0.000	0.000	0.000	0.000	0.000	0.000	0.000	0.000	0.000	0.000	0.000	0.158	0.000
858	COAD	TCGA-AD-6901	0.371	0.000	0.000	0.000	0.237	0.000	0.000	0.000	0.000	0.000	0.000	0.000	0.000	0.000	0.000	0.000	0.000	0.000	0.000	0.000	0.166	0.000	0.000	0.000	0.000	0.000	0.000	0.000	0.000	0.171	0.055
859	COAD	TCGA-AD-6963	0.551	0.000	0.000	0.000	0.000	0.000	0.000	0.000	0.000	0.000	0.000	0.000	0.000	0.000	0.000	0.000	0.000	0.000	0.000	0.136	0.000	0.000	0.000	0.000	0.000	0.000	0.000	0.000	0.000	0.314	0.000
860	COAD	TCGA-AD-6965	0.555	0.000	0.000	0.000	0.236	0.000	0.000	0.000	0.000	0.000	0.000	0.000	0.000	0.000	0.000	0.000	0.000	0.000	0.000	0.000	0.082	0.000	0.000	0.000	0.000	0.000	0.000	0.000	0.000	0.126	0.000
861	COAD	TCGA-AD-A5EK	0.612	0.000	0.000	0.000	0.000	0.000	0.000	0.000	0.000	0.000	0.000	0.000	0.000	0.000	0.000	0.000	0.000	0.000	0.000	0.000	0.388	0.000	0.000	0.000	0.000	0.000	0.000	0.000	0.000	0.000	0.000
862	COAD	TCGA-AM-5820	0.812	0.000	0.000	0.000	0.000	0.000	0.000	0.000	0.000	0.000	0.000	0.000	0.000	0.000	0.000	0.000	0.000	0.000	0.000	0.000	0.188	0.000	0.000	0.000	0.000	0.000	0.000	0.000	0.000	0.000	0.000
863	COAD	TCGA-AU-3779	0.474	0.000	0.000	0.000	0.281	0.000	0.000	0.000	0.000	0.000	0.000	0.000	0.000	0.000	0.000	0.000	0.000	0.000	0.000	0.000	0.130	0.000	0.000	0.000	0.000	0.000	0.000	0.000	0.000	0.000	0.115
864	COAD	TCGA-AY-4070	0.137	0.000	0.000	0.000	0.159	0.000	0.000	0.000	0.000	0.000	0.286	0.000	0.000	0.000	0.000	0.000	0.000	0.000	0.000	0.060	0.200	0.000	0.000	0.000	0.000	0.000	0.000	0.000	0.000	0.159	0.000
865	COAD	TCGA-AY-4071	0.150	0.000	0.000	0.000	0.549	0.000	0.000	0.000	0.000	0.000	0.109	0.000	0.000	0.000	0.000	0.000	0.000	0.000	0.000	0.000	0.000	0.000	0.000	0.000	0.000	0.000	0.000	0.000	0.000	0.000	0.192
866	COAD	TCGA-AY-5543	0.359	0.000	0.000	0.000	0.580	0.000	0.000	0.000	0.000	0.000	0.000	0.000	0.000	0.000	0.000	0.000	0.000	0.000	0.000	0.000	0.061	0.000	0.000	0.000	0.000	0.000	0.000	0.000	0.000	0.000	0.000
867	COAD	TCGA-AY-6196	0.167	0.000	0.000	0.000	0.483	0.000	0.000	0.000	0.000	0.000	0.227	0.000	0.000	0.000	0.000	0.000	0.000	0.000	0.000	0.000	0.000	0.000	0.000	0.000	0.000	0.000	0.000	0.000	0.000	0.122	0.000
868	COAD	TCGA-AY-6386	0.532	0.000	0.000	0.000	0.349	0.000	0.000	0.000	0.000	0.000	0.000	0.000	0.000	0.000	0.000	0.000	0.000	0.000	0.000	0.000	0.118	0.000	0.000	0.000	0.000	0.000	0.000	0.000	0.000	0.000	0.000
869	COAD	TCGA-AY-A54L	0.410	0.000	0.000	0.000	0.312	0.000	0.000	0.000	0.000	0.000	0.125	0.000	0.000	0.000	0.000	0.000	0.000	0.000	0.000	0.000	0.152	0.000	0.000	0.000	0.000	0.000	0.000	0.000	0.000	0.000	0.000
870	COAD	TCGA-AY-A69D	0.457	0.000	0.000	0.000	0.100	0.000	0.000	0.000	0.000	0.000	0.000	0.000	0.000	0.000	0.000	0.000	0.000	0.000	0.000	0.000	0.202	0.000	0.000	0.000	0.000	0.000	0.000	0.000	0.000	0.094	0.147
871	COAD	TCGA-AY-A71X	0.829	0.000	0.000	0.000	0.000	0.000	0.000	0.000	0.000	0.000	0.000	0.000	0.000	0.000	0.000	0.000	0.000	0.000	0.081	0.000	0.089	0.000	0.000	0.000	0.000	0.000	0.000	0.000	0.000	0.000	0.000
872	COAD	TCGA-AY-A8YK	0.616	0.000	0.000	0.000	0.000	0.000	0.000	0.000	0.000	0.000	0.000	0.000	0.000	0.000	0.000	0.000	0.000	0.000	0.116	0.000	0.267	0.000	0.000	0.000	0.000	0.000	0.000	0.000	0.000	0.000	0.000
873	COAD	TCGA-AZ-4308	0.433	0.000	0.000	0.000	0.475	0.000	0.000	0.000	0.000	0.000	0.000	0.000	0.000	0.000	0.000	0.000	0.000	0.000	0.000	0.000	0.092	0.000	0.000	0.000	0.000	0.000	0.000	0.000	0.000	0.000	0.000
874	COAD	TCGA-AZ-4323	0.373	0.000	0.000	0.000	0.480	0.000	0.000	0.000	0.000	0.000	0.000	0.000	0.000	0.000	0.000	0.000	0.000	0.000	0.000	0.147	0.000	0.000	0.000	0.000	0.000	0.000	0.000	0.000	0.000	0.000	0.000
875	COAD	TCGA-AZ-4614	0.334	0.000	0.000	0.000	0.194	0.000	0.000	0.000	0.000	0.000	0.177	0.000	0.000	0.000	0.000	0.000	0.000	0.000	0.228	0.000	0.000	0.000	0.000	0.000	0.000	0.000	0.000	0.000	0.000	0.000	0.067
876	COAD	TCGA-AZ-4616	0.437	0.000	0.000	0.000	0.246	0.000	0.000	0.000	0.000	0.000	0.000	0.000	0.000	0.000	0.000	0.000	0.000	0.000	0.096	0.000	0.096	0.000	0.000	0.000	0.000	0.000	0.000	0.000	0.000	0.000	0.126
877	COAD	TCGA-AZ-4681	0.381	0.000	0.000	0.000	0.619	0.000	0.000	0.000	0.000	0.000	0.000	0.000	0.000	0.000	0.000	0.000	0.000	0.000	0.000	0.000	0.000	0.000	0.000	0.000	0.000	0.000	0.000	0.000	0.000	0.000	0.000
878	COAD	TCGA-AZ-4682	1.000	0.000	0.000	0.000	0.000	0.000	0.000	0.000	0.000	0.000	0.000	0.000	0.000	0.000	0.000	0.000	0.000	0.000	0.000	0.000	0.000	0.000	0.000	0.000	0.000	0.000	0.000	0.000	0.000	0.000	0.000
879	COAD	TCGA-AZ-5403	0.259	0.000	0.000	0.000	0.608	0.000	0.000	0.000	0.000	0.000	0.000	0.000	0.000	0.000	0.000	0.000	0.000	0.000	0.000	0.056	0.077	0.000	0.000	0.000	0.000	0.000	0.000	0.000	0.000	0.000	0.000
880	COAD	TCGA-AZ-5407	0.669	0.000	0.000	0.000	0.000	0.000	0.000	0.000	0.000	0.000	0.000	0.000	0.000	0.000	0.000	0.000	0.000	0.000	0.000	0.149	0.182	0.000	0.000	0.000	0.000	0.000	0.000	0.000	0.000	0.000	0.000
881	COAD	TCGA-AZ-6599	0.000	0.000	0.000	0.000	0.000	0.000	0.000	0.000	0.000	0.000	0.000	0.000	0.000	0.000	0.000	0.000	0.000	0.000	0.000	0.000	0.000	0.000	0.000	0.000	1.000	0.000	0.000	0.000	0.000	0.000	0.000
882	COAD	TCGA-AZ-6600	0.394	0.000	0.000	0.000	0.221	0.000	0.000	0.000	0.000	0.000	0.301	0.000	0.000	0.000	0.000	0.000	0.000	0.000	0.000	0.000	0.084	0.000	0.000	0.000	0.000	0.000	0.000	0.000	0.000	0.000	0.000
883	COAD	TCGA-AZ-6603	0.595	0.000	0.000	0.000	0.314	0.000	0.000	0.000	0.000	0.000	0.000	0.000	0.000	0.000	0.000	0.000	0.000	0.000	0.000	0.000	0.000	0.000	0.000	0.000	0.000	0.000	0.000	0.000	0.000	0.000	0.091
884	COAD	TCGA-AZ-6606	0.600	0.000	0.000	0.000	0.000	0.000	0.000	0.000	0.000	0.000	0.000	0.000	0.000	0.000	0.000	0.000	0.000	0.000	0.074	0.139	0.000	0.000	0.000	0.000	0.000	0.000	0.000	0.000	0.000	0.187	0.000
885	COAD	TCGA-AZ-6607	0.170	0.000	0.000	0.000	0.552	0.000	0.000	0.000	0.000	0.000	0.000	0.000	0.000	0.000	0.000	0.000	0.000	0.000	0.000	0.170	0.000	0.000	0.000	0.000	0.000	0.000	0.000	0.000	0.000	0.000	0.109
886	COAD	TCGA-CA-5254	0.469	0.000	0.000	0.000	0.314	0.000	0.000	0.000	0.000	0.000	0.217	0.000	0.000	0.000	0.000	0.000	0.000	0.000	0.000	0.000	0.000	0.000	0.000	0.000	0.000	0.000	0.000	0.000	0.000	0.000	0.000
887	COAD	TCGA-CA-5255	0.433	0.000	0.000	0.000	0.567	0.000	0.000	0.000	0.000	0.000	0.000	0.000	0.000	0.000	0.000	0.000	0.000	0.000	0.000	0.000	0.000	0.000	0.000	0.000	0.000	0.000	0.000	0.000	0.000	0.000	0.000
888	COAD	TCGA-CA-5256	0.637	0.000	0.000	0.000	0.000	0.000	0.000	0.000	0.000	0.000	0.000	0.000	0.000	0.000	0.000	0.000	0.000	0.000	0.088	0.000	0.000	0.000	0.000	0.000	0.000	0.000	0.000	0.000	0.000	0.274	0.000
889	COAD	TCGA-CA-5796	0.396	0.000	0.000	0.000	0.530	0.000	0.000	0.000	0.000	0.000	0.000	0.000	0.000	0.000	0.000	0.000	0.000	0.000	0.000	0.000	0.000	0.000	0.000	0.000	0.000	0.000	0.000	0.000	0.000	0.000	0.075
890	COAD	TCGA-CA-5797	0.291	0.000	0.000	0.000	0.709	0.000	0.000	0.000	0.000	0.000	0.000	0.000	0.000	0.000	0.000	0.000	0.000	0.000	0.000	0.000	0.000	0.000	0.000	0.000	0.000	0.000	0.000	0.000	0.000	0.000	0.000
891	COAD	TCGA-CA-6715	0.345	0.000	0.000	0.000	0.000	0.000	0.000	0.000	0.000	0.000	0.467	0.000	0.000	0.000	0.000	0.000	0.000	0.000	0.000	0.109	0.079	0.000	0.000	0.000	0.000	0.000	0.000	0.000	0.000	0.000	0.000
892	COAD	TCGA-CA-6716	0.701	0.000	0.000	0.000	0.000	0.000	0.000	0.000	0.000	0.000	0.211	0.000	0.000	0.000	0.000	0.000	0.000	0.000	0.000	0.000	0.088	0.000	0.000	0.000	0.000	0.000	0.000	0.000	0.000	0.000	0.000
893	COAD	TCGA-CA-6719	0.530	0.000	0.000	0.000	0.237	0.000	0.000	0.000	0.000	0.000	0.000	0.000	0.000	0.000	0.000	0.000	0.000	0.000	0.000	0.000	0.111	0.000	0.000	0.000	0.000	0.000	0.000	0.000	0.000	0.121	0.000
894	COAD	TCGA-CK-4947	0.461	0.000	0.000	0.000	0.000	0.000	0.000	0.000	0.000	0.000	0.000	0.000	0.000	0.000	0.000	0.000	0.000	0.000	0.000	0.168	0.000	0.000	0.000	0.000	0.000	0.000	0.000	0.000	0.000	0.150	0.222
895	COAD	TCGA-CK-4948	0.520	0.000	0.000	0.000	0.000	0.000	0.000	0.000	0.000	0.000	0.000	0.000	0.000	0.000	0.000	0.000	0.000	0.000	0.000	0.110	0.110	0.000	0.000	0.000	0.000	0.000	0.000	0.000	0.000	0.185	0.075
896	COAD	TCGA-CK-4950	0.333	0.000	0.000	0.000	0.215	0.000	0.000	0.000	0.000	0.000	0.158	0.000	0.000	0.000	0.000	0.000	0.000	0.000	0.000	0.000	0.212	0.000	0.000	0.000	0.000	0.000	0.000	0.000	0.000	0.081	0.000
897	COAD	TCGA-CK-4951	0.164	0.000	0.000	0.000	0.207	0.000	0.000	0.000	0.000	0.000	0.000	0.000	0.000	0.000	0.000	0.000	0.000	0.000	0.000	0.000	0.000	0.000	0.000	0.000	0.471	0.000	0.000	0.000	0.000	0.056	0.102
898	COAD	TCGA-CK-4952	0.611	0.000	0.000	0.000	0.000	0.000	0.000	0.000	0.000	0.000	0.000	0.000	0.000	0.000	0.000	0.000	0.000	0.000	0.136	0.000	0.062	0.000	0.000	0.000	0.000	0.000	0.000	0.000	0.000	0.132	0.058
899	COAD	TCGA-CK-5912	0.626	0.000	0.000	0.000	0.000	0.000	0.000	0.000	0.000	0.000	0.000	0.000	0.000	0.000	0.000	0.000	0.000	0.000	0.000	0.071	0.000	0.000	0.000	0.000	0.000	0.000	0.000	0.000	0.000	0.303	0.000
900	COAD	TCGA-CK-5914	0.389	0.000	0.000	0.000	0.284	0.000	0.000	0.000	0.000	0.000	0.327	0.000	0.000	0.000	0.000	0.000	0.000	0.000	0.000	0.000	0.000	0.000	0.000	0.000	0.000	0.000	0.000	0.000	0.000	0.000	0.000
901	COAD	TCGA-CK-5915	0.869	0.000	0.000	0.000	0.000	0.000	0.000	0.000	0.000	0.000	0.000	0.000	0.000	0.000	0.000	0.000	0.000	0.000	0.000	0.131	0.000	0.000	0.000	0.000	0.000	0.000	0.000	0.000	0.000	0.000	0.000
902	COAD	TCGA-CK-6747	0.771	0.000	0.000	0.000	0.000	0.000	0.000	0.000	0.000	0.000	0.000	0.000	0.000	0.000	0.000	0.000	0.000	0.000	0.000	0.078	0.057	0.000	0.000	0.000	0.000	0.000	0.000	0.000	0.000	0.094	0.000
903	COAD	TCGA-CK-6748	0.458	0.000	0.000	0.000	0.000	0.000	0.000	0.000	0.000	0.000	0.383	0.000	0.000	0.000	0.000	0.000	0.000	0.000	0.000	0.158	0.000	0.000	0.000	0.000	0.000	0.000	0.000	0.000	0.000	0.000	0.000
904	COAD	TCGA-CK-6751	0.400	0.000	0.000	0.000	0.434	0.000	0.000	0.000	0.000	0.000	0.000	0.000	0.000	0.000	0.000	0.000	0.000	0.000	0.000	0.000	0.080	0.000	0.000	0.000	0.000	0.000	0.000	0.000	0.000	0.086	0.000
905	COAD	TCGA-CM-4744	0.574	0.000	0.000	0.000	0.000	0.000	0.000	0.000	0.000	0.000	0.000	0.000	0.000	0.000	0.000	0.000	0.000	0.000	0.000	0.000	0.226	0.000	0.000	0.000	0.000	0.000	0.000	0.000	0.000	0.132	0.068
906	COAD	TCGA-CM-4747	0.536	0.000	0.000	0.000	0.000	0.000	0.000	0.000	0.000	0.000	0.000	0.000	0.000	0.000	0.000	0.000	0.000	0.000	0.000	0.104	0.055	0.000	0.000	0.000	0.000	0.000	0.000	0.000	0.000	0.240	0.066
907	COAD	TCGA-CM-4748	0.346	0.000	0.000	0.000	0.441	0.000	0.000	0.000	0.000	0.000	0.000	0.000	0.000	0.000	0.000	0.000	0.000	0.000	0.000	0.055	0.157	0.000	0.000	0.000	0.000	0.000	0.000	0.000	0.000	0.000	0.000
908	COAD	TCGA-CM-4750	0.376	0.000	0.000	0.000	0.194	0.000	0.000	0.000	0.000	0.000	0.000	0.000	0.000	0.000	0.000	0.000	0.000	0.000	0.000	0.076	0.206	0.000	0.000	0.000	0.000	0.000	0.000	0.000	0.000	0.000	0.147
909	COAD	TCGA-CM-4751	0.623	0.000	0.000	0.000	0.299	0.000	0.000	0.000	0.000	0.000	0.000	0.000	0.000	0.000	0.000	0.000	0.000	0.000	0.000	0.078	0.000	0.000	0.000	0.000	0.000	0.000	0.000	0.000	0.000	0.000	0.000
910	COAD	TCGA-CM-4752	0.801	0.000	0.000	0.000	0.000	0.000	0.000	0.000	0.000	0.000	0.000	0.000	0.000	0.000	0.000	0.000	0.000	0.000	0.000	0.000	0.199	0.000	0.000	0.000	0.000	0.000	0.000	0.000	0.000	0.000	0.000
911	COAD	TCGA-CM-5341	0.486	0.000	0.000	0.000	0.187	0.000	0.000	0.000	0.000	0.000	0.000	0.000	0.000	0.000	0.000	0.000	0.000	0.000	0.000	0.000	0.000	0.000	0.000	0.000	0.000	0.000	0.000	0.000	0.000	0.112	0.215
912	COAD	TCGA-CM-5344	0.755	0.000	0.000	0.000	0.000	0.000	0.000	0.000	0.000	0.000	0.000	0.000	0.000	0.000	0.000	0.000	0.000	0.000	0.000	0.000	0.245	0.000	0.000	0.000	0.000	0.000	0.000	0.000	0.000	0.000	0.000
913	COAD	TCGA-CM-5348	0.538	0.000	0.000	0.000	0.141	0.000	0.000	0.000	0.000	0.000	0.176	0.000	0.000	0.000	0.000	0.000	0.000	0.000	0.000	0.000	0.000	0.000	0.000	0.000	0.000	0.000	0.000	0.000	0.000	0.144	0.000
914	COAD	TCGA-CM-5349	0.696	0.000	0.000	0.000	0.000	0.000	0.000	0.000	0.000	0.000	0.000	0.000	0.000	0.000	0.000	0.000	0.000	0.000	0.095	0.000	0.000	0.000	0.000	0.000	0.000	0.000	0.000	0.000	0.000	0.000	0.209
915	COAD	TCGA-CM-5860	0.593	0.000	0.000	0.000	0.000	0.000	0.000	0.000	0.000	0.000	0.000	0.000	0.000	0.000	0.000	0.000	0.000	0.000	0.000	0.000	0.187	0.000	0.000	0.000	0.000	0.000	0.000	0.000	0.000	0.220	0.000
916	COAD	TCGA-CM-5862	0.584	0.000	0.000	0.000	0.307	0.000	0.000	0.000	0.000	0.000	0.000	0.000	0.000	0.000	0.000	0.000	0.000	0.000	0.000	0.108	0.000	0.000	0.000	0.000	0.000	0.000	0.000	0.000	0.000	0.000	0.000
917	COAD	TCGA-CM-5863	0.444	0.000	0.000	0.000	0.479	0.000	0.000	0.000	0.000	0.000	0.000	0.000	0.000	0.000	0.000	0.000	0.000	0.000	0.000	0.077	0.000	0.000	0.000	0.000	0.000	0.000	0.000	0.000	0.000	0.000	0.000
918	COAD	TCGA-CM-5864	0.254	0.000	0.000	0.000	0.391	0.000	0.000	0.000	0.000	0.000	0.191	0.000	0.000	0.000	0.000	0.000	0.000	0.000	0.000	0.000	0.054	0.000	0.000	0.000	0.000	0.000	0.000	0.000	0.000	0.110	0.000
919	COAD	TCGA-CM-5868	0.352	0.000	0.000	0.000	0.478	0.000	0.000	0.000	0.000	0.000	0.000	0.000	0.000	0.000	0.000	0.000	0.000	0.000	0.000	0.069	0.101	0.000	0.000	0.000	0.000	0.000	0.000	0.000	0.000	0.000	0.000
920	COAD	TCGA-CM-6161	0.456	0.000	0.000	0.000	0.000	0.000	0.000	0.000	0.000	0.000	0.000	0.000	0.000	0.000	0.000	0.000	0.000	0.000	0.000	0.000	0.099	0.000	0.000	0.000	0.000	0.000	0.000	0.000	0.000	0.291	0.154
921	COAD	TCGA-CM-6163	0.596	0.000	0.000	0.000	0.276	0.000	0.000	0.000	0.000	0.000	0.000	0.000	0.000	0.000	0.000	0.000	0.000	0.000	0.000	0.000	0.128	0.000	0.000	0.000	0.000	0.000	0.000	0.000	0.000	0.000	0.000
922	COAD	TCGA-CM-6164	0.224	0.000	0.000	0.000	0.600	0.000	0.000	0.000	0.000	0.000	0.000	0.000	0.000	0.000	0.000	0.000	0.000	0.000	0.000	0.000	0.000	0.000	0.000	0.000	0.000	0.000	0.000	0.000	0.000	0.000	0.176
923	COAD	TCGA-CM-6165	0.381	0.000	0.000	0.000	0.000	0.000	0.000	0.000	0.000	0.000	0.619	0.000	0.000	0.000	0.000	0.000	0.000	0.000	0.000	0.000	0.000	0.000	0.000	0.000	0.000	0.000	0.000	0.000	0.000	0.000	0.000
924	COAD	TCGA-CM-6166	0.590	0.000	0.000	0.000	0.000	0.000	0.000	0.000	0.000	0.000	0.000	0.000	0.000	0.000	0.000	0.000	0.000	0.000	0.000	0.000	0.410	0.000	0.000	0.000	0.000	0.000	0.000	0.000	0.000	0.000	0.000
925	COAD	TCGA-CM-6167	0.511	0.000	0.000	0.000	0.000	0.000	0.000	0.000	0.000	0.000	0.000	0.000	0.000	0.000	0.000	0.000	0.000	0.000	0.000	0.000	0.145	0.000	0.000	0.000	0.000	0.000	0.000	0.000	0.000	0.244	0.099
926	COAD	TCGA-CM-6169	0.514	0.000	0.000	0.000	0.199	0.000	0.000	0.000	0.000	0.000	0.171	0.000	0.000	0.000	0.000	0.000	0.000	0.000	0.000	0.000	0.116	0.000	0.000	0.000	0.000	0.000	0.000	0.000	0.000	0.000	0.000
927	COAD	TCGA-CM-6170	0.441	0.000	0.000	0.000	0.211	0.000	0.000	0.000	0.000	0.000	0.000	0.000	0.000	0.000	0.000	0.000	0.000	0.000	0.079	0.000	0.000	0.000	0.000	0.000	0.000	0.000	0.000	0.000	0.000	0.270	0.000
928	COAD	TCGA-CM-6172	0.497	0.000	0.000	0.000	0.000	0.000	0.000	0.000	0.000	0.000	0.000	0.000	0.000	0.000	0.000	0.000	0.000	0.000	0.103	0.000	0.080	0.000	0.000	0.000	0.000	0.000	0.000	0.000	0.000	0.320	0.000
929	COAD	TCGA-CM-6675	0.255	0.000	0.000	0.000	0.658	0.000	0.000	0.000	0.000	0.000	0.000	0.000	0.000	0.000	0.000	0.000	0.000	0.000	0.000	0.087	0.000	0.000	0.000	0.000	0.000	0.000	0.000	0.000	0.000	0.000	0.000
930	COAD	TCGA-CM-6676	0.521	0.000	0.000	0.000	0.281	0.000	0.000	0.000	0.000	0.000	0.000	0.000	0.000	0.000	0.000	0.000	0.000	0.000	0.000	0.096	0.102	0.000	0.000	0.000	0.000	0.000	0.000	0.000	0.000	0.000	0.000
931	COAD	TCGA-CM-6677	0.569	0.000	0.000	0.000	0.301	0.000	0.000	0.000	0.000	0.000	0.000	0.000	0.000	0.000	0.000	0.000	0.000	0.000	0.000	0.000	0.130	0.000	0.000	0.000	0.000	0.000	0.000	0.000	0.000	0.000	0.000
932	COAD	TCGA-CM-6678	0.537	0.000	0.000	0.000	0.177	0.000	0.000	0.000	0.000	0.000	0.000	0.000	0.000	0.000	0.000	0.000	0.000	0.000	0.000	0.000	0.091	0.000	0.000	0.000	0.000	0.000	0.000	0.000	0.000	0.117	0.078
933	COAD	TCGA-CM-6679	0.202	0.000	0.000	0.000	0.643	0.000	0.000	0.000	0.000	0.000	0.000	0.000	0.000	0.000	0.000	0.000	0.000	0.000	0.000	0.155	0.000	0.000	0.000	0.000	0.000	0.000	0.000	0.000	0.000	0.000	0.000
934	COAD	TCGA-CM-6680	0.497	0.000	0.000	0.000	0.503	0.000	0.000	0.000	0.000	0.000	0.000	0.000	0.000	0.000	0.000	0.000	0.000	0.000	0.000	0.000	0.000	0.000	0.000	0.000	0.000	0.000	0.000	0.000	0.000	0.000	0.000
935	COAD	TCGA-D5-5537	0.540	0.000	0.000	0.000	0.325	0.000	0.000	0.000	0.000	0.000	0.000	0.000	0.000	0.000	0.000	0.000	0.000	0.000	0.000	0.000	0.135	0.000	0.000	0.000	0.000	0.000	0.000	0.000	0.000	0.000	0.000
936	COAD	TCGA-D5-5538	0.379	0.000	0.000	0.000	0.422	0.000	0.000	0.000	0.000	0.000	0.000	0.000	0.000	0.000	0.000	0.000	0.000	0.000	0.062	0.000	0.137	0.000	0.000	0.000	0.000	0.000	0.000	0.000	0.000	0.000	0.000
937	COAD	TCGA-D5-5539	0.536	0.000	0.000	0.000	0.273	0.000	0.000	0.000	0.000	0.000	0.000	0.000	0.000	0.000	0.000	0.000	0.000	0.000	0.060	0.071	0.060	0.000	0.000	0.000	0.000	0.000	0.000	0.000	0.000	0.000	0.000
938	COAD	TCGA-D5-5540	0.549	0.000	0.000	0.000	0.000	0.000	0.000	0.000	0.000	0.000	0.241	0.000	0.000	0.000	0.000	0.000	0.000	0.000	0.000	0.000	0.067	0.000	0.000	0.000	0.000	0.000	0.000	0.000	0.000	0.000	0.143
939	COAD	TCGA-D5-5541	0.640	0.000	0.000	0.000	0.000	0.000	0.000	0.000	0.000	0.000	0.000	0.000	0.000	0.000	0.000	0.000	0.000	0.000	0.000	0.000	0.000	0.000	0.000	0.000	0.000	0.000	0.000	0.000	0.000	0.360	0.000
940	COAD	TCGA-D5-6529	0.605	0.000	0.000	0.000	0.275	0.000	0.000	0.000	0.000	0.000	0.000	0.000	0.000	0.000	0.000	0.000	0.000	0.000	0.000	0.000	0.120	0.000	0.000	0.000	0.000	0.000	0.000	0.000	0.000	0.000	0.000
941	COAD	TCGA-D5-6531	0.565	0.000	0.000	0.000	0.000	0.000	0.000	0.000	0.000	0.000	0.000	0.000	0.000	0.000	0.000	0.000	0.000	0.000	0.078	0.000	0.153	0.000	0.000	0.000	0.000	0.000	0.000	0.000	0.000	0.204	0.000
942	COAD	TCGA-D5-6532	0.455	0.000	0.000	0.000	0.380	0.000	0.000	0.000	0.000	0.000	0.000	0.000	0.000	0.000	0.000	0.000	0.000	0.000	0.100	0.000	0.065	0.000	0.000	0.000	0.000	0.000	0.000	0.000	0.000	0.000	0.000
943	COAD	TCGA-D5-6533	0.298	0.000	0.000	0.000	0.452	0.000	0.000	0.000	0.000	0.000	0.184	0.000	0.000	0.000	0.000	0.000	0.000	0.000	0.000	0.000	0.000	0.000	0.000	0.000	0.000	0.000	0.000	0.000	0.000	0.000	0.066
944	COAD	TCGA-D5-6534	0.358	0.000	0.000	0.000	0.000	0.000	0.000	0.000	0.000	0.000	0.376	0.000	0.000	0.000	0.000	0.000	0.000	0.000	0.099	0.000	0.066	0.000	0.000	0.000	0.000	0.000	0.000	0.000	0.000	0.102	0.000
945	COAD	TCGA-D5-6535	0.246	0.000	0.000	0.000	0.387	0.000	0.000	0.000	0.000	0.000	0.144	0.000	0.000	0.000	0.000	0.000	0.000	0.000	0.070	0.000	0.153	0.000	0.000	0.000	0.000	0.000	0.000	0.000	0.000	0.000	0.000
946	COAD	TCGA-D5-6536	0.431	0.000	0.000	0.000	0.000	0.000	0.000	0.000	0.000	0.000	0.270	0.000	0.000	0.000	0.000	0.000	0.000	0.000	0.000	0.000	0.000	0.000	0.000	0.000	0.000	0.000	0.000	0.000	0.000	0.195	0.103
947	COAD	TCGA-D5-6537	0.659	0.000	0.000	0.000	0.000	0.000	0.000	0.000	0.000	0.000	0.000	0.000	0.000	0.000	0.000	0.000	0.000	0.000	0.000	0.000	0.253	0.000	0.000	0.000	0.000	0.000	0.000	0.000	0.000	0.000	0.088
948	COAD	TCGA-D5-6538	0.586	0.000	0.000	0.000	0.000	0.000	0.000	0.000	0.000	0.000	0.128	0.000	0.000	0.000	0.000	0.000	0.000	0.000	0.000	0.000	0.000	0.000	0.000	0.000	0.000	0.000	0.000	0.000	0.000	0.194	0.093
949	COAD	TCGA-D5-6539	0.347	0.000	0.000	0.000	0.294	0.000	0.000	0.000	0.000	0.000	0.235	0.000	0.000	0.000	0.000	0.000	0.000	0.000	0.000	0.071	0.000	0.000	0.000	0.000	0.000	0.000	0.000	0.000	0.000	0.000	0.053
950	COAD	TCGA-D5-6541	1.000	0.000	0.000	0.000	0.000	0.000	0.000	0.000	0.000	0.000	0.000	0.000	0.000	0.000	0.000	0.000	0.000	0.000	0.000	0.000	0.000	0.000	0.000	0.000	0.000	0.000	0.000	0.000	0.000	0.000	0.000
951	COAD	TCGA-D5-6898	0.512	0.000	0.000	0.000	0.000	0.000	0.000	0.000	0.000	0.000	0.488	0.000	0.000	0.000	0.000	0.000	0.000	0.000	0.000	0.000	0.000	0.000	0.000	0.000	0.000	0.000	0.000	0.000	0.000	0.000	0.000
952	COAD	TCGA-D5-6920	0.578	0.000	0.000	0.000	0.356	0.000	0.000	0.000	0.000	0.000	0.000	0.000	0.000	0.000	0.000	0.000	0.000	0.000	0.000	0.000	0.067	0.000	0.000	0.000	0.000	0.000	0.000	0.000	0.000	0.000	0.000
953	COAD	TCGA-D5-6922	0.569	0.000	0.000	0.000	0.365	0.000	0.000	0.000	0.000	0.000	0.000	0.000	0.000	0.000	0.000	0.000	0.000	0.000	0.066	0.000	0.000	0.000	0.000	0.000	0.000	0.000	0.000	0.000	0.000	0.000	0.000
954	COAD	TCGA-D5-6924	0.410	0.000	0.000	0.000	0.000	0.000	0.000	0.000	0.000	0.000	0.340	0.000	0.000	0.000	0.000	0.000	0.000	0.000	0.066	0.000	0.000	0.000	0.000	0.000	0.000	0.000	0.000	0.000	0.000	0.125	0.059
955	COAD	TCGA-D5-6926	0.360	0.000	0.000	0.000	0.281	0.000	0.000	0.000	0.000	0.000	0.000	0.000	0.000	0.000	0.000	0.000	0.000	0.000	0.000	0.074	0.000	0.000	0.000	0.000	0.000	0.000	0.000	0.000	0.000	0.153	0.133
956	COAD	TCGA-D5-6929	0.237	0.000	0.000	0.000	0.549	0.000	0.000	0.000	0.000	0.000	0.000	0.000	0.000	0.000	0.000	0.000	0.000	0.000	0.065	0.000	0.149	0.000	0.000	0.000	0.000	0.000	0.000	0.000	0.000	0.000	0.000
957	COAD	TCGA-D5-6931	0.180	0.000	0.000	0.000	0.158	0.000	0.000	0.000	0.000	0.000	0.000	0.000	0.000	0.000	0.000	0.000	0.000	0.000	0.528	0.000	0.063	0.000	0.000	0.000	0.000	0.000	0.000	0.000	0.000	0.070	0.000
958	COAD	TCGA-D5-6932	0.211	0.000	0.000	0.000	0.331	0.000	0.000	0.000	0.000	0.000	0.178	0.000	0.000	0.000	0.000	0.000	0.000	0.000	0.000	0.157	0.054	0.000	0.000	0.000	0.000	0.000	0.000	0.000	0.000	0.000	0.070
959	COAD	TCGA-D5-7000	0.606	0.000	0.000	0.000	0.000	0.000	0.000	0.000	0.000	0.000	0.000	0.000	0.000	0.000	0.000	0.000	0.000	0.000	0.000	0.109	0.109	0.000	0.000	0.000	0.000	0.000	0.000	0.000	0.000	0.120	0.057
960	COAD	TCGA-DM-A0X9	0.402	0.000	0.000	0.000	0.512	0.000	0.000	0.000	0.000	0.000	0.000	0.000	0.000	0.000	0.000	0.000	0.000	0.000	0.000	0.000	0.086	0.000	0.000	0.000	0.000	0.000	0.000	0.000	0.000	0.000	0.000
961	COAD	TCGA-DM-A0XD	0.445	0.000	0.000	0.000	0.000	0.000	0.000	0.000	0.000	0.000	0.000	0.000	0.000	0.000	0.000	0.000	0.000	0.000	0.000	0.000	0.167	0.000	0.000	0.000	0.000	0.000	0.000	0.000	0.000	0.270	0.117
962	COAD	TCGA-DM-A0XF	0.179	0.000	0.000	0.000	0.667	0.000	0.000	0.000	0.000	0.000	0.000	0.000	0.000	0.000	0.000	0.000	0.000	0.000	0.000	0.000	0.092	0.000	0.000	0.000	0.000	0.000	0.000	0.000	0.000	0.000	0.062
963	COAD	TCGA-DM-A1D0	0.379	0.000	0.000	0.000	0.000	0.000	0.000	0.000	0.000	0.000	0.311	0.000	0.000	0.000	0.000	0.000	0.000	0.000	0.058	0.000	0.000	0.000	0.000	0.000	0.000	0.000	0.000	0.000	0.000	0.163	0.089
964	COAD	TCGA-DM-A1D4	0.584	0.000	0.000	0.000	0.000	0.000	0.000	0.000	0.000	0.000	0.000	0.000	0.000	0.000	0.000	0.000	0.000	0.000	0.000	0.089	0.190	0.000	0.000	0.000	0.000	0.000	0.000	0.000	0.000	0.138	0.000
965	COAD	TCGA-DM-A1D6	0.575	0.000	0.000	0.000	0.000	0.000	0.000	0.000	0.000	0.000	0.000	0.000	0.000	0.000	0.000	0.000	0.000	0.000	0.000	0.000	0.097	0.000	0.000	0.000	0.000	0.000	0.000	0.000	0.000	0.215	0.113
966	COAD	TCGA-DM-A1D7	0.449	0.000	0.000	0.000	0.000	0.000	0.000	0.000	0.000	0.000	0.477	0.000	0.000	0.000	0.000	0.000	0.000	0.000	0.000	0.000	0.000	0.000	0.000	0.000	0.000	0.000	0.000	0.000	0.000	0.000	0.074
967	COAD	TCGA-DM-A1D8	0.233	0.000	0.000	0.000	0.198	0.000	0.000	0.000	0.000	0.000	0.371	0.000	0.000	0.000	0.000	0.000	0.000	0.000	0.072	0.000	0.060	0.000	0.000	0.000	0.000	0.000	0.000	0.000	0.000	0.000	0.066
968	COAD	TCGA-DM-A1D9	0.226	0.000	0.000	0.000	0.471	0.000	0.000	0.000	0.000	0.000	0.303	0.000	0.000	0.000	0.000	0.000	0.000	0.000	0.000	0.000	0.000	0.000	0.000	0.000	0.000	0.000	0.000	0.000	0.000	0.000	0.000
969	COAD	TCGA-DM-A1DA	0.278	0.000	0.000	0.000	0.141	0.000	0.000	0.000	0.000	0.000	0.387	0.000	0.000	0.000	0.000	0.000	0.000	0.000	0.127	0.000	0.067	0.000	0.000	0.000	0.000	0.000	0.000	0.000	0.000	0.000	0.000
970	COAD	TCGA-DM-A1DB	0.370	0.000	0.000	0.000	0.393	0.000	0.000	0.000	0.000	0.000	0.000	0.000	0.000	0.000	0.000	0.000	0.000	0.000	0.000	0.089	0.000	0.000	0.000	0.000	0.000	0.000	0.000	0.000	0.000	0.148	0.000
971	COAD	TCGA-DM-A1HA	0.498	0.000	0.000	0.000	0.000	0.000	0.000	0.000	0.000	0.000	0.239	0.000	0.000	0.000	0.000	0.000	0.000	0.000	0.000	0.000	0.107	0.000	0.000	0.000	0.000	0.000	0.000	0.000	0.000	0.156	0.000
972	COAD	TCGA-DM-A280	0.290	0.000	0.000	0.000	0.000	0.000	0.000	0.000	0.000	0.000	0.000	0.000	0.000	0.000	0.000	0.000	0.000	0.000	0.347	0.104	0.162	0.000	0.000	0.000	0.000	0.000	0.000	0.000	0.000	0.000	0.097
973	COAD	TCGA-DM-A282	0.550	0.000	0.000	0.000	0.000	0.000	0.000	0.000	0.000	0.000	0.000	0.000	0.000	0.000	0.000	0.000	0.000	0.000	0.000	0.000	0.136	0.000	0.000	0.000	0.000	0.000	0.000	0.000	0.000	0.314	0.000
974	COAD	TCGA-DM-A285	0.163	0.000	0.000	0.000	0.492	0.000	0.000	0.000	0.000	0.000	0.000	0.000	0.000	0.000	0.000	0.000	0.000	0.000	0.000	0.073	0.076	0.000	0.000	0.000	0.000	0.000	0.000	0.000	0.000	0.000	0.196
975	COAD	TCGA-DM-A288	0.323	0.000	0.000	0.000	0.000	0.000	0.000	0.000	0.000	0.000	0.000	0.000	0.000	0.000	0.000	0.000	0.000	0.000	0.143	0.137	0.099	0.000	0.000	0.000	0.000	0.000	0.000	0.000	0.000	0.298	0.000
976	COAD	TCGA-DM-A28A	0.405	0.000	0.000	0.000	0.000	0.000	0.000	0.000	0.000	0.000	0.000	0.000	0.000	0.000	0.000	0.000	0.000	0.000	0.000	0.057	0.312	0.000	0.000	0.000	0.000	0.000	0.000	0.000	0.000	0.227	0.000
977	COAD	TCGA-DM-A28C	0.406	0.000	0.000	0.000	0.370	0.000	0.000	0.000	0.000	0.000	0.000	0.000	0.000	0.000	0.000	0.000	0.000	0.000	0.000	0.089	0.135	0.000	0.000	0.000	0.000	0.000	0.000	0.000	0.000	0.000	0.000
978	COAD	TCGA-DM-A28E	0.330	0.000	0.000	0.000	0.363	0.000	0.000	0.000	0.000	0.000	0.000	0.000	0.000	0.000	0.000	0.000	0.000	0.000	0.000	0.000	0.000	0.000	0.000	0.000	0.000	0.000	0.000	0.000	0.000	0.145	0.162
979	COAD	TCGA-DM-A28F	0.176	0.000	0.000	0.000	0.344	0.000	0.000	0.000	0.000	0.000	0.262	0.000	0.000	0.000	0.000	0.000	0.000	0.000	0.217	0.000	0.000	0.000	0.000	0.000	0.000	0.000	0.000	0.000	0.000	0.000	0.000
980	COAD	TCGA-DM-A28G	0.417	0.000	0.000	0.000	0.495	0.000	0.000	0.000	0.000	0.000	0.000	0.000	0.000	0.000	0.000	0.000	0.000	0.000	0.000	0.000	0.088	0.000	0.000	0.000	0.000	0.000	0.000	0.000	0.000	0.000	0.000
981	COAD	TCGA-DM-A28H	0.308	0.000	0.000	0.000	0.531	0.000	0.000	0.000	0.000	0.000	0.161	0.000	0.000	0.000	0.000	0.000	0.000	0.000	0.000	0.000	0.000	0.000	0.000	0.000	0.000	0.000	0.000	0.000	0.000	0.000	0.000
982	COAD	TCGA-DM-A28K	0.772	0.000	0.000	0.000	0.000	0.000	0.000	0.000	0.000	0.000	0.000	0.000	0.000	0.000	0.000	0.000	0.000	0.000	0.000	0.081	0.148	0.000	0.000	0.000	0.000	0.000	0.000	0.000	0.000	0.000	0.000
983	COAD	TCGA-DM-A28M	0.584	0.000	0.000	0.000	0.271	0.000	0.000	0.000	0.000	0.000	0.000	0.000	0.000	0.000	0.000	0.000	0.000	0.000	0.000	0.145	0.000	0.000	0.000	0.000	0.000	0.000	0.000	0.000	0.000	0.000	0.000
984	COAD	TCGA-F4-6459	0.295	0.000	0.000	0.000	0.397	0.000	0.000	0.000	0.000	0.000	0.192	0.000	0.000	0.000	0.000	0.000	0.000	0.000	0.116	0.000	0.000	0.000	0.000	0.000	0.000	0.000	0.000	0.000	0.000	0.000	0.000
985	COAD	TCGA-F4-6460	0.255	0.000	0.000	0.000	0.234	0.000	0.000	0.000	0.000	0.000	0.371	0.000	0.000	0.000	0.000	0.000	0.000	0.000	0.000	0.000	0.000	0.000	0.000	0.000	0.000	0.000	0.000	0.000	0.000	0.140	0.000
986	COAD	TCGA-F4-6461	0.384	0.000	0.000	0.000	0.616	0.000	0.000	0.000	0.000	0.000	0.000	0.000	0.000	0.000	0.000	0.000	0.000	0.000	0.000	0.000	0.000	0.000	0.000	0.000	0.000	0.000	0.000	0.000	0.000	0.000	0.000
987	COAD	TCGA-F4-6463	1.000	0.000	0.000	0.000	0.000	0.000	0.000	0.000	0.000	0.000	0.000	0.000	0.000	0.000	0.000	0.000	0.000	0.000	0.000	0.000	0.000	0.000	0.000	0.000	0.000	0.000	0.000	0.000	0.000	0.000	0.000
988	COAD	TCGA-F4-6569	0.370	0.000	0.000	0.000	0.000	0.000	0.000	0.000	0.000	0.000	0.000	0.000	0.000	0.000	0.000	0.000	0.000	0.000	0.308	0.000	0.142	0.000	0.000	0.000	0.000	0.000	0.000	0.000	0.000	0.180	0.000
989	COAD	TCGA-F4-6704	0.400	0.000	0.000	0.000	0.000	0.000	0.000	0.000	0.000	0.000	0.000	0.000	0.000	0.000	0.000	0.000	0.000	0.000	0.000	0.200	0.000	0.000	0.000	0.000	0.000	0.000	0.000	0.000	0.000	0.400	0.000
990	COAD	TCGA-F4-6805	0.309	0.000	0.000	0.000	0.526	0.000	0.000	0.000	0.000	0.000	0.000	0.000	0.000	0.000	0.000	0.000	0.000	0.000	0.000	0.072	0.000	0.000	0.000	0.000	0.000	0.000	0.000	0.000	0.000	0.000	0.092
991	COAD	TCGA-F4-6806	0.508	0.000	0.000	0.000	0.437	0.000	0.000	0.000	0.000	0.000	0.000	0.000	0.000	0.000	0.000	0.000	0.000	0.000	0.000	0.000	0.000	0.000	0.000	0.000	0.000	0.000	0.000	0.000	0.000	0.000	0.056
992	COAD	TCGA-F4-6807	0.195	0.000	0.000	0.000	0.235	0.000	0.000	0.000	0.000	0.000	0.491	0.000	0.000	0.000	0.000	0.000	0.000	0.000	0.000	0.000	0.078	0.000	0.000	0.000	0.000	0.000	0.000	0.000	0.000	0.000	0.000
993	COAD	TCGA-F4-6808	0.537	0.000	0.000	0.000	0.000	0.000	0.000	0.000	0.000	0.000	0.236	0.000	0.000	0.000	0.000	0.000	0.000	0.000	0.000	0.128	0.099	0.000	0.000	0.000	0.000	0.000	0.000	0.000	0.000	0.000	0.000
994	COAD	TCGA-F4-6809	0.146	0.000	0.000	0.000	0.407	0.000	0.000	0.000	0.000	0.000	0.180	0.000	0.000	0.000	0.000	0.000	0.000	0.000	0.078	0.000	0.093	0.000	0.000	0.000	0.000	0.000	0.000	0.000	0.000	0.000	0.096
995	COAD	TCGA-F4-6854	0.250	0.000	0.000	0.000	0.281	0.000	0.000	0.000	0.000	0.000	0.246	0.000	0.000	0.000	0.000	0.000	0.000	0.000	0.000	0.000	0.000	0.000	0.000	0.000	0.000	0.000	0.000	0.000	0.000	0.000	0.223
996	COAD	TCGA-F4-6855	0.375	0.000	0.000	0.000	0.000	0.000	0.000	0.000	0.000	0.000	0.202	0.000	0.000	0.000	0.000	0.000	0.000	0.000	0.000	0.000	0.120	0.000	0.000	0.000	0.000	0.000	0.000	0.000	0.000	0.303	0.000
997	COAD	TCGA-G4-6293	0.355	0.000	0.000	0.000	0.645	0.000	0.000	0.000	0.000	0.000	0.000	0.000	0.000	0.000	0.000	0.000	0.000	0.000	0.000	0.000	0.000	0.000	0.000	0.000	0.000	0.000	0.000	0.000	0.000	0.000	0.000
998	COAD	TCGA-G4-6294	0.223	0.000	0.000	0.000	0.000	0.000	0.000	0.000	0.000	0.000	0.453	0.000	0.000	0.000	0.000	0.000	0.000	0.000	0.075	0.000	0.000	0.000	0.000	0.000	0.000	0.000	0.000	0.000	0.000	0.249	0.000
999	COAD	TCGA-G4-6295	0.307	0.000	0.000	0.000	0.149	0.000	0.000	0.000	0.000	0.000	0.226	0.000	0.000	0.000	0.000	0.000	0.000	0.000	0.000	0.000	0.000	0.000	0.000	0.000	0.000	0.000	0.000	0.000	0.000	0.253	0.065
1000	COAD	TCGA-G4-6297	1.000	0.000	0.000	0.000	0.000	0.000	0.000	0.000	0.000	0.000	0.000	0.000	0.000	0.000	0.000	0.000	0.000	0.000	0.000	0.000	0.000	0.000	0.000	0.000	0.000	0.000	0.000	0.000	0.000	0.000	0.000
1001	COAD	TCGA-G4-6298	0.843	0.000	0.000	0.000	0.000	0.000	0.000	0.000	0.000	0.000	0.000	0.000	0.000	0.000	0.000	0.000	0.000	0.000	0.000	0.000	0.157	0.000	0.000	0.000	0.000	0.000	0.000	0.000	0.000	0.000	0.000
1002	COAD	TCGA-G4-6299	0.220	0.000	0.000	0.000	0.702	0.000	0.000	0.000	0.000	0.000	0.000	0.000	0.000	0.000	0.000	0.000	0.000	0.000	0.000	0.000	0.000	0.000	0.000	0.000	0.000	0.000	0.000	0.000	0.000	0.078	0.000
1003	COAD	TCGA-G4-6303	0.852	0.000	0.000	0.000	0.000	0.000	0.000	0.000	0.000	0.000	0.000	0.000	0.000	0.000	0.000	0.000	0.000	0.000	0.000	0.000	0.148	0.000	0.000	0.000	0.000	0.000	0.000	0.000	0.000	0.000	0.000
1004	COAD	TCGA-G4-6306	0.565	0.000	0.000	0.000	0.253	0.000	0.000	0.000	0.000	0.000	0.000	0.000	0.000	0.000	0.000	0.000	0.000	0.000	0.048	0.000	0.134	0.000	0.000	0.000	0.000	0.000	0.000	0.000	0.000	0.000	0.000
1005	COAD	TCGA-G4-6307	0.240	0.000	0.000	0.000	0.344	0.000	0.000	0.000	0.000	0.000	0.000	0.000	0.000	0.000	0.000	0.000	0.000	0.000	0.058	0.000	0.143	0.000	0.000	0.000	0.000	0.000	0.000	0.000	0.000	0.143	0.071
1006	COAD	TCGA-G4-6311	0.316	0.000	0.000	0.000	0.000	0.000	0.000	0.000	0.000	0.000	0.000	0.000	0.000	0.000	0.000	0.000	0.000	0.000	0.000	0.107	0.199	0.000	0.000	0.000	0.000	0.000	0.000	0.000	0.000	0.191	0.188
1007	COAD	TCGA-G4-6315	0.467	0.000	0.000	0.000	0.140	0.000	0.000	0.000	0.000	0.000	0.000	0.000	0.000	0.000	0.000	0.000	0.000	0.000	0.000	0.000	0.144	0.000	0.000	0.000	0.000	0.000	0.000	0.000	0.000	0.093	0.156
1008	COAD	TCGA-G4-6317	0.673	0.000	0.000	0.000	0.000	0.000	0.000	0.000	0.000	0.000	0.000	0.000	0.000	0.000	0.000	0.000	0.000	0.000	0.000	0.000	0.000	0.000	0.000	0.000	0.000	0.000	0.000	0.000	0.000	0.327	0.000
1009	COAD	TCGA-G4-6321	0.543	0.000	0.000	0.000	0.000	0.000	0.000	0.000	0.000	0.000	0.000	0.000	0.000	0.000	0.000	0.000	0.000	0.000	0.000	0.000	0.181	0.000	0.000	0.000	0.000	0.000	0.000	0.000	0.000	0.145	0.130
1010	COAD	TCGA-G4-6322	0.531	0.000	0.000	0.000	0.372	0.000	0.000	0.000	0.000	0.000	0.000	0.000	0.000	0.000	0.000	0.000	0.000	0.000	0.000	0.000	0.097	0.000	0.000	0.000	0.000	0.000	0.000	0.000	0.000	0.000	0.000
1011	COAD	TCGA-G4-6323	0.378	0.000	0.000	0.000	0.383	0.000	0.000	0.000	0.000	0.000	0.000	0.000	0.000	0.000	0.000	0.000	0.000	0.000	0.000	0.112	0.128	0.000	0.000	0.000	0.000	0.000	0.000	0.000	0.000	0.000	0.000
1012	COAD	TCGA-G4-6626	0.675	0.000	0.000	0.000	0.000	0.000	0.000	0.000	0.000	0.000	0.000	0.000	0.000	0.000	0.000	0.000	0.000	0.000	0.000	0.000	0.160	0.000	0.000	0.000	0.000	0.000	0.000	0.000	0.000	0.000	0.165
1013	COAD	TCGA-G4-6627	0.750	0.000	0.000	0.000	0.000	0.000	0.000	0.000	0.000	0.000	0.000	0.000	0.000	0.000	0.000	0.000	0.000	0.000	0.000	0.074	0.176	0.000	0.000	0.000	0.000	0.000	0.000	0.000	0.000	0.000	0.000
1014	COAD	TCGA-NH-A50T	0.751	0.000	0.000	0.000	0.000	0.000	0.000	0.000	0.000	0.000	0.000	0.000	0.000	0.000	0.000	0.000	0.000	0.000	0.000	0.000	0.169	0.000	0.000	0.000	0.000	0.000	0.000	0.000	0.000	0.000	0.079
1015	COAD	TCGA-NH-A50U	0.510	0.000	0.000	0.000	0.000	0.000	0.000	0.000	0.000	0.000	0.000	0.000	0.000	0.000	0.000	0.000	0.000	0.000	0.000	0.117	0.179	0.000	0.000	0.000	0.000	0.000	0.000	0.000	0.000	0.000	0.193
1016	COAD	TCGA-NH-A50V	0.618	0.000	0.000	0.000	0.210	0.000	0.000	0.000	0.000	0.000	0.000	0.000	0.000	0.000	0.000	0.000	0.000	0.000	0.000	0.000	0.172	0.000	0.000	0.000	0.000	0.000	0.000	0.000	0.000	0.000	0.000
1017	COAD	TCGA-NH-A6GA	0.542	0.000	0.000	0.000	0.000	0.000	0.000	0.000	0.000	0.000	0.000	0.000	0.000	0.000	0.000	0.000	0.000	0.000	0.000	0.000	0.258	0.000	0.000	0.000	0.000	0.000	0.000	0.000	0.000	0.200	0.000
1018	COAD	TCGA-NH-A6GB	0.465	0.000	0.000	0.000	0.365	0.000	0.000	0.000	0.000	0.000	0.170	0.000	0.000	0.000	0.000	0.000	0.000	0.000	0.000	0.000	0.000	0.000	0.000	0.000	0.000	0.000	0.000	0.000	0.000	0.000	0.000
1019	COAD	TCGA-NH-A6GC	0.461	0.000	0.000	0.000	0.000	0.000	0.000	0.000	0.000	0.000	0.350	0.000	0.000	0.000	0.000	0.000	0.000	0.000	0.000	0.000	0.053	0.000	0.000	0.000	0.000	0.000	0.000	0.000	0.000	0.136	0.000
1020	COAD	TCGA-NH-A8F7	0.413	0.000	0.000	0.000	0.216	0.000	0.000	0.000	0.000	0.000	0.298	0.000	0.000	0.000	0.000	0.000	0.000	0.000	0.000	0.000	0.073	0.000	0.000	0.000	0.000	0.000	0.000	0.000	0.000	0.000	0.000
1021	COAD	TCGA-NH-A8F8	0.450	0.000	0.000	0.000	0.000	0.000	0.000	0.000	0.000	0.000	0.000	0.000	0.000	0.000	0.000	0.000	0.000	0.000	0.000	0.000	0.232	0.000	0.000	0.000	0.000	0.000	0.000	0.000	0.000	0.241	0.077
1022	COAD	TCGA-QG-A5YV	0.590	0.000	0.000	0.000	0.000	0.000	0.000	0.000	0.000	0.000	0.312	0.000	0.000	0.000	0.000	0.000	0.000	0.000	0.098	0.000	0.000	0.000	0.000	0.000	0.000	0.000	0.000	0.000	0.000	0.000	0.000
1023	COAD	TCGA-QG-A5YW	0.406	0.000	0.000	0.000	0.358	0.000	0.000	0.000	0.000	0.000	0.000	0.000	0.000	0.000	0.000	0.000	0.000	0.000	0.000	0.000	0.142	0.000	0.000	0.000	0.000	0.000	0.000	0.000	0.000	0.094	0.000
1024	COAD	TCGA-QG-A5YX	0.733	0.000	0.000	0.000	0.000	0.000	0.000	0.000	0.000	0.000	0.000	0.000	0.000	0.000	0.000	0.000	0.000	0.000	0.000	0.000	0.099	0.000	0.000	0.000	0.000	0.000	0.000	0.000	0.000	0.168	0.000
1025	COAD	TCGA-QG-A5Z1	0.571	0.000	0.000	0.000	0.000	0.000	0.000	0.000	0.000	0.000	0.000	0.000	0.000	0.000	0.000	0.000	0.000	0.000	0.000	0.000	0.059	0.000	0.000	0.000	0.000	0.000	0.000	0.000	0.000	0.206	0.165
1026	COAD	TCGA-QL-A97D	0.336	0.000	0.000	0.000	0.362	0.000	0.000	0.000	0.000	0.000	0.129	0.000	0.000	0.000	0.000	0.000	0.000	0.000	0.000	0.000	0.096	0.000	0.000	0.000	0.000	0.000	0.000	0.000	0.000	0.000	0.077
1027	COAD	TCGA-RU-A8FL	0.263	0.000	0.000	0.000	0.737	0.000	0.000	0.000	0.000	0.000	0.000	0.000	0.000	0.000	0.000	0.000	0.000	0.000	0.000	0.000	0.000	0.000	0.000	0.000	0.000	0.000	0.000	0.000	0.000	0.000	0.000
1028	COAD	TCGA-SS-A7HO	0.418	0.000	0.000	0.000	0.112	0.000	0.000	0.000	0.000	0.000	0.396	0.000	0.000	0.000	0.000	0.000	0.000	0.000	0.000	0.000	0.074	0.000	0.000	0.000	0.000	0.000	0.000	0.000	0.000	0.000	0.000
1029	COAD	TCGA-T9-A92H	0.265	0.000	0.000	0.000	0.422	0.000	0.000	0.000	0.000	0.000	0.235	0.000	0.000	0.000	0.000	0.000	0.000	0.000	0.000	0.000	0.000	0.000	0.000	0.000	0.000	0.000	0.000	0.000	0.000	0.000	0.078
1030	COAD	DO222471	0.155	0.000	0.000	0.000	0.662	0.000	0.000	0.000	0.000	0.000	0.000	0.000	0.000	0.000	0.000	0.000	0.000	0.000	0.000	0.000	0.000	0.000	0.000	0.000	0.000	0.000	0.000	0.000	0.000	0.183	0.000
1031	COAD	DO222476	0.208	0.000	0.000	0.000	0.633	0.000	0.000	0.000	0.000	0.000	0.000	0.000	0.000	0.000	0.000	0.000	0.000	0.000	0.000	0.000	0.000	0.000	0.000	0.000	0.000	0.000	0.000	0.000	0.000	0.159	0.000
1032	COAD	DO222585	0.116	0.000	0.000	0.000	0.679	0.000	0.000	0.000	0.000	0.000	0.000	0.000	0.000	0.000	0.000	0.000	0.000	0.000	0.000	0.000	0.000	0.000	0.000	0.000	0.000	0.000	0.000	0.000	0.000	0.205	0.000
1033	COAD	DO222590	0.221	0.000	0.000	0.000	0.606	0.000	0.000	0.000	0.000	0.000	0.000	0.000	0.000	0.000	0.000	0.000	0.000	0.000	0.000	0.000	0.000	0.000	0.000	0.000	0.000	0.000	0.000	0.000	0.000	0.173	0.000
1034	COAD	DO222610	0.173	0.000	0.000	0.000	0.555	0.000	0.000	0.000	0.000	0.000	0.081	0.000	0.000	0.000	0.000	0.000	0.000	0.000	0.000	0.000	0.000	0.000	0.000	0.000	0.000	0.000	0.000	0.000	0.000	0.191	0.000
1035	COAD	DO224620	0.270	0.000	0.000	0.000	0.256	0.000	0.000	0.000	0.000	0.000	0.000	0.000	0.000	0.000	0.000	0.000	0.000	0.000	0.000	0.000	0.064	0.000	0.000	0.000	0.000	0.000	0.000	0.000	0.000	0.304	0.106
1036	COAD	DO224639	0.328	0.000	0.000	0.000	0.249	0.000	0.000	0.000	0.000	0.000	0.000	0.000	0.000	0.000	0.000	0.000	0.000	0.000	0.000	0.000	0.125	0.000	0.000	0.000	0.000	0.000	0.000	0.000	0.000	0.209	0.089
1037	COAD	DO224651	0.282	0.000	0.000	0.000	0.299	0.000	0.000	0.000	0.000	0.000	0.000	0.000	0.000	0.000	0.000	0.000	0.000	0.000	0.000	0.000	0.000	0.000	0.000	0.000	0.000	0.000	0.000	0.000	0.000	0.295	0.123
1038	COAD	DO224664	0.253	0.000	0.000	0.000	0.155	0.000	0.000	0.000	0.000	0.000	0.000	0.000	0.000	0.000	0.000	0.000	0.000	0.000	0.097	0.000	0.076	0.000	0.000	0.000	0.000	0.000	0.000	0.000	0.000	0.276	0.143
1039	COAD	DO224671	0.288	0.000	0.000	0.000	0.278	0.000	0.000	0.000	0.000	0.000	0.000	0.000	0.000	0.000	0.000	0.000	0.000	0.000	0.000	0.000	0.000	0.000	0.000	0.000	0.000	0.000	0.000	0.000	0.000	0.317	0.116
1040	COAD	DO224674	0.181	0.000	0.000	0.000	0.422	0.000	0.000	0.000	0.000	0.000	0.000	0.000	0.000	0.000	0.000	0.000	0.000	0.000	0.000	0.000	0.000	0.000	0.000	0.000	0.000	0.000	0.000	0.000	0.000	0.313	0.084
1041	COAD	DO224689	0.199	0.000	0.000	0.000	0.164	0.000	0.000	0.000	0.000	0.000	0.073	0.000	0.000	0.000	0.000	0.000	0.000	0.000	0.000	0.000	0.083	0.000	0.000	0.000	0.000	0.000	0.000	0.000	0.000	0.351	0.130
1042	COAD	DO224708	0.225	0.000	0.000	0.000	0.222	0.000	0.000	0.000	0.000	0.000	0.000	0.000	0.000	0.000	0.000	0.000	0.000	0.000	0.000	0.000	0.054	0.000	0.000	0.000	0.000	0.000	0.000	0.000	0.000	0.353	0.145
1043	COAD	DO224716	0.150	0.000	0.000	0.000	0.370	0.000	0.000	0.000	0.000	0.000	0.000	0.000	0.000	0.000	0.000	0.000	0.000	0.000	0.000	0.000	0.000	0.000	0.000	0.000	0.000	0.000	0.000	0.000	0.000	0.317	0.162
1044	COAD	DO224747	0.255	0.000	0.000	0.000	0.297	0.000	0.000	0.000	0.000	0.000	0.000	0.000	0.000	0.000	0.000	0.000	0.000	0.000	0.000	0.000	0.000	0.000	0.000	0.000	0.000	0.000	0.000	0.000	0.000	0.321	0.127
1045	COAD	DO224766	0.283	0.000	0.000	0.000	0.239	0.000	0.000	0.000	0.000	0.000	0.000	0.000	0.000	0.000	0.000	0.000	0.000	0.000	0.000	0.000	0.064	0.000	0.000	0.000	0.000	0.000	0.000	0.000	0.000	0.296	0.118
1046	COAD	DO224769	0.119	0.000	0.000	0.000	0.343	0.000	0.000	0.000	0.000	0.000	0.000	0.000	0.000	0.000	0.000	0.000	0.000	0.000	0.073	0.000	0.063	0.000	0.000	0.000	0.000	0.000	0.000	0.000	0.000	0.272	0.130
1047	COAD	DO224775	0.250	0.000	0.000	0.000	0.414	0.000	0.000	0.000	0.000	0.000	0.000	0.000	0.000	0.000	0.000	0.000	0.000	0.000	0.000	0.000	0.000	0.000	0.000	0.000	0.000	0.000	0.000	0.000	0.000	0.235	0.100
1048	COAD	DO224786	0.268	0.000	0.000	0.000	0.280	0.000	0.000	0.000	0.000	0.000	0.000	0.000	0.000	0.000	0.000	0.000	0.000	0.000	0.000	0.000	0.057	0.000	0.000	0.000	0.000	0.000	0.000	0.000	0.000	0.246	0.150
1049	COAD	DO224796	0.247	0.000	0.000	0.000	0.407	0.000	0.000	0.000	0.000	0.000	0.000	0.000	0.000	0.000	0.000	0.000	0.000	0.000	0.000	0.000	0.000	0.000	0.000	0.000	0.000	0.000	0.000	0.000	0.000	0.252	0.094
1050	COAD	DO224808	0.228	0.000	0.000	0.000	0.370	0.000	0.000	0.000	0.000	0.000	0.000	0.000	0.000	0.000	0.000	0.000	0.000	0.000	0.000	0.000	0.065	0.000	0.000	0.000	0.000	0.000	0.000	0.000	0.000	0.233	0.105
1051	COAD	DO224812	0.188	0.000	0.000	0.000	0.432	0.000	0.000	0.000	0.000	0.000	0.000	0.000	0.000	0.000	0.000	0.000	0.000	0.000	0.000	0.000	0.000	0.000	0.000	0.000	0.000	0.000	0.000	0.000	0.000	0.265	0.114
1052	COAD	DO224817	0.230	0.000	0.000	0.000	0.355	0.000	0.000	0.000	0.000	0.000	0.000	0.000	0.000	0.000	0.000	0.000	0.000	0.000	0.000	0.000	0.000	0.000	0.000	0.000	0.000	0.000	0.000	0.000	0.000	0.285	0.129
1053	COAD	DO224820	0.212	0.000	0.000	0.000	0.383	0.000	0.000	0.000	0.000	0.000	0.000	0.000	0.000	0.000	0.000	0.000	0.000	0.000	0.000	0.000	0.053	0.000	0.000	0.000	0.000	0.000	0.000	0.000	0.000	0.239	0.114
1054	COAD	587220	0.000	0.000	0.000	0.000	0.000	0.543	0.000	0.000	0.000	0.000	0.000	0.000	0.000	0.000	0.000	0.000	0.000	0.000	0.000	0.000	0.000	0.000	0.000	0.457	0.000	0.000	0.000	0.000	0.000	0.000	0.000
1055	COAD	587224	0.000	0.000	0.000	0.000	0.000	0.760	0.000	0.000	0.000	0.000	0.000	0.000	0.000	0.000	0.000	0.000	0.121	0.000	0.000	0.000	0.000	0.000	0.000	0.118	0.000	0.000	0.000	0.000	0.000	0.000	0.000
1056	COAD	587226	0.000	0.000	0.000	0.000	0.000	0.507	0.000	0.000	0.000	0.000	0.000	0.000	0.000	0.000	0.000	0.000	0.166	0.000	0.000	0.000	0.000	0.139	0.000	0.188	0.000	0.000	0.000	0.000	0.000	0.000	0.000
1057	COAD	587228	0.000	0.000	0.000	0.000	0.000	0.933	0.000	0.000	0.000	0.000	0.000	0.000	0.000	0.000	0.000	0.000	0.000	0.000	0.000	0.000	0.000	0.000	0.000	0.000	0.000	0.000	0.000	0.000	0.000	0.000	0.067
1058	COAD	587234	0.000	0.000	0.000	0.000	0.000	1.000	0.000	0.000	0.000	0.000	0.000	0.000	0.000	0.000	0.000	0.000	0.000	0.000	0.000	0.000	0.000	0.000	0.000	0.000	0.000	0.000	0.000	0.000	0.000	0.000	0.000
1059	COAD	587238	0.000	0.000	0.000	0.000	0.000	0.458	0.000	0.000	0.000	0.000	0.000	0.000	0.000	0.000	0.000	0.000	0.000	0.288	0.000	0.000	0.000	0.000	0.000	0.192	0.000	0.000	0.000	0.000	0.000	0.000	0.062
1060	COAD	587256	0.000	0.000	0.000	0.000	0.000	0.461	0.000	0.000	0.000	0.000	0.000	0.000	0.000	0.000	0.000	0.000	0.054	0.188	0.000	0.000	0.000	0.078	0.000	0.219	0.000	0.000	0.000	0.000	0.000	0.000	0.000
1061	COAD	587278	0.000	0.000	0.000	0.000	0.000	0.833	0.000	0.000	0.000	0.000	0.000	0.000	0.000	0.000	0.000	0.000	0.067	0.000	0.000	0.000	0.000	0.000	0.100	0.000	0.000	0.000	0.000	0.000	0.000	0.000	0.000
1062	COAD	587284	0.000	0.000	0.000	0.000	0.000	0.125	0.000	0.000	0.000	0.000	0.000	0.000	0.000	0.000	0.000	0.000	0.067	0.437	0.000	0.000	0.000	0.000	0.059	0.311	0.000	0.000	0.000	0.000	0.000	0.000	0.000
1063	COAD	587316	0.000	0.000	0.000	0.000	0.000	0.759	0.000	0.000	0.000	0.000	0.000	0.000	0.000	0.000	0.000	0.000	0.000	0.000	0.000	0.000	0.000	0.000	0.000	0.241	0.000	0.000	0.000	0.000	0.000	0.000	0.000
1064	COAD	587332	0.000	0.000	0.000	0.000	0.000	0.062	0.000	0.000	0.000	0.000	0.000	0.000	0.000	0.000	0.000	0.000	0.168	0.148	0.000	0.000	0.000	0.108	0.316	0.198	0.000	0.000	0.000	0.000	0.000	0.000	0.000
1065	COAD	587336	0.000	0.000	0.000	0.000	0.000	0.553	0.000	0.000	0.000	0.000	0.000	0.000	0.000	0.000	0.000	0.000	0.067	0.000	0.000	0.000	0.000	0.056	0.000	0.324	0.000	0.000	0.000	0.000	0.000	0.000	0.000
1066	COAD	587338	0.000	0.000	0.000	0.000	0.000	1.000	0.000	0.000	0.000	0.000	0.000	0.000	0.000	0.000	0.000	0.000	0.000	0.000	0.000	0.000	0.000	0.000	0.000	0.000	0.000	0.000	0.000	0.000	0.000	0.000	0.000
1067	COAD	587342	0.000	0.000	0.000	0.000	0.000	0.000	0.000	0.000	0.000	0.000	0.000	0.000	0.000	0.000	0.000	0.000	0.347	0.000	0.000	0.000	0.000	0.522	0.000	0.131	0.000	0.000	0.000	0.000	0.000	0.000	0.000
1068	COAD	587350	0.000	0.000	0.000	0.000	0.000	0.496	0.000	0.000	0.000	0.000	0.000	0.000	0.000	0.000	0.000	0.000	0.198	0.000	0.000	0.000	0.000	0.000	0.000	0.306	0.000	0.000	0.000	0.000	0.000	0.000	0.000
1069	COAD	coadread_dfci_2016_102	0.000	0.000	0.000	0.000	0.000	0.459	0.000	0.000	0.000	0.000	0.000	0.000	0.000	0.000	0.000	0.000	0.115	0.000	0.000	0.000	0.000	0.181	0.245	0.000	0.000	0.000	0.000	0.000	0.000	0.000	0.000
1070	COAD	coadread_dfci_2016_111	0.000	0.000	0.000	0.000	0.000	0.801	0.000	0.000	0.000	0.000	0.000	0.000	0.000	0.000	0.000	0.000	0.000	0.000	0.000	0.000	0.000	0.094	0.105	0.000	0.000	0.000	0.000	0.000	0.000	0.000	0.000
1071	COAD	coadread_dfci_2016_112	0.000	0.000	0.000	0.000	0.000	0.800	0.000	0.000	0.000	0.000	0.000	0.000	0.000	0.000	0.000	0.000	0.000	0.060	0.000	0.000	0.000	0.000	0.000	0.140	0.000	0.000	0.000	0.000	0.000	0.000	0.000
1072	COAD	coadread_dfci_2016_115875	0.000	0.000	0.000	0.000	0.000	0.284	0.000	0.000	0.000	0.000	0.000	0.000	0.000	0.000	0.000	0.000	0.000	0.000	0.000	0.000	0.000	0.000	0.000	0.530	0.000	0.000	0.000	0.000	0.000	0.000	0.186
1073	COAD	coadread_dfci_2016_1202	0.000	0.000	0.000	0.000	0.000	0.613	0.000	0.000	0.000	0.000	0.000	0.000	0.000	0.000	0.000	0.000	0.000	0.000	0.000	0.000	0.000	0.136	0.000	0.193	0.000	0.000	0.000	0.000	0.000	0.000	0.058
1074	COAD	coadread_dfci_2016_1212	0.000	0.000	0.000	0.000	0.000	0.154	0.000	0.000	0.000	0.000	0.000	0.000	0.000	0.000	0.000	0.000	0.078	0.000	0.000	0.000	0.000	0.108	0.000	0.660	0.000	0.000	0.000	0.000	0.000	0.000	0.000
1075	COAD	coadread_dfci_2016_1222	0.000	0.000	0.000	0.000	0.000	0.731	0.000	0.000	0.000	0.000	0.000	0.000	0.000	0.000	0.000	0.000	0.000	0.000	0.000	0.000	0.000	0.000	0.000	0.269	0.000	0.000	0.000	0.000	0.000	0.000	0.000
1076	COAD	coadread_dfci_2016_1225	0.000	0.000	0.000	0.000	0.000	0.664	0.000	0.000	0.000	0.000	0.000	0.000	0.000	0.000	0.000	0.000	0.000	0.000	0.000	0.000	0.000	0.000	0.000	0.336	0.000	0.000	0.000	0.000	0.000	0.000	0.000
1077	COAD	coadread_dfci_2016_1230	0.000	0.000	0.000	0.000	0.000	0.907	0.000	0.000	0.000	0.000	0.000	0.000	0.000	0.000	0.000	0.000	0.000	0.000	0.000	0.000	0.000	0.000	0.093	0.000	0.000	0.000	0.000	0.000	0.000	0.000	0.000
1078	COAD	coadread_dfci_2016_1231	0.000	0.000	0.000	0.000	0.000	1.000	0.000	0.000	0.000	0.000	0.000	0.000	0.000	0.000	0.000	0.000	0.000	0.000	0.000	0.000	0.000	0.000	0.000	0.000	0.000	0.000	0.000	0.000	0.000	0.000	0.000
1079	COAD	coadread_dfci_2016_1241	0.000	0.000	0.000	0.000	0.000	0.557	0.000	0.000	0.000	0.000	0.000	0.000	0.000	0.000	0.000	0.000	0.083	0.000	0.000	0.000	0.000	0.097	0.086	0.178	0.000	0.000	0.000	0.000	0.000	0.000	0.000
1080	COAD	coadread_dfci_2016_1251	0.000	0.000	0.000	0.000	0.000	0.705	0.000	0.000	0.000	0.000	0.000	0.000	0.000	0.000	0.000	0.000	0.000	0.000	0.000	0.000	0.000	0.130	0.166	0.000	0.000	0.000	0.000	0.000	0.000	0.000	0.000
1081	COAD	coadread_dfci_2016_134258	0.000	0.000	0.000	0.000	0.000	0.664	0.000	0.000	0.000	0.000	0.000	0.000	0.000	0.000	0.000	0.000	0.000	0.000	0.000	0.000	0.000	0.000	0.000	0.336	0.000	0.000	0.000	0.000	0.000	0.000	0.000
1082	COAD	coadread_dfci_2016_140903	0.000	0.000	0.000	0.000	0.000	0.633	0.000	0.000	0.000	0.000	0.000	0.000	0.000	0.000	0.000	0.000	0.000	0.000	0.000	0.000	0.000	0.000	0.000	0.367	0.000	0.000	0.000	0.000	0.000	0.000	0.000
1083	COAD	coadread_dfci_2016_162841	0.000	0.000	0.000	0.000	0.000	0.618	0.000	0.000	0.000	0.000	0.000	0.000	0.000	0.000	0.000	0.000	0.000	0.000	0.000	0.000	0.000	0.075	0.000	0.306	0.000	0.000	0.000	0.000	0.000	0.000	0.000
1084	COAD	coadread_dfci_2016_1748	0.000	0.000	0.000	0.000	0.000	0.652	0.000	0.000	0.000	0.000	0.000	0.000	0.000	0.000	0.000	0.000	0.000	0.000	0.000	0.000	0.000	0.000	0.061	0.288	0.000	0.000	0.000	0.000	0.000	0.000	0.000
1085	COAD	coadread_dfci_2016_1762	0.000	0.000	0.000	0.000	0.000	0.442	0.000	0.000	0.000	0.000	0.000	0.000	0.000	0.000	0.000	0.000	0.000	0.065	0.000	0.000	0.000	0.365	0.000	0.065	0.000	0.000	0.000	0.000	0.000	0.000	0.063
1086	COAD	coadread_dfci_2016_1791	0.000	0.000	0.000	0.000	0.000	0.645	0.000	0.000	0.000	0.000	0.000	0.000	0.000	0.000	0.000	0.000	0.000	0.000	0.000	0.000	0.000	0.000	0.169	0.186	0.000	0.000	0.000	0.000	0.000	0.000	0.000
1087	COAD	coadread_dfci_2016_1849	0.000	0.000	0.000	0.000	0.000	0.498	0.000	0.000	0.000	0.000	0.000	0.000	0.000	0.000	0.000	0.000	0.062	0.056	0.000	0.000	0.000	0.145	0.000	0.240	0.000	0.000	0.000	0.000	0.000	0.000	0.000
1088	COAD	coadread_dfci_2016_189255	0.000	0.000	0.000	0.000	0.000	0.639	0.000	0.000	0.000	0.000	0.000	0.000	0.000	0.000	0.000	0.000	0.000	0.000	0.000	0.000	0.000	0.000	0.000	0.361	0.000	0.000	0.000	0.000	0.000	0.000	0.000
1089	COAD	coadread_dfci_2016_197	0.000	0.000	0.000	0.000	0.000	0.186	0.000	0.000	0.000	0.000	0.000	0.000	0.000	0.000	0.000	0.000	0.000	0.145	0.000	0.000	0.000	0.000	0.261	0.408	0.000	0.000	0.000	0.000	0.000	0.000	0.000
1090	COAD	coadread_dfci_2016_207	0.000	0.000	0.000	0.000	0.000	0.400	0.000	0.000	0.000	0.000	0.000	0.000	0.000	0.000	0.000	0.000	0.061	0.000	0.000	0.000	0.000	0.000	0.176	0.362	0.000	0.000	0.000	0.000	0.000	0.000	0.000
1091	COAD	coadread_dfci_2016_207430	0.000	0.000	0.000	0.000	0.000	0.182	0.000	0.000	0.000	0.000	0.000	0.000	0.000	0.000	0.000	0.000	0.125	0.000	0.000	0.000	0.000	0.224	0.000	0.468	0.000	0.000	0.000	0.000	0.000	0.000	0.000
1092	COAD	coadread_dfci_2016_2197	0.000	0.000	0.000	0.000	0.000	0.876	0.000	0.000	0.000	0.000	0.000	0.000	0.000	0.000	0.000	0.000	0.000	0.000	0.000	0.000	0.000	0.000	0.000	0.124	0.000	0.000	0.000	0.000	0.000	0.000	0.000
1093	COAD	coadread_dfci_2016_2227	0.000	0.000	0.000	0.000	0.000	0.304	0.000	0.000	0.000	0.000	0.000	0.000	0.000	0.000	0.000	0.000	0.000	0.000	0.000	0.000	0.000	0.000	0.000	0.696	0.000	0.000	0.000	0.000	0.000	0.000	0.000
1094	COAD	coadread_dfci_2016_224049	0.000	0.000	0.000	0.000	0.000	0.724	0.000	0.000	0.000	0.000	0.000	0.000	0.000	0.000	0.000	0.000	0.063	0.000	0.000	0.000	0.000	0.000	0.000	0.213	0.000	0.000	0.000	0.000	0.000	0.000	0.000
1095	COAD	coadread_dfci_2016_2257	0.000	0.000	0.000	0.000	0.000	0.483	0.000	0.000	0.000	0.000	0.000	0.000	0.000	0.000	0.000	0.000	0.137	0.000	0.000	0.000	0.000	0.119	0.000	0.261	0.000	0.000	0.000	0.000	0.000	0.000	0.000
1096	COAD	coadread_dfci_2016_227039	0.000	0.000	0.000	0.000	0.000	0.435	0.000	0.000	0.000	0.000	0.000	0.000	0.000	0.000	0.000	0.000	0.000	0.000	0.000	0.000	0.000	0.256	0.000	0.309	0.000	0.000	0.000	0.000	0.000	0.000	0.000
1097	COAD	coadread_dfci_2016_2281	0.000	0.000	0.000	0.000	0.000	0.519	0.000	0.000	0.000	0.000	0.000	0.000	0.000	0.000	0.000	0.000	0.000	0.000	0.000	0.000	0.000	0.227	0.000	0.254	0.000	0.000	0.000	0.000	0.000	0.000	0.000
1098	COAD	coadread_dfci_2016_230737	0.000	0.000	0.000	0.000	0.000	0.594	0.000	0.000	0.000	0.000	0.000	0.000	0.000	0.000	0.000	0.000	0.136	0.000	0.000	0.000	0.000	0.000	0.000	0.206	0.000	0.000	0.000	0.000	0.000	0.000	0.063
1099	COAD	coadread_dfci_2016_233366	0.000	0.000	0.000	0.000	0.000	0.677	0.000	0.000	0.000	0.000	0.000	0.000	0.000	0.000	0.000	0.000	0.000	0.000	0.000	0.000	0.000	0.000	0.148	0.122	0.000	0.000	0.000	0.000	0.000	0.000	0.053
1100	COAD	coadread_dfci_2016_2354	0.000	0.000	0.000	0.000	0.000	0.270	0.000	0.000	0.000	0.000	0.000	0.000	0.000	0.000	0.000	0.000	0.000	0.000	0.000	0.000	0.000	0.000	0.000	0.730	0.000	0.000	0.000	0.000	0.000	0.000	0.000
1101	COAD	coadread_dfci_2016_2379	0.000	0.000	0.000	0.000	0.000	0.701	0.000	0.000	0.000	0.000	0.000	0.000	0.000	0.000	0.000	0.000	0.000	0.000	0.000	0.000	0.000	0.055	0.106	0.138	0.000	0.000	0.000	0.000	0.000	0.000	0.000
1102	COAD	coadread_dfci_2016_2423	0.000	0.000	0.000	0.000	0.000	0.326	0.000	0.000	0.000	0.000	0.000	0.000	0.000	0.000	0.000	0.000	0.244	0.180	0.000	0.000	0.000	0.000	0.000	0.168	0.000	0.000	0.000	0.000	0.000	0.000	0.081
1103	COAD	coadread_dfci_2016_242594	0.000	0.000	0.000	0.000	0.000	0.367	0.000	0.000	0.000	0.000	0.000	0.000	0.000	0.000	0.000	0.000	0.000	0.000	0.000	0.000	0.000	0.060	0.000	0.573	0.000	0.000	0.000	0.000	0.000	0.000	0.000
1104	COAD	coadread_dfci_2016_2448	0.000	0.000	0.000	0.000	0.000	0.522	0.000	0.000	0.000	0.000	0.000	0.000	0.000	0.000	0.000	0.000	0.000	0.000	0.000	0.000	0.000	0.096	0.066	0.316	0.000	0.000	0.000	0.000	0.000	0.000	0.000
1105	COAD	coadread_dfci_2016_2564	0.000	0.000	0.000	0.000	0.000	0.353	0.000	0.000	0.000	0.000	0.000	0.000	0.000	0.000	0.000	0.000	0.215	0.083	0.000	0.000	0.000	0.126	0.000	0.223	0.000	0.000	0.000	0.000	0.000	0.000	0.000
1106	COAD	coadread_dfci_2016_2565	0.000	0.000	0.000	0.000	0.000	0.608	0.000	0.000	0.000	0.000	0.000	0.000	0.000	0.000	0.000	0.000	0.074	0.000	0.000	0.000	0.000	0.245	0.000	0.074	0.000	0.000	0.000	0.000	0.000	0.000	0.000
1107	COAD	coadread_dfci_2016_261	0.000	0.000	0.000	0.000	0.000	0.235	0.000	0.000	0.000	0.000	0.000	0.000	0.000	0.000	0.000	0.000	0.193	0.354	0.000	0.000	0.000	0.000	0.000	0.217	0.000	0.000	0.000	0.000	0.000	0.000	0.000
1108	COAD	coadread_dfci_2016_2624	0.000	0.000	0.000	0.000	0.000	0.364	0.000	0.000	0.000	0.000	0.000	0.000	0.000	0.000	0.000	0.000	0.248	0.000	0.000	0.000	0.000	0.195	0.000	0.194	0.000	0.000	0.000	0.000	0.000	0.000	0.000
1109	COAD	coadread_dfci_2016_2641	0.000	0.000	0.000	0.000	0.000	0.554	0.000	0.000	0.000	0.000	0.000	0.000	0.000	0.000	0.000	0.000	0.000	0.000	0.000	0.000	0.000	0.108	0.000	0.270	0.000	0.000	0.000	0.000	0.000	0.000	0.067
1110	COAD	coadread_dfci_2016_267922	0.000	0.000	0.000	0.000	0.000	0.714	0.000	0.000	0.000	0.000	0.000	0.000	0.000	0.000	0.000	0.000	0.000	0.000	0.000	0.000	0.000	0.000	0.132	0.154	0.000	0.000	0.000	0.000	0.000	0.000	0.000
1111	COAD	coadread_dfci_2016_2762	0.000	0.000	0.000	0.000	0.000	0.672	0.000	0.000	0.000	0.000	0.000	0.000	0.000	0.000	0.000	0.000	0.000	0.000	0.000	0.000	0.000	0.111	0.000	0.216	0.000	0.000	0.000	0.000	0.000	0.000	0.000
1112	COAD	coadread_dfci_2016_280091	0.000	0.000	0.000	0.000	0.000	0.455	0.000	0.000	0.000	0.000	0.000	0.000	0.000	0.000	0.000	0.000	0.119	0.000	0.000	0.000	0.000	0.136	0.000	0.290	0.000	0.000	0.000	0.000	0.000	0.000	0.000
1113	COAD	coadread_dfci_2016_293	0.000	0.000	0.000	0.000	0.000	0.584	0.000	0.000	0.000	0.000	0.000	0.000	0.000	0.000	0.000	0.000	0.000	0.000	0.000	0.000	0.000	0.000	0.171	0.244	0.000	0.000	0.000	0.000	0.000	0.000	0.000
1114	COAD	coadread_dfci_2016_2932	0.000	0.000	0.000	0.000	0.000	0.309	0.000	0.000	0.000	0.000	0.000	0.000	0.000	0.000	0.000	0.000	0.000	0.057	0.000	0.000	0.000	0.212	0.000	0.422	0.000	0.000	0.000	0.000	0.000	0.000	0.000
1115	COAD	coadread_dfci_2016_2936	0.000	0.000	0.000	0.000	0.000	0.691	0.000	0.000	0.000	0.000	0.000	0.000	0.000	0.000	0.000	0.000	0.000	0.000	0.000	0.000	0.000	0.000	0.000	0.309	0.000	0.000	0.000	0.000	0.000	0.000	0.000
1116	COAD	coadread_dfci_2016_2944	0.000	0.000	0.000	0.000	0.000	0.776	0.000	0.000	0.000	0.000	0.000	0.000	0.000	0.000	0.000	0.000	0.000	0.000	0.000	0.000	0.000	0.000	0.000	0.224	0.000	0.000	0.000	0.000	0.000	0.000	0.000
1117	COAD	coadread_dfci_2016_2946	0.000	0.000	0.000	0.000	0.000	0.672	0.000	0.000	0.000	0.000	0.000	0.000	0.000	0.000	0.000	0.000	0.000	0.000	0.000	0.000	0.000	0.000	0.000	0.241	0.000	0.000	0.000	0.000	0.000	0.000	0.087
1118	COAD	coadread_dfci_2016_3021	0.000	0.000	0.000	0.000	0.000	0.502	0.000	0.000	0.000	0.000	0.000	0.000	0.000	0.000	0.000	0.000	0.000	0.000	0.000	0.000	0.000	0.000	0.094	0.404	0.000	0.000	0.000	0.000	0.000	0.000	0.000
1119	COAD	coadread_dfci_2016_302124	0.000	0.000	0.000	0.000	0.000	0.417	0.000	0.000	0.000	0.000	0.000	0.000	0.000	0.000	0.000	0.000	0.209	0.000	0.000	0.000	0.000	0.060	0.000	0.314	0.000	0.000	0.000	0.000	0.000	0.000	0.000
1120	COAD	coadread_dfci_2016_3024	0.000	0.000	0.000	0.000	0.000	0.633	0.000	0.000	0.000	0.000	0.000	0.000	0.000	0.000	0.000	0.000	0.130	0.000	0.000	0.000	0.000	0.000	0.000	0.237	0.000	0.000	0.000	0.000	0.000	0.000	0.000
1121	COAD	coadread_dfci_2016_3025	0.000	0.000	0.000	0.000	0.000	0.750	0.000	0.000	0.000	0.000	0.000	0.000	0.000	0.000	0.000	0.000	0.097	0.000	0.000	0.000	0.000	0.000	0.000	0.153	0.000	0.000	0.000	0.000	0.000	0.000	0.000
1122	COAD	coadread_dfci_2016_3049	0.000	0.000	0.000	0.000	0.000	0.518	0.000	0.000	0.000	0.000	0.000	0.000	0.000	0.000	0.000	0.000	0.000	0.121	0.000	0.000	0.000	0.000	0.000	0.300	0.000	0.000	0.000	0.000	0.000	0.000	0.062
1123	COAD	coadread_dfci_2016_3064	0.000	0.000	0.000	0.000	0.000	0.432	0.000	0.000	0.000	0.000	0.000	0.000	0.000	0.000	0.000	0.000	0.077	0.170	0.000	0.000	0.000	0.000	0.000	0.322	0.000	0.000	0.000	0.000	0.000	0.000	0.000
1124	COAD	coadread_dfci_2016_3080	0.000	0.000	0.000	0.000	0.000	0.413	0.000	0.000	0.000	0.000	0.000	0.000	0.000	0.000	0.000	0.000	0.131	0.000	0.000	0.000	0.000	0.185	0.073	0.199	0.000	0.000	0.000	0.000	0.000	0.000	0.000
1125	COAD	coadread_dfci_2016_3091	0.000	0.000	0.000	0.000	0.000	0.384	0.000	0.000	0.000	0.000	0.000	0.000	0.000	0.000	0.000	0.000	0.153	0.000	0.000	0.000	0.000	0.211	0.000	0.253	0.000	0.000	0.000	0.000	0.000	0.000	0.000
1126	COAD	coadread_dfci_2016_3094	0.000	0.000	0.000	0.000	0.000	0.364	0.000	0.000	0.000	0.000	0.000	0.000	0.000	0.000	0.000	0.000	0.076	0.000	0.000	0.000	0.000	0.224	0.000	0.336	0.000	0.000	0.000	0.000	0.000	0.000	0.000
1127	COAD	coadread_dfci_2016_3152	0.000	0.000	0.000	0.000	0.000	0.682	0.000	0.000	0.000	0.000	0.000	0.000	0.000	0.000	0.000	0.000	0.000	0.000	0.000	0.000	0.000	0.000	0.136	0.182	0.000	0.000	0.000	0.000	0.000	0.000	0.000
1128	COAD	coadread_dfci_2016_3174	0.000	0.000	0.000	0.000	0.000	0.578	0.000	0.000	0.000	0.000	0.000	0.000	0.000	0.000	0.000	0.000	0.000	0.000	0.000	0.000	0.000	0.083	0.000	0.340	0.000	0.000	0.000	0.000	0.000	0.000	0.000
1129	COAD	coadread_dfci_2016_3181	0.000	0.000	0.000	0.000	0.000	0.623	0.000	0.000	0.000	0.000	0.000	0.000	0.000	0.000	0.000	0.000	0.000	0.000	0.000	0.000	0.000	0.131	0.247	0.000	0.000	0.000	0.000	0.000	0.000	0.000	0.000
1130	COAD	coadread_dfci_2016_3202	0.000	0.000	0.000	0.000	0.000	0.335	0.000	0.000	0.000	0.000	0.000	0.000	0.000	0.000	0.000	0.000	0.189	0.000	0.000	0.000	0.000	0.188	0.000	0.289	0.000	0.000	0.000	0.000	0.000	0.000	0.000
1131	COAD	coadread_dfci_2016_3225	0.000	0.000	0.000	0.000	0.000	0.900	0.000	0.000	0.000	0.000	0.000	0.000	0.000	0.000	0.000	0.000	0.000	0.000	0.000	0.000	0.000	0.000	0.000	0.100	0.000	0.000	0.000	0.000	0.000	0.000	0.000
1132	COAD	coadread_dfci_2016_3249	0.000	0.000	0.000	0.000	0.000	0.804	0.000	0.000	0.000	0.000	0.000	0.000	0.000	0.000	0.000	0.000	0.000	0.000	0.000	0.000	0.000	0.000	0.000	0.140	0.000	0.000	0.000	0.000	0.000	0.000	0.056
1133	COAD	coadread_dfci_2016_3262	0.000	0.000	0.000	0.000	0.000	0.557	0.000	0.000	0.000	0.000	0.000	0.000	0.000	0.000	0.000	0.000	0.098	0.000	0.000	0.000	0.000	0.100	0.084	0.162	0.000	0.000	0.000	0.000	0.000	0.000	0.000
1134	COAD	coadread_dfci_2016_3263	0.000	0.000	0.000	0.000	0.000	0.595	0.000	0.000	0.000	0.000	0.000	0.000	0.000	0.000	0.000	0.000	0.000	0.000	0.000	0.000	0.000	0.126	0.000	0.279	0.000	0.000	0.000	0.000	0.000	0.000	0.000
1135	COAD	coadread_dfci_2016_3269	0.000	0.000	0.000	0.000	0.000	0.362	0.000	0.000	0.000	0.000	0.000	0.000	0.000	0.000	0.000	0.000	0.000	0.000	0.000	0.000	0.000	0.253	0.000	0.385	0.000	0.000	0.000	0.000	0.000	0.000	0.000
1136	COAD	coadread_dfci_2016_331889	0.000	0.000	0.000	0.000	0.000	0.444	0.000	0.000	0.000	0.000	0.000	0.000	0.000	0.000	0.000	0.000	0.000	0.000	0.000	0.000	0.000	0.116	0.000	0.357	0.000	0.000	0.000	0.000	0.000	0.000	0.084
1137	COAD	coadread_dfci_2016_3319	0.000	0.000	0.000	0.000	0.000	0.237	0.000	0.000	0.000	0.000	0.000	0.000	0.000	0.000	0.000	0.000	0.077	0.000	0.000	0.000	0.000	0.215	0.296	0.176	0.000	0.000	0.000	0.000	0.000	0.000	0.000
1138	COAD	coadread_dfci_2016_3321	0.000	0.000	0.000	0.000	0.000	0.332	0.000	0.000	0.000	0.000	0.000	0.000	0.000	0.000	0.000	0.000	0.118	0.000	0.000	0.000	0.000	0.210	0.000	0.339	0.000	0.000	0.000	0.000	0.000	0.000	0.000
1139	COAD	coadread_dfci_2016_335135	0.000	0.000	0.000	0.000	0.000	0.324	0.000	0.000	0.000	0.000	0.000	0.000	0.000	0.000	0.000	0.000	0.066	0.529	0.000	0.000	0.000	0.000	0.000	0.081	0.000	0.000	0.000	0.000	0.000	0.000	0.000
1140	COAD	coadread_dfci_2016_341	0.000	0.000	0.000	0.000	0.000	0.888	0.000	0.000	0.000	0.000	0.000	0.000	0.000	0.000	0.000	0.000	0.000	0.000	0.000	0.000	0.000	0.000	0.000	0.112	0.000	0.000	0.000	0.000	0.000	0.000	0.000
1141	COAD	coadread_dfci_2016_3422	0.000	0.000	0.000	0.000	0.000	0.288	0.000	0.000	0.000	0.000	0.000	0.000	0.000	0.000	0.000	0.000	0.070	0.000	0.000	0.000	0.000	0.299	0.000	0.344	0.000	0.000	0.000	0.000	0.000	0.000	0.000
1142	COAD	coadread_dfci_2016_3446	0.000	0.000	0.000	0.000	0.000	0.275	0.000	0.000	0.000	0.000	0.000	0.000	0.000	0.000	0.000	0.000	0.189	0.062	0.000	0.000	0.000	0.264	0.000	0.127	0.000	0.000	0.000	0.000	0.000	0.000	0.083
1143	COAD	coadread_dfci_2016_345	0.000	0.000	0.000	0.000	0.000	0.795	0.000	0.000	0.000	0.000	0.000	0.000	0.000	0.000	0.000	0.000	0.000	0.000	0.000	0.000	0.000	0.000	0.146	0.000	0.000	0.000	0.000	0.000	0.000	0.000	0.059
1144	COAD	coadread_dfci_2016_3451	0.000	0.000	0.000	0.000	0.000	0.529	0.000	0.000	0.000	0.000	0.000	0.000	0.000	0.000	0.000	0.000	0.000	0.000	0.000	0.000	0.000	0.134	0.000	0.285	0.000	0.000	0.000	0.000	0.000	0.000	0.053
1145	COAD	coadread_dfci_2016_3498	0.000	0.000	0.000	0.000	0.000	0.557	0.000	0.000	0.000	0.000	0.000	0.000	0.000	0.000	0.000	0.000	0.000	0.000	0.000	0.000	0.000	0.000	0.000	0.443	0.000	0.000	0.000	0.000	0.000	0.000	0.000
1146	COAD	coadread_dfci_2016_3503	0.000	0.000	0.000	0.000	0.000	0.875	0.000	0.000	0.000	0.000	0.000	0.000	0.000	0.000	0.000	0.000	0.000	0.000	0.000	0.000	0.000	0.000	0.000	0.125	0.000	0.000	0.000	0.000	0.000	0.000	0.000
1147	COAD	coadread_dfci_2016_352566	0.000	0.000	0.000	0.000	0.000	0.134	0.000	0.000	0.000	0.000	0.000	0.000	0.000	0.000	0.000	0.000	0.000	0.166	0.000	0.000	0.000	0.070	0.000	0.631	0.000	0.000	0.000	0.000	0.000	0.000	0.000
1148	COAD	coadread_dfci_2016_352983	0.000	0.000	0.000	0.000	0.000	0.573	0.000	0.000	0.000	0.000	0.000	0.000	0.000	0.000	0.000	0.000	0.000	0.000	0.000	0.000	0.000	0.092	0.000	0.335	0.000	0.000	0.000	0.000	0.000	0.000	0.000
1149	COAD	coadread_dfci_2016_3535	0.000	0.000	0.000	0.000	0.000	0.319	0.000	0.000	0.000	0.000	0.000	0.000	0.000	0.000	0.000	0.000	0.231	0.000	0.000	0.000	0.000	0.133	0.000	0.254	0.000	0.000	0.000	0.000	0.000	0.000	0.062
1150	COAD	coadread_dfci_2016_354	0.000	0.000	0.000	0.000	0.000	0.759	0.000	0.000	0.000	0.000	0.000	0.000	0.000	0.000	0.000	0.000	0.000	0.000	0.000	0.000	0.000	0.000	0.000	0.241	0.000	0.000	0.000	0.000	0.000	0.000	0.000
1151	COAD	coadread_dfci_2016_3640	0.000	0.000	0.000	0.000	0.000	0.391	0.000	0.000	0.000	0.000	0.000	0.000	0.000	0.000	0.000	0.000	0.000	0.000	0.000	0.000	0.000	0.000	0.078	0.531	0.000	0.000	0.000	0.000	0.000	0.000	0.000
1152	COAD	coadread_dfci_2016_3641	0.000	0.000	0.000	0.000	0.000	0.404	0.000	0.000	0.000	0.000	0.000	0.000	0.000	0.000	0.000	0.000	0.070	0.000	0.000	0.000	0.000	0.000	0.112	0.415	0.000	0.000	0.000	0.000	0.000	0.000	0.000
1153	COAD	coadread_dfci_2016_3643	0.000	0.000	0.000	0.000	0.000	0.830	0.000	0.000	0.000	0.000	0.000	0.000	0.000	0.000	0.000	0.000	0.000	0.000	0.000	0.000	0.000	0.000	0.000	0.170	0.000	0.000	0.000	0.000	0.000	0.000	0.000
1154	COAD	coadread_dfci_2016_3646	0.000	0.000	0.000	0.000	0.000	0.514	0.000	0.000	0.000	0.000	0.000	0.000	0.000	0.000	0.000	0.000	0.000	0.000	0.000	0.000	0.000	0.204	0.000	0.282	0.000	0.000	0.000	0.000	0.000	0.000	0.000
1155	COAD	coadread_dfci_2016_3653	0.000	0.000	0.000	0.000	0.000	0.879	0.000	0.000	0.000	0.000	0.000	0.000	0.000	0.000	0.000	0.000	0.000	0.000	0.000	0.000	0.000	0.000	0.000	0.121	0.000	0.000	0.000	0.000	0.000	0.000	0.000
1156	COAD	coadread_dfci_2016_3658	0.000	0.000	0.000	0.000	0.000	0.197	0.000	0.000	0.000	0.000	0.000	0.000	0.000	0.000	0.000	0.000	0.081	0.078	0.000	0.000	0.000	0.256	0.000	0.388	0.000	0.000	0.000	0.000	0.000	0.000	0.000
1157	COAD	coadread_dfci_2016_3669	0.000	0.000	0.000	0.000	0.000	0.827	0.000	0.000	0.000	0.000	0.000	0.000	0.000	0.000	0.000	0.000	0.000	0.000	0.000	0.000	0.000	0.000	0.173	0.000	0.000	0.000	0.000	0.000	0.000	0.000	0.000
1158	COAD	coadread_dfci_2016_3676	0.000	0.000	0.000	0.000	0.000	0.688	0.000	0.000	0.000	0.000	0.000	0.000	0.000	0.000	0.000	0.000	0.000	0.000	0.000	0.000	0.000	0.000	0.000	0.254	0.000	0.000	0.000	0.000	0.000	0.000	0.058
1159	COAD	coadread_dfci_2016_368	0.000	0.000	0.000	0.000	0.000	0.330	0.000	0.000	0.000	0.000	0.000	0.000	0.000	0.000	0.000	0.000	0.111	0.079	0.000	0.000	0.000	0.258	0.000	0.222	0.000	0.000	0.000	0.000	0.000	0.000	0.000
1160	COAD	coadread_dfci_2016_3690	0.000	0.000	0.000	0.000	0.000	0.588	0.000	0.000	0.000	0.000	0.000	0.000	0.000	0.000	0.000	0.000	0.087	0.000	0.000	0.000	0.000	0.000	0.074	0.185	0.000	0.000	0.000	0.000	0.000	0.000	0.065
1161	COAD	coadread_dfci_2016_3701	0.000	0.000	0.000	0.000	0.000	0.286	0.000	0.000	0.000	0.000	0.000	0.000	0.000	0.000	0.000	0.000	0.000	0.000	0.000	0.000	0.000	0.322	0.000	0.392	0.000	0.000	0.000	0.000	0.000	0.000	0.000
1162	COAD	coadread_dfci_2016_3704	0.000	0.000	0.000	0.000	0.000	0.786	0.000	0.000	0.000	0.000	0.000	0.000	0.000	0.000	0.000	0.000	0.105	0.000	0.000	0.000	0.000	0.000	0.000	0.108	0.000	0.000	0.000	0.000	0.000	0.000	0.000
1163	COAD	coadread_dfci_2016_3721	0.000	0.000	0.000	0.000	0.000	0.620	0.000	0.000	0.000	0.000	0.000	0.000	0.000	0.000	0.000	0.000	0.000	0.000	0.000	0.000	0.000	0.000	0.061	0.319	0.000	0.000	0.000	0.000	0.000	0.000	0.000
1164	COAD	coadread_dfci_2016_3724	0.000	0.000	0.000	0.000	0.000	0.230	0.000	0.000	0.000	0.000	0.000	0.000	0.000	0.000	0.000	0.000	0.000	0.067	0.000	0.000	0.000	0.239	0.000	0.464	0.000	0.000	0.000	0.000	0.000	0.000	0.000
1165	COAD	coadread_dfci_2016_3729	0.000	0.000	0.000	0.000	0.000	0.625	0.000	0.000	0.000	0.000	0.000	0.000	0.000	0.000	0.000	0.000	0.000	0.000	0.000	0.000	0.000	0.139	0.000	0.236	0.000	0.000	0.000	0.000	0.000	0.000	0.000
1166	COAD	coadread_dfci_2016_390	0.000	0.000	0.000	0.000	0.000	0.261	0.000	0.000	0.000	0.000	0.000	0.000	0.000	0.000	0.000	0.000	0.000	0.207	0.000	0.000	0.000	0.000	0.000	0.531	0.000	0.000	0.000	0.000	0.000	0.000	0.000
1167	COAD	coadread_dfci_2016_407	0.000	0.000	0.000	0.000	0.000	0.551	0.000	0.000	0.000	0.000	0.000	0.000	0.000	0.000	0.000	0.000	0.000	0.000	0.000	0.000	0.000	0.246	0.000	0.144	0.000	0.000	0.000	0.000	0.000	0.000	0.059
1168	COAD	coadread_dfci_2016_4430	0.000	0.000	0.000	0.000	0.000	0.440	0.000	0.000	0.000	0.000	0.000	0.000	0.000	0.000	0.000	0.000	0.076	0.000	0.000	0.000	0.000	0.153	0.000	0.271	0.000	0.000	0.000	0.000	0.000	0.000	0.060
1169	COAD	coadread_dfci_2016_4500	0.000	0.000	0.000	0.000	0.000	0.813	0.000	0.000	0.000	0.000	0.000	0.000	0.000	0.000	0.000	0.000	0.000	0.000	0.000	0.000	0.000	0.000	0.000	0.122	0.000	0.000	0.000	0.000	0.000	0.000	0.065
1170	COAD	coadread_dfci_2016_458	0.000	0.000	0.000	0.000	0.000	0.616	0.000	0.000	0.000	0.000	0.000	0.000	0.000	0.000	0.000	0.000	0.000	0.000	0.000	0.000	0.000	0.000	0.000	0.384	0.000	0.000	0.000	0.000	0.000	0.000	0.000
1171	COAD	coadread_dfci_2016_523	0.000	0.000	0.000	0.000	0.000	0.595	0.000	0.000	0.000	0.000	0.000	0.000	0.000	0.000	0.000	0.000	0.000	0.000	0.000	0.000	0.000	0.000	0.000	0.405	0.000	0.000	0.000	0.000	0.000	0.000	0.000
1172	COAD	coadread_dfci_2016_546	0.000	0.000	0.000	0.000	0.000	0.802	0.000	0.000	0.000	0.000	0.000	0.000	0.000	0.000	0.000	0.000	0.000	0.000	0.000	0.000	0.000	0.000	0.000	0.198	0.000	0.000	0.000	0.000	0.000	0.000	0.000
1173	COAD	coadread_dfci_2016_55	0.000	0.000	0.000	0.000	0.000	0.199	0.000	0.000	0.000	0.000	0.000	0.000	0.000	0.000	0.000	0.000	0.080	0.145	0.000	0.000	0.000	0.143	0.000	0.377	0.000	0.000	0.000	0.000	0.000	0.000	0.056
1174	COAD	coadread_dfci_2016_60	0.000	0.000	0.000	0.000	0.000	0.930	0.000	0.000	0.000	0.000	0.000	0.000	0.000	0.000	0.000	0.000	0.000	0.000	0.000	0.000	0.000	0.000	0.070	0.000	0.000	0.000	0.000	0.000	0.000	0.000	0.000
1175	COAD	coadread_dfci_2016_605	0.000	0.000	0.000	0.000	0.000	0.641	0.000	0.000	0.000	0.000	0.000	0.000	0.000	0.000	0.000	0.000	0.000	0.000	0.000	0.000	0.000	0.000	0.000	0.359	0.000	0.000	0.000	0.000	0.000	0.000	0.000
1176	COAD	coadread_dfci_2016_613	0.000	0.000	0.000	0.000	0.000	0.681	0.000	0.000	0.000	0.000	0.000	0.000	0.000	0.000	0.000	0.000	0.000	0.000	0.000	0.000	0.000	0.000	0.000	0.319	0.000	0.000	0.000	0.000	0.000	0.000	0.000
1177	COAD	coadread_dfci_2016_68	0.000	0.000	0.000	0.000	0.000	1.000	0.000	0.000	0.000	0.000	0.000	0.000	0.000	0.000	0.000	0.000	0.000	0.000	0.000	0.000	0.000	0.000	0.000	0.000	0.000	0.000	0.000	0.000	0.000	0.000	0.000
1178	COAD	coadread_dfci_2016_683	0.000	0.000	0.000	0.000	0.000	0.565	0.000	0.000	0.000	0.000	0.000	0.000	0.000	0.000	0.000	0.000	0.000	0.000	0.000	0.000	0.000	0.068	0.000	0.367	0.000	0.000	0.000	0.000	0.000	0.000	0.000
1179	COAD	coadread_dfci_2016_84	0.000	0.000	0.000	0.000	0.000	0.637	0.000	0.000	0.000	0.000	0.000	0.000	0.000	0.000	0.000	0.000	0.000	0.000	0.000	0.000	0.000	0.155	0.000	0.207	0.000	0.000	0.000	0.000	0.000	0.000	0.000
1180	COAD	coadread_dfci_2016_92	0.000	0.000	0.000	0.000	0.000	0.265	0.000	0.000	0.000	0.000	0.000	0.000	0.000	0.000	0.000	0.000	0.086	0.135	0.000	0.000	0.000	0.185	0.000	0.330	0.000	0.000	0.000	0.000	0.000	0.000	0.000
1181	COAD	DO222492	0.000	0.000	0.000	0.000	0.000	0.193	0.000	0.000	0.000	0.000	0.000	0.000	0.000	0.000	0.000	0.000	0.319	0.000	0.000	0.000	0.000	0.287	0.086	0.051	0.000	0.000	0.000	0.000	0.000	0.000	0.064
1182	COAD	DO222501	0.000	0.000	0.000	0.000	0.000	0.524	0.000	0.000	0.000	0.000	0.000	0.000	0.000	0.000	0.000	0.000	0.000	0.000	0.000	0.000	0.000	0.114	0.000	0.293	0.000	0.000	0.000	0.000	0.000	0.000	0.069
1183	COAD	DO222503	0.000	0.000	0.000	0.000	0.000	0.379	0.000	0.000	0.000	0.000	0.000	0.000	0.000	0.000	0.000	0.000	0.153	0.000	0.000	0.000	0.000	0.119	0.000	0.281	0.000	0.000	0.000	0.000	0.000	0.000	0.068
1184	COAD	DO222576	0.000	0.000	0.000	0.000	0.000	0.227	0.000	0.000	0.000	0.000	0.000	0.000	0.000	0.000	0.000	0.000	0.000	0.000	0.000	0.000	0.000	0.053	0.000	0.670	0.000	0.000	0.000	0.000	0.000	0.000	0.049
1185	COAD	DO222737	0.000	0.000	0.000	0.000	0.000	0.189	0.000	0.000	0.000	0.000	0.000	0.000	0.000	0.000	0.000	0.000	0.000	0.235	0.000	0.000	0.000	0.110	0.000	0.239	0.000	0.000	0.000	0.000	0.000	0.000	0.228
1186	COAD	DO222755	0.000	0.000	0.000	0.000	0.000	0.148	0.000	0.000	0.000	0.000	0.000	0.000	0.000	0.000	0.000	0.000	0.074	0.140	0.000	0.000	0.000	0.219	0.000	0.194	0.000	0.000	0.000	0.000	0.000	0.000	0.224
1187	COAD	DO222765	0.000	0.000	0.000	0.000	0.000	0.618	0.000	0.000	0.000	0.000	0.000	0.000	0.000	0.000	0.000	0.000	0.000	0.000	0.000	0.000	0.000	0.000	0.145	0.000	0.000	0.000	0.000	0.000	0.000	0.000	0.238
1188	COAD	DO222769	0.000	0.000	0.000	0.000	0.000	0.347	0.000	0.000	0.000	0.000	0.000	0.000	0.000	0.000	0.000	0.000	0.000	0.000	0.000	0.000	0.000	0.221	0.000	0.141	0.000	0.000	0.000	0.000	0.000	0.000	0.292
1189	COAD	DO222794	0.000	0.000	0.000	0.000	0.000	0.396	0.000	0.000	0.000	0.000	0.000	0.000	0.000	0.000	0.000	0.000	0.058	0.000	0.000	0.000	0.000	0.219	0.107	0.056	0.000	0.000	0.000	0.000	0.000	0.000	0.164
1190	COAD	DO222842	0.000	0.000	0.000	0.000	0.000	0.345	0.000	0.000	0.000	0.000	0.000	0.000	0.000	0.000	0.000	0.000	0.066	0.000	0.000	0.000	0.000	0.143	0.054	0.081	0.000	0.000	0.000	0.000	0.000	0.000	0.311
1191	COAD	DO222874	0.000	0.000	0.000	0.000	0.000	0.155	0.000	0.000	0.000	0.000	0.000	0.000	0.000	0.000	0.000	0.000	0.097	0.000	0.000	0.000	0.000	0.306	0.000	0.287	0.000	0.000	0.000	0.000	0.000	0.000	0.155
1192	COAD	DO222877	0.000	0.000	0.000	0.000	0.000	0.000	0.000	0.000	0.000	0.000	0.000	0.000	0.000	0.000	0.000	0.000	0.000	0.000	0.000	0.000	0.000	0.077	0.000	0.595	0.000	0.000	0.000	0.000	0.000	0.000	0.328
1193	COAD	DO227549	0.000	0.000	0.000	0.000	0.000	0.796	0.000	0.000	0.000	0.000	0.000	0.000	0.000	0.000	0.000	0.000	0.000	0.000	0.000	0.000	0.000	0.000	0.074	0.000	0.000	0.000	0.000	0.000	0.000	0.000	0.129
1194	COAD	DO227646	0.000	0.000	0.000	0.000	0.000	0.436	0.000	0.000	0.000	0.000	0.000	0.000	0.000	0.000	0.000	0.000	0.080	0.000	0.000	0.000	0.000	0.218	0.000	0.184	0.000	0.000	0.000	0.000	0.000	0.000	0.082
1195	COAD	DO227657	0.000	0.000	0.000	0.000	0.000	0.330	0.000	0.000	0.000	0.000	0.000	0.000	0.000	0.000	0.000	0.000	0.000	0.163	0.000	0.000	0.000	0.100	0.000	0.313	0.000	0.000	0.000	0.000	0.000	0.000	0.094
1196	COAD	DO227709	0.000	0.000	0.000	0.000	0.000	0.456	0.000	0.000	0.000	0.000	0.000	0.000	0.000	0.000	0.000	0.000	0.000	0.000	0.000	0.000	0.000	0.140	0.000	0.281	0.000	0.000	0.000	0.000	0.000	0.000	0.123
1197	COAD	DO227745	0.000	0.000	0.000	0.000	0.000	0.446	0.000	0.000	0.000	0.000	0.000	0.000	0.000	0.000	0.000	0.000	0.186	0.000	0.000	0.000	0.000	0.061	0.000	0.307	0.000	0.000	0.000	0.000	0.000	0.000	0.000
1198	COAD	DO227802	0.000	0.000	0.000	0.000	0.000	0.143	0.000	0.000	0.000	0.000	0.000	0.000	0.000	0.000	0.000	0.000	0.177	0.000	0.000	0.000	0.000	0.000	0.200	0.379	0.000	0.000	0.000	0.000	0.000	0.000	0.102
1199	COAD	DO227844	0.000	0.000	0.000	0.000	0.000	0.540	0.000	0.000	0.000	0.000	0.000	0.000	0.000	0.000	0.000	0.000	0.000	0.000	0.000	0.000	0.000	0.068	0.000	0.276	0.000	0.000	0.000	0.000	0.000	0.000	0.116
1200	COAD	DO227906	0.000	0.000	0.000	0.000	0.000	0.000	0.000	0.000	0.000	0.000	0.000	0.000	0.000	0.000	0.000	0.000	0.000	0.092	0.000	0.000	0.000	0.163	0.000	0.599	0.000	0.000	0.000	0.000	0.000	0.000	0.146
1201	COAD	DO227976	0.000	0.000	0.000	0.000	0.000	0.440	0.000	0.000	0.000	0.000	0.000	0.000	0.000	0.000	0.000	0.000	0.000	0.157	0.000	0.000	0.000	0.055	0.000	0.233	0.000	0.000	0.000	0.000	0.000	0.000	0.115
1202	COAD	DO227979	0.000	0.000	0.000	0.000	0.000	0.626	0.000	0.000	0.000	0.000	0.000	0.000	0.000	0.000	0.000	0.000	0.065	0.000	0.000	0.000	0.000	0.132	0.000	0.177	0.000	0.000	0.000	0.000	0.000	0.000	0.000
1203	COAD	DO227984	0.000	0.000	0.000	0.000	0.000	0.256	0.000	0.000	0.000	0.000	0.000	0.000	0.000	0.000	0.000	0.000	0.053	0.174	0.000	0.000	0.000	0.354	0.000	0.106	0.000	0.000	0.000	0.000	0.000	0.000	0.058
1204	COAD	DO227985	0.000	0.000	0.000	0.000	0.000	0.598	0.000	0.000	0.000	0.000	0.000	0.000	0.000	0.000	0.000	0.000	0.000	0.000	0.000	0.000	0.000	0.105	0.000	0.248	0.000	0.000	0.000	0.000	0.000	0.000	0.049
1205	COAD	DO227987	0.000	0.000	0.000	0.000	0.000	0.000	0.000	0.000	0.000	0.000	0.000	0.000	0.000	0.000	0.000	0.000	0.186	0.000	0.000	0.000	0.000	0.000	0.446	0.255	0.000	0.000	0.000	0.000	0.000	0.000	0.113
1206	COAD	DO227996	0.000	0.000	0.000	0.000	0.000	0.826	0.000	0.000	0.000	0.000	0.000	0.000	0.000	0.000	0.000	0.000	0.000	0.000	0.000	0.000	0.000	0.000	0.000	0.174	0.000	0.000	0.000	0.000	0.000	0.000	0.000
1207	COAD	DO228935	0.000	0.000	0.000	0.000	0.000	0.364	0.000	0.000	0.000	0.000	0.000	0.000	0.000	0.000	0.000	0.000	0.000	0.000	0.000	0.000	0.000	0.214	0.000	0.315	0.000	0.000	0.000	0.000	0.000	0.000	0.108
1208	COAD	DO230309	0.000	0.000	0.000	0.000	0.000	0.318	0.000	0.000	0.000	0.000	0.000	0.000	0.000	0.000	0.000	0.000	0.118	0.000	0.000	0.000	0.000	0.342	0.076	0.057	0.000	0.000	0.000	0.000	0.000	0.000	0.089
1209	COAD	DO230311	0.000	0.000	0.000	0.000	0.000	0.111	0.000	0.000	0.000	0.000	0.000	0.000	0.000	0.000	0.000	0.000	0.000	0.178	0.000	0.000	0.000	0.383	0.083	0.150	0.000	0.000	0.000	0.000	0.000	0.000	0.095
1210	COAD	DO230312	0.000	0.000	0.000	0.000	0.000	0.653	0.000	0.000	0.000	0.000	0.000	0.000	0.000	0.000	0.000	0.000	0.000	0.000	0.000	0.000	0.000	0.000	0.131	0.103	0.000	0.000	0.000	0.000	0.000	0.000	0.114
1211	COAD	DO230315	0.000	0.000	0.000	0.000	0.000	0.466	0.000	0.000	0.000	0.000	0.000	0.000	0.000	0.000	0.000	0.000	0.121	0.068	0.000	0.000	0.000	0.000	0.000	0.226	0.000	0.000	0.000	0.000	0.000	0.000	0.119
1212	COAD	DO230320	0.000	0.000	0.000	0.000	0.000	0.176	0.000	0.000	0.000	0.000	0.000	0.000	0.000	0.000	0.000	0.000	0.000	0.068	0.000	0.000	0.000	0.087	0.000	0.436	0.000	0.000	0.000	0.000	0.000	0.000	0.233
1213	COAD	DO230323	0.000	0.000	0.000	0.000	0.000	0.118	0.000	0.000	0.000	0.000	0.000	0.000	0.000	0.000	0.000	0.000	0.096	0.057	0.000	0.000	0.000	0.200	0.106	0.265	0.000	0.000	0.000	0.000	0.000	0.000	0.158
1214	COAD	DO230326	0.000	0.000	0.000	0.000	0.000	0.184	0.000	0.000	0.000	0.000	0.000	0.000	0.000	0.000	0.000	0.000	0.095	0.064	0.000	0.000	0.000	0.173	0.000	0.395	0.000	0.000	0.000	0.000	0.000	0.000	0.089
1215	COAD	DO230335	0.000	0.000	0.000	0.000	0.000	0.940	0.000	0.000	0.000	0.000	0.000	0.000	0.000	0.000	0.000	0.000	0.060	0.000	0.000	0.000	0.000	0.000	0.000	0.000	0.000	0.000	0.000	0.000	0.000	0.000	0.000
1216	COAD	DO230336	0.000	0.000	0.000	0.000	0.000	0.513	0.000	0.000	0.000	0.000	0.000	0.000	0.000	0.000	0.000	0.000	0.218	0.000	0.000	0.000	0.000	0.158	0.000	0.000	0.000	0.000	0.000	0.000	0.000	0.000	0.111
1217	COAD	DO230342	0.000	0.000	0.000	0.000	0.000	0.462	0.000	0.000	0.000	0.000	0.000	0.000	0.000	0.000	0.000	0.000	0.201	0.000	0.000	0.000	0.000	0.000	0.000	0.232	0.000	0.000	0.000	0.000	0.000	0.000	0.105
1218	COAD	DO230343	0.000	0.000	0.000	0.000	0.000	0.000	0.000	0.000	0.000	0.000	0.000	0.000	0.000	0.000	0.000	0.000	0.195	0.000	0.000	0.000	0.000	0.283	0.000	0.329	0.000	0.000	0.000	0.000	0.000	0.000	0.193
1219	COAD	DO230346	0.000	0.000	0.000	0.000	0.000	0.000	0.000	0.000	0.000	0.000	0.000	0.000	0.000	0.000	0.000	0.000	0.195	0.000	0.000	0.000	0.000	0.237	0.000	0.328	0.000	0.000	0.000	0.000	0.000	0.000	0.240
1220	COAD	DO230347	0.000	0.000	0.000	0.000	0.000	0.271	0.000	0.000	0.000	0.000	0.000	0.000	0.000	0.000	0.000	0.000	0.120	0.000	0.000	0.000	0.000	0.157	0.000	0.232	0.000	0.000	0.000	0.000	0.000	0.000	0.221
1221	COAD	DO52450	0.000	0.000	0.000	0.000	0.000	0.312	0.000	0.000	0.000	0.000	0.000	0.000	0.000	0.000	0.000	0.000	0.000	0.000	0.000	0.000	0.000	0.109	0.000	0.579	0.000	0.000	0.000	0.000	0.000	0.000	0.000
1222	COAD	DO52456	0.000	0.000	0.000	0.000	0.000	0.728	0.000	0.000	0.000	0.000	0.000	0.000	0.000	0.000	0.000	0.000	0.000	0.000	0.000	0.000	0.000	0.087	0.000	0.101	0.000	0.000	0.000	0.000	0.000	0.000	0.084
1223	COAD	TCGA-5M-AAT6	0.000	0.000	0.000	0.000	0.000	0.585	0.000	0.000	0.000	0.000	0.000	0.000	0.000	0.000	0.000	0.000	0.000	0.000	0.000	0.000	0.000	0.000	0.000	0.415	0.000	0.000	0.000	0.000	0.000	0.000	0.000
1224	COAD	TCGA-A6-2686	0.000	0.000	0.000	0.000	0.000	0.614	0.000	0.000	0.000	0.000	0.000	0.000	0.000	0.000	0.000	0.000	0.075	0.000	0.000	0.000	0.000	0.182	0.000	0.129	0.000	0.000	0.000	0.000	0.000	0.000	0.000
1225	COAD	TCGA-A6-3809	0.000	0.000	0.000	0.000	0.000	0.360	0.000	0.000	0.000	0.000	0.000	0.000	0.000	0.000	0.000	0.000	0.083	0.000	0.000	0.000	0.000	0.177	0.000	0.379	0.000	0.000	0.000	0.000	0.000	0.000	0.000
1226	COAD	TCGA-A6-5661	0.000	0.000	0.000	0.000	0.000	0.625	0.000	0.000	0.000	0.000	0.000	0.000	0.000	0.000	0.000	0.000	0.114	0.000	0.000	0.000	0.000	0.126	0.000	0.067	0.000	0.000	0.000	0.000	0.000	0.000	0.068
1227	COAD	TCGA-A6-5665	0.000	0.000	0.000	0.000	0.000	0.375	0.000	0.000	0.000	0.000	0.000	0.000	0.000	0.000	0.000	0.000	0.062	0.000	0.000	0.000	0.000	0.053	0.205	0.306	0.000	0.000	0.000	0.000	0.000	0.000	0.000
1228	COAD	TCGA-A6-6653	0.000	0.000	0.000	0.000	0.000	0.727	0.000	0.000	0.000	0.000	0.000	0.000	0.000	0.000	0.000	0.000	0.000	0.000	0.000	0.000	0.000	0.000	0.144	0.073	0.000	0.000	0.000	0.000	0.000	0.000	0.056
1229	COAD	TCGA-A6-6780	0.000	0.000	0.000	0.000	0.000	0.358	0.000	0.000	0.000	0.000	0.000	0.000	0.000	0.000	0.000	0.000	0.000	0.000	0.000	0.000	0.000	0.265	0.000	0.377	0.000	0.000	0.000	0.000	0.000	0.000	0.000
1230	COAD	TCGA-A6-6781	0.000	0.000	0.000	0.000	0.000	1.000	0.000	0.000	0.000	0.000	0.000	0.000	0.000	0.000	0.000	0.000	0.000	0.000	0.000	0.000	0.000	0.000	0.000	0.000	0.000	0.000	0.000	0.000	0.000	0.000	0.000
1231	COAD	TCGA-A6-A565	0.000	0.000	0.000	0.000	0.000	0.615	0.000	0.000	0.000	0.000	0.000	0.000	0.000	0.000	0.000	0.000	0.000	0.000	0.000	0.000	0.000	0.183	0.000	0.203	0.000	0.000	0.000	0.000	0.000	0.000	0.000
1232	COAD	TCGA-AA-3492	0.000	0.000	0.000	0.000	0.000	0.516	0.000	0.000	0.000	0.000	0.000	0.000	0.000	0.000	0.000	0.000	0.111	0.000	0.000	0.000	0.000	0.000	0.000	0.373	0.000	0.000	0.000	0.000	0.000	0.000	0.000
1233	COAD	TCGA-AA-3496	0.000	0.000	0.000	0.000	0.000	0.416	0.000	0.000	0.000	0.000	0.000	0.000	0.000	0.000	0.000	0.000	0.142	0.000	0.000	0.000	0.000	0.142	0.000	0.153	0.000	0.000	0.000	0.000	0.000	0.000	0.147
1234	COAD	TCGA-AA-3663	0.000	0.000	0.000	0.000	0.000	0.084	0.000	0.000	0.000	0.000	0.000	0.000	0.000	0.000	0.000	0.000	0.203	0.000	0.000	0.000	0.000	0.253	0.067	0.393	0.000	0.000	0.000	0.000	0.000	0.000	0.000
1235	COAD	TCGA-AA-3713	0.000	0.000	0.000	0.000	0.000	0.608	0.000	0.000	0.000	0.000	0.000	0.000	0.000	0.000	0.000	0.000	0.166	0.000	0.000	0.000	0.000	0.000	0.000	0.226	0.000	0.000	0.000	0.000	0.000	0.000	0.000
1236	COAD	TCGA-AA-3715	0.000	0.000	0.000	0.000	0.000	0.082	0.000	0.000	0.000	0.000	0.000	0.000	0.000	0.000	0.000	0.000	0.182	0.190	0.000	0.000	0.000	0.127	0.123	0.295	0.000	0.000	0.000	0.000	0.000	0.000	0.000
1237	COAD	TCGA-AA-3811	0.000	0.000	0.000	0.000	0.000	0.331	0.000	0.000	0.000	0.000	0.000	0.000	0.000	0.000	0.000	0.000	0.074	0.000	0.000	0.000	0.000	0.000	0.000	0.500	0.000	0.000	0.000	0.000	0.000	0.000	0.095
1238	COAD	TCGA-AA-3821	0.000	0.000	0.000	0.000	0.000	0.749	0.000	0.000	0.000	0.000	0.000	0.000	0.000	0.000	0.000	0.000	0.078	0.000	0.000	0.000	0.000	0.000	0.000	0.173	0.000	0.000	0.000	0.000	0.000	0.000	0.000
1239	COAD	TCGA-AA-3833	0.000	0.000	0.000	0.000	0.000	0.606	0.000	0.000	0.000	0.000	0.000	0.000	0.000	0.000	0.000	0.000	0.091	0.000	0.000	0.000	0.000	0.129	0.000	0.173	0.000	0.000	0.000	0.000	0.000	0.000	0.000
1240	COAD	TCGA-AA-3845	0.000	0.000	0.000	0.000	0.000	0.318	0.000	0.000	0.000	0.000	0.000	0.000	0.000	0.000	0.000	0.000	0.162	0.000	0.000	0.000	0.000	0.199	0.000	0.320	0.000	0.000	0.000	0.000	0.000	0.000	0.000
1241	COAD	TCGA-AA-3864	0.000	0.000	0.000	0.000	0.000	0.924	0.000	0.000	0.000	0.000	0.000	0.000	0.000	0.000	0.000	0.000	0.000	0.000	0.000	0.000	0.000	0.000	0.076	0.000	0.000	0.000	0.000	0.000	0.000	0.000	0.000
1242	COAD	TCGA-AA-3877	0.000	0.000	0.000	0.000	0.000	0.621	0.000	0.000	0.000	0.000	0.000	0.000	0.000	0.000	0.000	0.000	0.000	0.000	0.000	0.000	0.000	0.087	0.000	0.241	0.000	0.000	0.000	0.000	0.000	0.000	0.051
1243	COAD	TCGA-AA-3947	0.000	0.000	0.000	0.000	0.000	0.284	0.000	0.000	0.000	0.000	0.000	0.000	0.000	0.000	0.000	0.000	0.186	0.064	0.000	0.000	0.000	0.180	0.000	0.231	0.000	0.000	0.000	0.000	0.000	0.000	0.056
1244	COAD	TCGA-AA-3949	0.000	0.000	0.000	0.000	0.000	0.293	0.000	0.000	0.000	0.000	0.000	0.000	0.000	0.000	0.000	0.000	0.085	0.365	0.000	0.000	0.000	0.000	0.000	0.257	0.000	0.000	0.000	0.000	0.000	0.000	0.000
1245	COAD	TCGA-AA-3950	0.000	0.000	0.000	0.000	0.000	0.204	0.000	0.000	0.000	0.000	0.000	0.000	0.000	0.000	0.000	0.000	0.188	0.000	0.000	0.000	0.000	0.216	0.000	0.392	0.000	0.000	0.000	0.000	0.000	0.000	0.000
1246	COAD	TCGA-AA-3966	0.000	0.000	0.000	0.000	0.000	0.382	0.000	0.000	0.000	0.000	0.000	0.000	0.000	0.000	0.000	0.000	0.140	0.000	0.000	0.000	0.000	0.000	0.000	0.414	0.000	0.000	0.000	0.000	0.000	0.000	0.065
1247	COAD	TCGA-AA-A01P	0.000	0.000	0.000	0.000	0.000	0.607	0.000	0.000	0.000	0.000	0.000	0.000	0.000	0.000	0.000	0.000	0.061	0.000	0.000	0.000	0.000	0.000	0.058	0.273	0.000	0.000	0.000	0.000	0.000	0.000	0.000
1248	COAD	TCGA-AA-A01R	0.000	0.000	0.000	0.000	0.000	0.815	0.000	0.000	0.000	0.000	0.000	0.000	0.000	0.000	0.000	0.000	0.000	0.000	0.000	0.000	0.000	0.000	0.000	0.123	0.000	0.000	0.000	0.000	0.000	0.000	0.062
1249	COAD	TCGA-AA-A022	0.000	0.000	0.000	0.000	0.000	0.783	0.000	0.000	0.000	0.000	0.000	0.000	0.000	0.000	0.000	0.000	0.000	0.000	0.000	0.000	0.000	0.000	0.000	0.217	0.000	0.000	0.000	0.000	0.000	0.000	0.000
1250	COAD	TCGA-AA-A02R	0.000	0.000	0.000	0.000	0.000	0.285	0.000	0.000	0.000	0.000	0.000	0.000	0.000	0.000	0.000	0.000	0.093	0.000	0.000	0.000	0.000	0.217	0.000	0.335	0.000	0.000	0.000	0.000	0.000	0.000	0.070
1251	COAD	TCGA-AD-5900	0.000	0.000	0.000	0.000	0.000	0.531	0.000	0.000	0.000	0.000	0.000	0.000	0.000	0.000	0.000	0.000	0.104	0.000	0.000	0.000	0.000	0.191	0.000	0.174	0.000	0.000	0.000	0.000	0.000	0.000	0.000
1252	COAD	TCGA-AD-6889	0.000	0.000	0.000	0.000	0.000	0.465	0.000	0.000	0.000	0.000	0.000	0.000	0.000	0.000	0.000	0.000	0.081	0.000	0.000	0.000	0.000	0.288	0.000	0.166	0.000	0.000	0.000	0.000	0.000	0.000	0.000
1253	COAD	TCGA-AD-6895	0.000	0.000	0.000	0.000	0.000	0.517	0.000	0.000	0.000	0.000	0.000	0.000	0.000	0.000	0.000	0.000	0.000	0.108	0.000	0.000	0.000	0.000	0.000	0.206	0.000	0.000	0.000	0.000	0.000	0.000	0.170
1254	COAD	TCGA-AD-6964	0.000	0.000	0.000	0.000	0.000	0.000	0.000	0.000	0.000	0.000	0.000	0.000	0.000	0.000	0.000	0.000	0.000	0.266	0.000	0.000	0.000	0.348	0.278	0.108	0.000	0.000	0.000	0.000	0.000	0.000	0.000
1255	COAD	TCGA-AD-A5EJ	0.000	0.000	0.000	0.000	0.000	0.368	0.000	0.000	0.000	0.000	0.000	0.000	0.000	0.000	0.000	0.000	0.187	0.000	0.000	0.000	0.000	0.250	0.000	0.195	0.000	0.000	0.000	0.000	0.000	0.000	0.000
1256	COAD	TCGA-AM-5821	0.000	0.000	0.000	0.000	0.000	0.360	0.000	0.000	0.000	0.000	0.000	0.000	0.000	0.000	0.000	0.000	0.128	0.103	0.000	0.000	0.000	0.074	0.000	0.281	0.000	0.000	0.000	0.000	0.000	0.000	0.053
1257	COAD	TCGA-AU-6004	0.000	0.000	0.000	0.000	0.000	0.649	0.000	0.000	0.000	0.000	0.000	0.000	0.000	0.000	0.000	0.000	0.000	0.000	0.000	0.000	0.000	0.057	0.000	0.293	0.000	0.000	0.000	0.000	0.000	0.000	0.000
1258	COAD	TCGA-AY-6197	0.000	0.000	0.000	0.000	0.000	0.238	0.000	0.000	0.000	0.000	0.000	0.000	0.000	0.000	0.000	0.000	0.000	0.000	0.000	0.000	0.000	0.206	0.051	0.505	0.000	0.000	0.000	0.000	0.000	0.000	0.000
1259	COAD	TCGA-AZ-4615	0.000	0.000	0.000	0.000	0.000	0.325	0.000	0.000	0.000	0.000	0.000	0.000	0.000	0.000	0.000	0.000	0.000	0.000	0.000	0.000	0.000	0.339	0.000	0.335	0.000	0.000	0.000	0.000	0.000	0.000	0.000
1260	COAD	TCGA-AZ-6598	0.000	0.000	0.000	0.000	0.000	0.545	0.000	0.000	0.000	0.000	0.000	0.000	0.000	0.000	0.000	0.000	0.136	0.087	0.000	0.000	0.000	0.000	0.000	0.232	0.000	0.000	0.000	0.000	0.000	0.000	0.000
1261	COAD	TCGA-AZ-6605	0.000	0.000	0.000	0.000	0.000	0.444	0.000	0.000	0.000	0.000	0.000	0.000	0.000	0.000	0.000	0.000	0.000	0.000	0.000	0.000	0.000	0.000	0.083	0.406	0.000	0.000	0.000	0.000	0.000	0.000	0.067
1262	COAD	TCGA-CK-5913	0.000	0.000	0.000	0.000	0.000	0.467	0.000	0.000	0.000	0.000	0.000	0.000	0.000	0.000	0.000	0.000	0.000	0.000	0.000	0.000	0.000	0.157	0.000	0.306	0.000	0.000	0.000	0.000	0.000	0.000	0.071
1263	COAD	TCGA-CK-5916	0.000	0.000	0.000	0.000	0.000	0.570	0.000	0.000	0.000	0.000	0.000	0.000	0.000	0.000	0.000	0.000	0.000	0.000	0.000	0.000	0.000	0.067	0.081	0.224	0.000	0.000	0.000	0.000	0.000	0.000	0.057
1264	COAD	TCGA-CK-6746	0.000	0.000	0.000	0.000	0.000	0.292	0.000	0.000	0.000	0.000	0.000	0.000	0.000	0.000	0.000	0.000	0.000	0.071	0.000	0.000	0.000	0.269	0.000	0.288	0.000	0.000	0.000	0.000	0.000	0.000	0.080
1265	COAD	TCGA-CM-4743	0.000	0.000	0.000	0.000	0.000	0.455	0.000	0.000	0.000	0.000	0.000	0.000	0.000	0.000	0.000	0.000	0.097	0.000	0.000	0.000	0.000	0.166	0.000	0.282	0.000	0.000	0.000	0.000	0.000	0.000	0.000
1266	COAD	TCGA-CM-4746	0.000	0.000	0.000	0.000	0.000	1.000	0.000	0.000	0.000	0.000	0.000	0.000	0.000	0.000	0.000	0.000	0.000	0.000	0.000	0.000	0.000	0.000	0.000	0.000	0.000	0.000	0.000	0.000	0.000	0.000	0.000
1267	COAD	TCGA-CM-5861	0.000	0.000	0.000	0.000	0.000	0.202	0.000	0.000	0.000	0.000	0.000	0.000	0.000	0.000	0.000	0.000	0.131	0.000	0.000	0.000	0.000	0.066	0.148	0.453	0.000	0.000	0.000	0.000	0.000	0.000	0.000
1268	COAD	TCGA-CM-6162	0.000	0.000	0.000	0.000	0.000	1.000	0.000	0.000	0.000	0.000	0.000	0.000	0.000	0.000	0.000	0.000	0.000	0.000	0.000	0.000	0.000	0.000	0.000	0.000	0.000	0.000	0.000	0.000	0.000	0.000	0.000
1269	COAD	TCGA-CM-6168	0.000	0.000	0.000	0.000	0.000	0.512	0.000	0.000	0.000	0.000	0.000	0.000	0.000	0.000	0.000	0.000	0.074	0.000	0.000	0.000	0.000	0.077	0.000	0.267	0.000	0.000	0.000	0.000	0.000	0.000	0.070
1270	COAD	TCGA-CM-6171	0.000	0.000	0.000	0.000	0.000	0.639	0.000	0.000	0.000	0.000	0.000	0.000	0.000	0.000	0.000	0.000	0.000	0.000	0.000	0.000	0.000	0.102	0.000	0.184	0.000	0.000	0.000	0.000	0.000	0.000	0.075
1271	COAD	TCGA-CM-6674	0.000	0.000	0.000	0.000	0.000	0.748	0.000	0.000	0.000	0.000	0.000	0.000	0.000	0.000	0.000	0.000	0.000	0.000	0.000	0.000	0.000	0.000	0.000	0.252	0.000	0.000	0.000	0.000	0.000	0.000	0.000
1272	COAD	TCGA-D5-6530	0.000	0.000	0.000	0.000	0.000	0.732	0.000	0.000	0.000	0.000	0.000	0.000	0.000	0.000	0.000	0.000	0.000	0.000	0.000	0.000	0.000	0.076	0.000	0.193	0.000	0.000	0.000	0.000	0.000	0.000	0.000
1273	COAD	TCGA-D5-6540	0.000	0.000	0.000	0.000	0.000	0.705	0.000	0.000	0.000	0.000	0.000	0.000	0.000	0.000	0.000	0.000	0.215	0.080	0.000	0.000	0.000	0.000	0.000	0.000	0.000	0.000	0.000	0.000	0.000	0.000	0.000
1274	COAD	TCGA-D5-6927	0.000	0.000	0.000	0.000	0.000	0.354	0.000	0.000	0.000	0.000	0.000	0.000	0.000	0.000	0.000	0.000	0.076	0.000	0.000	0.000	0.000	0.083	0.000	0.487	0.000	0.000	0.000	0.000	0.000	0.000	0.000
1275	COAD	TCGA-D5-6928	0.000	0.000	0.000	0.000	0.000	0.505	0.000	0.000	0.000	0.000	0.000	0.000	0.000	0.000	0.000	0.000	0.221	0.085	0.000	0.000	0.000	0.000	0.000	0.132	0.000	0.000	0.000	0.000	0.000	0.000	0.058
1276	COAD	TCGA-D5-6930	0.000	0.000	0.000	0.000	0.000	0.467	0.000	0.000	0.000	0.000	0.000	0.000	0.000	0.000	0.000	0.000	0.104	0.429	0.000	0.000	0.000	0.000	0.000	0.000	0.000	0.000	0.000	0.000	0.000	0.000	0.000
1277	COAD	TCGA-DM-A1HB	0.000	0.000	0.000	0.000	0.000	0.314	0.000	0.000	0.000	0.000	0.000	0.000	0.000	0.000	0.000	0.000	0.000	0.000	0.000	0.000	0.000	0.216	0.000	0.470	0.000	0.000	0.000	0.000	0.000	0.000	0.000
1278	COAD	TCGA-F4-6570	0.000	0.000	0.000	0.000	0.000	0.474	0.000	0.000	0.000	0.000	0.000	0.000	0.000	0.000	0.000	0.000	0.166	0.000	0.000	0.000	0.000	0.083	0.112	0.103	0.000	0.000	0.000	0.000	0.000	0.000	0.062
1279	COAD	TCGA-F4-6703	0.000	0.000	0.000	0.000	0.000	0.328	0.000	0.000	0.000	0.000	0.000	0.000	0.000	0.000	0.000	0.000	0.000	0.099	0.000	0.000	0.000	0.204	0.000	0.289	0.000	0.000	0.000	0.000	0.000	0.000	0.080
1280	COAD	TCGA-F4-6856	0.000	0.000	0.000	0.000	0.000	0.460	0.000	0.000	0.000	0.000	0.000	0.000	0.000	0.000	0.000	0.000	0.000	0.383	0.000	0.000	0.000	0.000	0.000	0.158	0.000	0.000	0.000	0.000	0.000	0.000	0.000
1281	COAD	TCGA-G4-6302	0.000	0.000	0.000	0.000	0.000	0.421	0.000	0.000	0.000	0.000	0.000	0.000	0.000	0.000	0.000	0.000	0.093	0.000	0.000	0.000	0.000	0.253	0.000	0.172	0.000	0.000	0.000	0.000	0.000	0.000	0.061
1282	COAD	TCGA-G4-6304	0.000	0.000	0.000	0.000	0.000	0.602	0.000	0.000	0.000	0.000	0.000	0.000	0.000	0.000	0.000	0.000	0.067	0.000	0.000	0.000	0.000	0.000	0.000	0.331	0.000	0.000	0.000	0.000	0.000	0.000	0.000
1283	COAD	TCGA-G4-6309	0.000	0.000	0.000	0.000	0.000	0.823	0.000	0.000	0.000	0.000	0.000	0.000	0.000	0.000	0.000	0.000	0.000	0.000	0.000	0.000	0.000	0.000	0.000	0.177	0.000	0.000	0.000	0.000	0.000	0.000	0.000
1284	COAD	TCGA-G4-6320	0.000	0.000	0.000	0.000	0.000	0.794	0.000	0.000	0.000	0.000	0.000	0.000	0.000	0.000	0.000	0.000	0.125	0.000	0.000	0.000	0.000	0.000	0.000	0.000	0.000	0.000	0.000	0.000	0.000	0.000	0.082
1285	COAD	TCGA-G4-6586	0.000	0.000	0.000	0.000	0.000	0.643	0.000	0.000	0.000	0.000	0.000	0.000	0.000	0.000	0.000	0.000	0.000	0.000	0.000	0.000	0.000	0.000	0.000	0.357	0.000	0.000	0.000	0.000	0.000	0.000	0.000
1286	COAD	TCGA-G4-6588	0.000	0.000	0.000	0.000	0.000	0.354	0.000	0.000	0.000	0.000	0.000	0.000	0.000	0.000	0.000	0.000	0.134	0.000	0.000	0.000	0.000	0.107	0.092	0.260	0.000	0.000	0.000	0.000	0.000	0.000	0.052
1287	COAD	TCGA-G4-6628	0.000	0.000	0.000	0.000	0.000	0.487	0.000	0.000	0.000	0.000	0.000	0.000	0.000	0.000	0.000	0.000	0.240	0.000	0.000	0.000	0.000	0.186	0.000	0.087	0.000	0.000	0.000	0.000	0.000	0.000	0.000
1288	COAD	TCGA-NH-A5IV	0.000	0.000	0.000	0.000	0.000	0.613	0.000	0.000	0.000	0.000	0.000	0.000	0.000	0.000	0.000	0.000	0.000	0.000	0.000	0.000	0.000	0.069	0.000	0.318	0.000	0.000	0.000	0.000	0.000	0.000	0.000
1289	COAD	TCGA-QG-A5Z2	0.000	0.000	0.000	0.000	0.000	0.705	0.000	0.000	0.000	0.000	0.000	0.000	0.000	0.000	0.000	0.000	0.000	0.000	0.000	0.000	0.000	0.116	0.103	0.000	0.000	0.000	0.000	0.000	0.000	0.000	0.076
1290	COAD	TCGA-WS-AB45	0.000	0.000	0.000	0.000	0.000	0.871	0.000	0.000	0.000	0.000	0.000	0.000	0.000	0.000	0.000	0.000	0.000	0.000	0.000	0.000	0.000	0.000	0.000	0.129	0.000	0.000	0.000	0.000	0.000	0.000	0.000
1291	COAD	coadread_dfci_2016_3611	0.000	0.000	0.000	0.000	0.000	0.000	0.000	0.000	0.000	0.000	0.000	0.000	0.000	0.555	0.445	0.000	0.000	0.000	0.000	0.000	0.000	0.000	0.000	0.000	0.000	0.000	0.000	0.000	0.000	0.000	0.000
1292	COAD	TCGA-AZ-4315	0.000	0.000	0.000	0.000	0.000	0.000	0.000	0.000	0.000	0.000	0.000	0.000	0.199	0.638	0.163	0.000	0.000	0.000	0.000	0.000	0.000	0.000	0.000	0.000	0.000	0.000	0.000	0.000	0.000	0.000	0.000
1293	COAD	TCGA-AA-A00N	0.000	0.000	0.000	0.000	0.000	0.000	0.000	0.000	0.000	0.000	0.000	0.000	0.159	0.703	0.138	0.000	0.000	0.000	0.000	0.000	0.000	0.000	0.000	0.000	0.000	0.000	0.000	0.000	0.000	0.000	0.000
1294	COAD	DO222798	0.000	0.000	0.000	0.000	0.000	0.000	0.000	0.000	0.000	0.000	0.000	0.000	0.112	0.224	0.664	0.000	0.000	0.000	0.000	0.000	0.000	0.000	0.000	0.000	0.000	0.000	0.000	0.000	0.000	0.000	0.000
1295	COAD	coadread_dfci_2016_2269	0.000	0.000	0.000	0.000	0.000	0.000	0.000	0.000	0.000	0.000	0.000	0.000	0.094	0.535	0.371	0.000	0.000	0.000	0.000	0.000	0.000	0.000	0.000	0.000	0.000	0.000	0.000	0.000	0.000	0.000	0.000
1296	COAD	TCGA-AA-3984	0.000	0.000	0.000	0.000	0.000	0.000	0.000	0.000	0.000	0.000	0.000	0.000	0.173	0.594	0.233	0.000	0.000	0.000	0.000	0.000	0.000	0.000	0.000	0.000	0.000	0.000	0.000	0.000	0.000	0.000	0.000
1297	COAD	TCGA-AA-A010	0.000	0.000	0.000	0.000	0.000	0.000	0.000	0.000	0.000	0.000	0.000	0.000	0.637	0.363	0.000	0.000	0.000	0.000	0.000	0.000	0.000	0.000	0.000	0.000	0.000	0.000	0.000	0.000	0.000	0.000	0.000
1298	COAD	TCGA-CA-6717	0.000	0.000	0.000	0.000	0.000	0.000	0.000	0.000	0.000	0.000	0.000	0.000	0.322	0.207	0.471	0.000	0.000	0.000	0.000	0.000	0.000	0.000	0.000	0.000	0.000	0.000	0.000	0.000	0.000	0.000	0.000
1299	COAD	TCGA-AA-3977	0.000	0.000	0.000	0.000	0.000	0.000	0.000	0.000	0.000	0.000	0.000	0.000	0.618	0.382	0.000	0.000	0.000	0.000	0.000	0.000	0.000	0.000	0.000	0.000	0.000	0.000	0.000	0.000	0.000	0.000	0.000
1300	COAD	DO222884	0.000	0.000	0.000	0.000	0.000	0.000	0.000	0.000	0.000	0.000	0.000	0.000	0.670	0.000	0.330	0.000	0.000	0.000	0.000	0.000	0.000	0.000	0.000	0.000	0.000	0.000	0.000	0.000	0.000	0.000	0.000
1301	COAD	587376	0.000	0.000	0.000	0.000	0.000	0.000	0.000	0.000	0.000	0.000	0.000	0.000	0.235	0.124	0.640	0.000	0.000	0.000	0.000	0.000	0.000	0.000	0.000	0.000	0.000	0.000	0.000	0.000	0.000	0.000	0.000
1302	COAD	coadread_dfci_2016_3235	0.000	0.000	0.000	0.000	0.000	0.000	0.000	0.000	0.000	0.000	0.000	0.000	0.298	0.151	0.551	0.000	0.000	0.000	0.000	0.000	0.000	0.000	0.000	0.000	0.000	0.000	0.000	0.000	0.000	0.000	0.000
1303	COAD	TCGA-AA-3510	0.000	0.000	0.000	0.000	0.000	0.000	0.000	0.000	0.000	0.000	0.000	0.000	0.459	0.475	0.066	0.000	0.000	0.000	0.000	0.000	0.000	0.000	0.000	0.000	0.000	0.000	0.000	0.000	0.000	0.000	0.000
1304	COAD	TCGA-CA-6718	0.000	0.000	0.000	0.000	0.000	0.000	0.000	0.000	0.000	0.000	0.000	0.000	0.510	0.131	0.359	0.000	0.000	0.000	0.000	0.000	0.000	0.000	0.000	0.000	0.000	0.000	0.000	0.000	0.000	0.000	0.000
1305	COAD	coadread_dfci_2016_593	0.000	0.000	0.000	0.000	0.000	0.000	0.000	0.000	0.000	0.000	0.000	0.000	0.796	0.204	0.000	0.000	0.000	0.000	0.000	0.000	0.000	0.000	0.000	0.000	0.000	0.000	0.000	0.000	0.000	0.000	0.000
1306	COAD	coadread_dfci_2016_578	0.000	0.000	0.000	0.000	0.000	0.000	0.000	0.000	0.000	0.000	0.000	0.000	0.481	0.152	0.367	0.000	0.000	0.000	0.000	0.000	0.000	0.000	0.000	0.000	0.000	0.000	0.000	0.000	0.000	0.000	0.000
1307	COAD	coadread_dfci_2016_116	0.000	0.000	0.000	0.000	0.000	0.000	0.000	0.000	0.000	0.000	0.000	0.000	0.474	0.000	0.526	0.000	0.000	0.000	0.000	0.000	0.000	0.000	0.000	0.000	0.000	0.000	0.000	0.000	0.000	0.000	0.000
1308	COAD	DO222762	0.000	0.000	0.000	0.000	0.000	0.000	0.000	0.000	0.000	0.000	0.000	0.000	0.633	0.000	0.367	0.000	0.000	0.000	0.000	0.000	0.000	0.000	0.000	0.000	0.000	0.000	0.000	0.000	0.000	0.000	0.000
1309	COAD	587222	0.000	0.000	0.000	0.000	0.000	0.000	0.000	0.000	0.000	0.000	0.000	0.000	0.657	0.343	0.000	0.000	0.000	0.000	0.000	0.000	0.000	0.000	0.000	0.000	0.000	0.000	0.000	0.000	0.000	0.000	0.000
1310	COAD	DO230313	0.000	0.000	0.000	0.000	0.000	0.000	0.000	0.000	0.000	0.000	0.000	0.000	0.376	0.134	0.490	0.000	0.000	0.000	0.000	0.000	0.000	0.000	0.000	0.000	0.000	0.000	0.000	0.000	0.000	0.000	0.000
1311	COAD	587254	1.000	0.000	0.000	0.000	0.000	0.000	0.000	0.000	0.000	0.000	0.000	0.000	0.000	0.000	0.000	0.000	0.000	0.000	0.000	0.000	0.000	0.000	0.000	0.000	0.000	0.000	0.000	0.000	0.000	0.000	0.000
1312	COAD	587318	1.000	0.000	0.000	0.000	0.000	0.000	0.000	0.000	0.000	0.000	0.000	0.000	0.000	0.000	0.000	0.000	0.000	0.000	0.000	0.000	0.000	0.000	0.000	0.000	0.000	0.000	0.000	0.000	0.000	0.000	0.000
1313	COAD	587330	1.000	0.000	0.000	0.000	0.000	0.000	0.000	0.000	0.000	0.000	0.000	0.000	0.000	0.000	0.000	0.000	0.000	0.000	0.000	0.000	0.000	0.000	0.000	0.000	0.000	0.000	0.000	0.000	0.000	0.000	0.000
1314	COAD	587360	1.000	0.000	0.000	0.000	0.000	0.000	0.000	0.000	0.000	0.000	0.000	0.000	0.000	0.000	0.000	0.000	0.000	0.000	0.000	0.000	0.000	0.000	0.000	0.000	0.000	0.000	0.000	0.000	0.000	0.000	0.000
1315	COAD	587372	0.530	0.000	0.000	0.000	0.000	0.000	0.000	0.000	0.000	0.000	0.000	0.000	0.000	0.000	0.000	0.000	0.000	0.000	0.000	0.000	0.000	0.000	0.000	0.000	0.470	0.000	0.000	0.000	0.000	0.000	0.000
1316	COAD	DO222593	0.000	0.000	0.000	0.000	0.000	0.000	0.000	0.000	0.000	0.000	0.000	0.000	0.000	0.000	0.000	0.000	0.000	0.000	0.000	0.000	0.000	0.000	0.000	0.000	0.000	0.000	0.000	0.000	0.000	0.000	0.000
1317	COAD	DO222609	0.000	0.000	0.000	0.000	0.000	0.000	0.000	0.000	0.000	0.000	0.000	0.000	0.000	0.000	0.000	0.000	0.000	0.000	0.000	0.379	0.000	0.000	0.000	0.000	0.621	0.000	0.000	0.000	0.000	0.000	0.000
1318	COAD	DO227522	1.000	0.000	0.000	0.000	0.000	0.000	0.000	0.000	0.000	0.000	0.000	0.000	0.000	0.000	0.000	0.000	0.000	0.000	0.000	0.000	0.000	0.000	0.000	0.000	0.000	0.000	0.000	0.000	0.000	0.000	0.000
1319	COAD	DO227767	0.000	0.000	0.000	0.000	0.000	0.000	0.000	0.000	0.000	0.000	0.000	0.000	0.000	0.000	0.000	0.000	0.000	0.000	0.000	0.000	0.000	0.000	0.000	0.000	0.000	0.000	0.000	0.000	0.000	0.000	0.000
1320	COAD	DO227853	0.000	0.000	0.000	0.000	0.000	0.000	0.000	0.000	0.000	0.000	0.000	0.000	0.000	0.000	0.000	0.000	0.000	0.000	0.000	0.000	0.000	0.000	0.000	0.000	0.000	0.000	0.000	0.000	0.000	0.000	0.000
1321	COAD	DO227867	1.000	0.000	0.000	0.000	0.000	0.000	0.000	0.000	0.000	0.000	0.000	0.000	0.000	0.000	0.000	0.000	0.000	0.000	0.000	0.000	0.000	0.000	0.000	0.000	0.000	0.000	0.000	0.000	0.000	0.000	0.000
1322	COAD	DO227875	0.000	0.000	0.000	0.000	0.000	0.000	0.000	0.000	0.000	0.000	0.000	0.000	0.000	0.000	0.000	0.000	0.000	0.000	0.000	0.000	0.000	0.000	0.000	0.000	0.000	0.000	0.000	0.000	0.000	0.000	0.000
1323	COAD	DO227884	0.000	0.000	0.000	0.000	0.000	0.000	0.000	0.000	0.000	0.000	0.000	0.000	0.000	0.000	0.000	0.000	0.000	0.000	0.000	0.000	0.000	0.000	0.000	0.000	0.000	0.000	0.000	0.000	0.000	0.000	0.000
1324	COAD	DO227983	0.000	0.000	0.000	0.000	0.000	0.000	0.000	0.000	0.000	0.000	0.000	0.000	0.000	0.000	0.000	0.000	0.000	0.000	0.000	0.000	0.000	0.000	0.000	0.000	0.000	0.000	0.000	0.000	0.000	0.000	0.000
1325	COAD	DO227992	1.000	0.000	0.000	0.000	0.000	0.000	0.000	0.000	0.000	0.000	0.000	0.000	0.000	0.000	0.000	0.000	0.000	0.000	0.000	0.000	0.000	0.000	0.000	0.000	0.000	0.000	0.000	0.000	0.000	0.000	0.000
1326	COAD	DO230308	1.000	0.000	0.000	0.000	0.000	0.000	0.000	0.000	0.000	0.000	0.000	0.000	0.000	0.000	0.000	0.000	0.000	0.000	0.000	0.000	0.000	0.000	0.000	0.000	0.000	0.000	0.000	0.000	0.000	0.000	0.000
1327	COAD	DO230325	0.000	0.000	0.000	0.000	0.000	0.000	0.000	0.000	0.000	0.000	0.000	0.000	0.000	0.000	0.000	0.000	0.000	0.000	0.000	0.000	0.000	0.000	0.000	0.000	0.000	0.000	0.000	0.000	0.000	0.000	0.000
1328	COAD	DO230327	0.000	0.000	0.000	0.000	0.000	0.000	0.000	0.000	0.000	0.000	0.000	0.000	0.000	0.000	0.000	0.000	0.000	0.000	0.000	0.000	0.000	0.000	0.000	0.000	0.000	0.000	0.000	0.000	0.000	0.000	0.000
1329	COAD	DO52429	0.000	0.000	0.000	0.000	0.000	0.000	0.000	0.000	0.000	0.000	0.000	0.000	0.000	0.000	0.000	0.000	0.000	0.000	0.000	0.000	0.000	0.000	0.000	0.000	0.000	0.000	0.000	0.000	0.000	0.000	0.000
1330	COAD	DO52430	1.000	0.000	0.000	0.000	0.000	0.000	0.000	0.000	0.000	0.000	0.000	0.000	0.000	0.000	0.000	0.000	0.000	0.000	0.000	0.000	0.000	0.000	0.000	0.000	0.000	0.000	0.000	0.000	0.000	0.000	0.000
1331	COAD	DO52431	0.000	0.000	0.000	0.000	0.000	0.000	0.000	0.000	0.000	0.000	0.000	0.000	0.000	0.000	0.000	0.000	0.000	0.000	0.000	0.000	0.000	0.000	0.000	0.000	0.000	0.000	0.000	0.000	0.000	0.000	0.000
1332	COAD	DO52452	0.000	0.000	0.000	0.000	0.000	0.000	0.000	0.000	0.000	0.000	0.000	0.000	0.000	0.000	0.000	0.000	0.000	0.000	0.000	0.000	0.000	0.000	0.000	0.000	0.000	0.000	0.000	0.000	0.000	0.000	0.000
1333	COAD	DO52462	1.000	0.000	0.000	0.000	0.000	0.000	0.000	0.000	0.000	0.000	0.000	0.000	0.000	0.000	0.000	0.000	0.000	0.000	0.000	0.000	0.000	0.000	0.000	0.000	0.000	0.000	0.000	0.000	0.000	0.000	0.000
1334	COAD	DO52473	1.000	0.000	0.000	0.000	0.000	0.000	0.000	0.000	0.000	0.000	0.000	0.000	0.000	0.000	0.000	0.000	0.000	0.000	0.000	0.000	0.000	0.000	0.000	0.000	0.000	0.000	0.000	0.000	0.000	0.000	0.000
1335	COAD	DO52475	1.000	0.000	0.000	0.000	0.000	0.000	0.000	0.000	0.000	0.000	0.000	0.000	0.000	0.000	0.000	0.000	0.000	0.000	0.000	0.000	0.000	0.000	0.000	0.000	0.000	0.000	0.000	0.000	0.000	0.000	0.000
1336	COAD	DO52476	0.807	0.000	0.000	0.000	0.000	0.000	0.000	0.000	0.000	0.000	0.000	0.000	0.000	0.000	0.000	0.000	0.000	0.000	0.193	0.000	0.000	0.000	0.000	0.000	0.000	0.000	0.000	0.000	0.000	0.000	0.000
1337	COAD	DO52764	0.000	0.000	0.000	0.000	0.000	0.000	0.000	0.000	0.000	0.000	0.000	0.000	0.000	0.000	0.000	0.000	0.000	0.000	0.000	0.000	0.000	0.000	0.000	0.000	0.000	0.000	0.000	0.000	0.000	0.000	0.000
1338	COAD	TCGA-A6-2678	1.000	0.000	0.000	0.000	0.000	0.000	0.000	0.000	0.000	0.000	0.000	0.000	0.000	0.000	0.000	0.000	0.000	0.000	0.000	0.000	0.000	0.000	0.000	0.000	0.000	0.000	0.000	0.000	0.000	0.000	0.000
1339	COAD	TCGA-AA-3517	1.000	0.000	0.000	0.000	0.000	0.000	0.000	0.000	0.000	0.000	0.000	0.000	0.000	0.000	0.000	0.000	0.000	0.000	0.000	0.000	0.000	0.000	0.000	0.000	0.000	0.000	0.000	0.000	0.000	0.000	0.000
1340	COAD	TCGA-AA-3519	1.000	0.000	0.000	0.000	0.000	0.000	0.000	0.000	0.000	0.000	0.000	0.000	0.000	0.000	0.000	0.000	0.000	0.000	0.000	0.000	0.000	0.000	0.000	0.000	0.000	0.000	0.000	0.000	0.000	0.000	0.000
1341	COAD	TCGA-AA-3520	0.813	0.000	0.000	0.000	0.000	0.000	0.000	0.000	0.000	0.000	0.000	0.000	0.000	0.000	0.000	0.000	0.000	0.000	0.000	0.187	0.000	0.000	0.000	0.000	0.000	0.000	0.000	0.000	0.000	0.000	0.000
1342	COAD	TCGA-AA-3521	0.522	0.000	0.000	0.000	0.000	0.000	0.000	0.000	0.000	0.000	0.000	0.000	0.000	0.000	0.000	0.000	0.000	0.000	0.000	0.000	0.000	0.000	0.000	0.000	0.000	0.000	0.000	0.000	0.000	0.478	0.000
1343	COAD	TCGA-AA-3522	1.000	0.000	0.000	0.000	0.000	0.000	0.000	0.000	0.000	0.000	0.000	0.000	0.000	0.000	0.000	0.000	0.000	0.000	0.000	0.000	0.000	0.000	0.000	0.000	0.000	0.000	0.000	0.000	0.000	0.000	0.000
1344	COAD	TCGA-AA-3524	1.000	0.000	0.000	0.000	0.000	0.000	0.000	0.000	0.000	0.000	0.000	0.000	0.000	0.000	0.000	0.000	0.000	0.000	0.000	0.000	0.000	0.000	0.000	0.000	0.000	0.000	0.000	0.000	0.000	0.000	0.000
1345	COAD	TCGA-AA-3526	1.000	0.000	0.000	0.000	0.000	0.000	0.000	0.000	0.000	0.000	0.000	0.000	0.000	0.000	0.000	0.000	0.000	0.000	0.000	0.000	0.000	0.000	0.000	0.000	0.000	0.000	0.000	0.000	0.000	0.000	0.000
1346	COAD	TCGA-AA-3527	1.000	0.000	0.000	0.000	0.000	0.000	0.000	0.000	0.000	0.000	0.000	0.000	0.000	0.000	0.000	0.000	0.000	0.000	0.000	0.000	0.000	0.000	0.000	0.000	0.000	0.000	0.000	0.000	0.000	0.000	0.000
1347	COAD	TCGA-AA-3529	1.000	0.000	0.000	0.000	0.000	0.000	0.000	0.000	0.000	0.000	0.000	0.000	0.000	0.000	0.000	0.000	0.000	0.000	0.000	0.000	0.000	0.000	0.000	0.000	0.000	0.000	0.000	0.000	0.000	0.000	0.000
1348	COAD	TCGA-AA-3531	1.000	0.000	0.000	0.000	0.000	0.000	0.000	0.000	0.000	0.000	0.000	0.000	0.000	0.000	0.000	0.000	0.000	0.000	0.000	0.000	0.000	0.000	0.000	0.000	0.000	0.000	0.000	0.000	0.000	0.000	0.000
1349	COAD	TCGA-AA-3532	0.702	0.000	0.000	0.000	0.000	0.000	0.000	0.000	0.000	0.000	0.000	0.000	0.000	0.000	0.000	0.000	0.000	0.000	0.298	0.000	0.000	0.000	0.000	0.000	0.000	0.000	0.000	0.000	0.000	0.000	0.000
1350	COAD	TCGA-AA-3534	1.000	0.000	0.000	0.000	0.000	0.000	0.000	0.000	0.000	0.000	0.000	0.000	0.000	0.000	0.000	0.000	0.000	0.000	0.000	0.000	0.000	0.000	0.000	0.000	0.000	0.000	0.000	0.000	0.000	0.000	0.000
1351	COAD	TCGA-AA-3538	1.000	0.000	0.000	0.000	0.000	0.000	0.000	0.000	0.000	0.000	0.000	0.000	0.000	0.000	0.000	0.000	0.000	0.000	0.000	0.000	0.000	0.000	0.000	0.000	0.000	0.000	0.000	0.000	0.000	0.000	0.000
1352	COAD	TCGA-AA-3544	0.500	0.000	0.000	0.000	0.000	0.000	0.000	0.000	0.000	0.000	0.000	0.000	0.000	0.000	0.000	0.000	0.000	0.000	0.000	0.000	0.000	0.000	0.000	0.000	0.000	0.000	0.000	0.000	0.000	0.500	0.000
1353	COAD	TCGA-AA-3548	1.000	0.000	0.000	0.000	0.000	0.000	0.000	0.000	0.000	0.000	0.000	0.000	0.000	0.000	0.000	0.000	0.000	0.000	0.000	0.000	0.000	0.000	0.000	0.000	0.000	0.000	0.000	0.000	0.000	0.000	0.000
1354	COAD	TCGA-AA-3549	0.458	0.000	0.000	0.000	0.000	0.000	0.000	0.000	0.000	0.000	0.000	0.000	0.000	0.000	0.000	0.000	0.000	0.000	0.000	0.000	0.000	0.000	0.000	0.000	0.000	0.000	0.000	0.000	0.000	0.542	0.000
1355	COAD	TCGA-AA-3558	1.000	0.000	0.000	0.000	0.000	0.000	0.000	0.000	0.000	0.000	0.000	0.000	0.000	0.000	0.000	0.000	0.000	0.000	0.000	0.000	0.000	0.000	0.000	0.000	0.000	0.000	0.000	0.000	0.000	0.000	0.000
1356	COAD	TCGA-AA-3560	1.000	0.000	0.000	0.000	0.000	0.000	0.000	0.000	0.000	0.000	0.000	0.000	0.000	0.000	0.000	0.000	0.000	0.000	0.000	0.000	0.000	0.000	0.000	0.000	0.000	0.000	0.000	0.000	0.000	0.000	0.000
1357	COAD	TCGA-AA-3561	1.000	0.000	0.000	0.000	0.000	0.000	0.000	0.000	0.000	0.000	0.000	0.000	0.000	0.000	0.000	0.000	0.000	0.000	0.000	0.000	0.000	0.000	0.000	0.000	0.000	0.000	0.000	0.000	0.000	0.000	0.000
1358	COAD	TCGA-AA-A00Z	1.000	0.000	0.000	0.000	0.000	0.000	0.000	0.000	0.000	0.000	0.000	0.000	0.000	0.000	0.000	0.000	0.000	0.000	0.000	0.000	0.000	0.000	0.000	0.000	0.000	0.000	0.000	0.000	0.000	0.000	0.000
1359	COAD	TCGA-AF-2687	0.605	0.000	0.000	0.000	0.296	0.000	0.000	0.000	0.000	0.000	0.000	0.000	0.000	0.000	0.000	0.000	0.000	0.000	0.000	0.000	0.099	0.000	0.000	0.000	0.000	0.000	0.000	0.000	0.000	0.000	0.000
1360	COAD	TCGA-AF-2689	0.334	0.000	0.000	0.000	0.000	0.000	0.000	0.000	0.000	0.000	0.000	0.000	0.000	0.000	0.000	0.000	0.000	0.000	0.000	0.000	0.000	0.000	0.000	0.000	0.000	0.000	0.000	0.000	0.000	0.666	0.000
1361	COAD	TCGA-AF-2690	1.000	0.000	0.000	0.000	0.000	0.000	0.000	0.000	0.000	0.000	0.000	0.000	0.000	0.000	0.000	0.000	0.000	0.000	0.000	0.000	0.000	0.000	0.000	0.000	0.000	0.000	0.000	0.000	0.000	0.000	0.000
1362	COAD	TCGA-AF-2691	0.000	0.000	0.000	0.000	0.000	0.000	0.000	0.000	0.000	0.000	0.000	0.000	0.000	0.000	0.000	0.000	0.000	0.000	0.000	0.000	0.000	0.000	0.000	0.000	0.000	0.000	0.000	0.000	0.000	0.000	0.000
1363	COAD	TCGA-AF-2692	1.000	0.000	0.000	0.000	0.000	0.000	0.000	0.000	0.000	0.000	0.000	0.000	0.000	0.000	0.000	0.000	0.000	0.000	0.000	0.000	0.000	0.000	0.000	0.000	0.000	0.000	0.000	0.000	0.000	0.000	0.000
1364	COAD	TCGA-AF-2693	0.663	0.000	0.000	0.000	0.000	0.000	0.000	0.000	0.000	0.000	0.000	0.000	0.000	0.000	0.000	0.000	0.000	0.000	0.000	0.000	0.000	0.000	0.000	0.000	0.337	0.000	0.000	0.000	0.000	0.000	0.000
1365	COAD	TCGA-AF-3400	1.000	0.000	0.000	0.000	0.000	0.000	0.000	0.000	0.000	0.000	0.000	0.000	0.000	0.000	0.000	0.000	0.000	0.000	0.000	0.000	0.000	0.000	0.000	0.000	0.000	0.000	0.000	0.000	0.000	0.000	0.000
1366	COAD	TCGA-AF-3911	1.000	0.000	0.000	0.000	0.000	0.000	0.000	0.000	0.000	0.000	0.000	0.000	0.000	0.000	0.000	0.000	0.000	0.000	0.000	0.000	0.000	0.000	0.000	0.000	0.000	0.000	0.000	0.000	0.000	0.000	0.000
1367	COAD	TCGA-AF-4110	0.451	0.000	0.000	0.000	0.444	0.000	0.000	0.000	0.000	0.000	0.000	0.000	0.000	0.000	0.000	0.000	0.000	0.000	0.000	0.000	0.000	0.000	0.000	0.000	0.000	0.000	0.000	0.000	0.000	0.000	0.105
1368	COAD	TCGA-AF-5654	0.591	0.000	0.000	0.000	0.196	0.000	0.000	0.000	0.000	0.000	0.000	0.000	0.000	0.000	0.000	0.000	0.000	0.000	0.000	0.000	0.084	0.000	0.000	0.000	0.000	0.000	0.000	0.000	0.000	0.130	0.000
1369	COAD	TCGA-AF-6136	0.882	0.000	0.000	0.000	0.000	0.000	0.000	0.000	0.000	0.000	0.000	0.000	0.000	0.000	0.000	0.000	0.000	0.000	0.000	0.000	0.118	0.000	0.000	0.000	0.000	0.000	0.000	0.000	0.000	0.000	0.000
1370	COAD	TCGA-AF-6655	0.637	0.000	0.000	0.000	0.000	0.000	0.000	0.000	0.000	0.000	0.000	0.000	0.000	0.000	0.000	0.000	0.000	0.000	0.000	0.000	0.000	0.000	0.000	0.000	0.000	0.000	0.000	0.000	0.000	0.363	0.000
1371	COAD	TCGA-AF-6672	0.547	0.000	0.000	0.000	0.000	0.000	0.000	0.000	0.000	0.000	0.000	0.000	0.000	0.000	0.000	0.000	0.000	0.000	0.000	0.000	0.000	0.000	0.000	0.000	0.000	0.000	0.000	0.000	0.000	0.453	0.000
1372	COAD	TCGA-AF-A56K	0.474	0.000	0.000	0.000	0.000	0.000	0.000	0.000	0.000	0.000	0.000	0.000	0.000	0.000	0.000	0.000	0.000	0.000	0.000	0.000	0.237	0.000	0.000	0.000	0.000	0.000	0.000	0.000	0.000	0.191	0.099
1373	COAD	TCGA-AF-A56L	0.783	0.000	0.000	0.000	0.000	0.000	0.000	0.000	0.000	0.000	0.000	0.000	0.000	0.000	0.000	0.000	0.000	0.000	0.000	0.000	0.217	0.000	0.000	0.000	0.000	0.000	0.000	0.000	0.000	0.000	0.000
1374	COAD	TCGA-AF-A56N	0.338	0.000	0.000	0.000	0.000	0.000	0.000	0.000	0.000	0.000	0.395	0.000	0.000	0.000	0.000	0.000	0.000	0.000	0.000	0.000	0.000	0.000	0.000	0.000	0.163	0.000	0.000	0.000	0.000	0.104	0.000
1375	COAD	TCGA-AG-3574	1.000	0.000	0.000	0.000	0.000	0.000	0.000	0.000	0.000	0.000	0.000	0.000	0.000	0.000	0.000	0.000	0.000	0.000	0.000	0.000	0.000	0.000	0.000	0.000	0.000	0.000	0.000	0.000	0.000	0.000	0.000
1376	COAD	TCGA-AG-3575	1.000	0.000	0.000	0.000	0.000	0.000	0.000	0.000	0.000	0.000	0.000	0.000	0.000	0.000	0.000	0.000	0.000	0.000	0.000	0.000	0.000	0.000	0.000	0.000	0.000	0.000	0.000	0.000	0.000	0.000	0.000
1377	COAD	TCGA-AG-3580	1.000	0.000	0.000	0.000	0.000	0.000	0.000	0.000	0.000	0.000	0.000	0.000	0.000	0.000	0.000	0.000	0.000	0.000	0.000	0.000	0.000	0.000	0.000	0.000	0.000	0.000	0.000	0.000	0.000	0.000	0.000
1378	COAD	TCGA-AG-3581	1.000	0.000	0.000	0.000	0.000	0.000	0.000	0.000	0.000	0.000	0.000	0.000	0.000	0.000	0.000	0.000	0.000	0.000	0.000	0.000	0.000	0.000	0.000	0.000	0.000	0.000	0.000	0.000	0.000	0.000	0.000
1379	COAD	TCGA-AG-3583	0.424	0.000	0.000	0.000	0.000	0.000	0.000	0.000	0.000	0.000	0.000	0.000	0.000	0.000	0.000	0.000	0.000	0.000	0.000	0.000	0.000	0.000	0.000	0.000	0.576	0.000	0.000	0.000	0.000	0.000	0.000
1380	COAD	TCGA-AG-3584	1.000	0.000	0.000	0.000	0.000	0.000	0.000	0.000	0.000	0.000	0.000	0.000	0.000	0.000	0.000	0.000	0.000	0.000	0.000	0.000	0.000	0.000	0.000	0.000	0.000	0.000	0.000	0.000	0.000	0.000	0.000
1381	COAD	TCGA-AG-3591	0.734	0.000	0.000	0.000	0.000	0.000	0.000	0.000	0.000	0.000	0.000	0.000	0.000	0.000	0.000	0.000	0.000	0.000	0.000	0.000	0.000	0.000	0.000	0.000	0.000	0.000	0.000	0.000	0.000	0.266	0.000
1382	COAD	TCGA-AG-3592	0.702	0.000	0.000	0.000	0.148	0.000	0.000	0.000	0.000	0.000	0.000	0.000	0.000	0.000	0.000	0.000	0.000	0.000	0.000	0.000	0.094	0.000	0.000	0.000	0.000	0.000	0.000	0.000	0.000	0.000	0.056
1383	COAD	TCGA-AG-3594	1.000	0.000	0.000	0.000	0.000	0.000	0.000	0.000	0.000	0.000	0.000	0.000	0.000	0.000	0.000	0.000	0.000	0.000	0.000	0.000	0.000	0.000	0.000	0.000	0.000	0.000	0.000	0.000	0.000	0.000	0.000
1384	COAD	TCGA-AG-3598	1.000	0.000	0.000	0.000	0.000	0.000	0.000	0.000	0.000	0.000	0.000	0.000	0.000	0.000	0.000	0.000	0.000	0.000	0.000	0.000	0.000	0.000	0.000	0.000	0.000	0.000	0.000	0.000	0.000	0.000	0.000
1385	COAD	TCGA-AG-3599	1.000	0.000	0.000	0.000	0.000	0.000	0.000	0.000	0.000	0.000	0.000	0.000	0.000	0.000	0.000	0.000	0.000	0.000	0.000	0.000	0.000	0.000	0.000	0.000	0.000	0.000	0.000	0.000	0.000	0.000	0.000
1386	COAD	TCGA-AG-3602	1.000	0.000	0.000	0.000	0.000	0.000	0.000	0.000	0.000	0.000	0.000	0.000	0.000	0.000	0.000	0.000	0.000	0.000	0.000	0.000	0.000	0.000	0.000	0.000	0.000	0.000	0.000	0.000	0.000	0.000	0.000
1387	COAD	TCGA-AG-3605	1.000	0.000	0.000	0.000	0.000	0.000	0.000	0.000	0.000	0.000	0.000	0.000	0.000	0.000	0.000	0.000	0.000	0.000	0.000	0.000	0.000	0.000	0.000	0.000	0.000	0.000	0.000	0.000	0.000	0.000	0.000
1388	COAD	TCGA-AG-3725	0.574	0.000	0.000	0.000	0.341	0.000	0.000	0.000	0.000	0.000	0.000	0.000	0.000	0.000	0.000	0.000	0.000	0.000	0.000	0.000	0.085	0.000	0.000	0.000	0.000	0.000	0.000	0.000	0.000	0.000	0.000
1389	COAD	TCGA-AG-3726	0.327	0.000	0.000	0.000	0.000	0.000	0.000	0.000	0.000	0.000	0.343	0.000	0.000	0.000	0.000	0.000	0.000	0.000	0.000	0.000	0.106	0.000	0.000	0.000	0.224	0.000	0.000	0.000	0.000	0.000	0.000
1390	COAD	TCGA-AG-3727	1.000	0.000	0.000	0.000	0.000	0.000	0.000	0.000	0.000	0.000	0.000	0.000	0.000	0.000	0.000	0.000	0.000	0.000	0.000	0.000	0.000	0.000	0.000	0.000	0.000	0.000	0.000	0.000	0.000	0.000	0.000
1391	COAD	TCGA-AG-3731	0.646	0.000	0.000	0.000	0.000	0.000	0.000	0.000	0.000	0.000	0.000	0.000	0.000	0.000	0.000	0.000	0.000	0.000	0.000	0.000	0.000	0.000	0.000	0.000	0.000	0.000	0.000	0.000	0.000	0.275	0.079
1392	COAD	TCGA-AG-3732	0.871	0.000	0.000	0.000	0.000	0.000	0.000	0.000	0.000	0.000	0.000	0.000	0.000	0.000	0.000	0.000	0.000	0.000	0.000	0.000	0.000	0.000	0.000	0.000	0.000	0.000	0.000	0.000	0.000	0.000	0.129
1393	COAD	TCGA-AG-3742	0.726	0.000	0.000	0.000	0.000	0.000	0.000	0.000	0.000	0.000	0.000	0.000	0.000	0.000	0.000	0.000	0.000	0.000	0.000	0.000	0.000	0.000	0.000	0.000	0.000	0.000	0.000	0.000	0.000	0.274	0.000
1394	COAD	TCGA-AG-3878	0.741	0.000	0.000	0.000	0.000	0.000	0.000	0.000	0.000	0.000	0.000	0.000	0.000	0.000	0.000	0.000	0.000	0.000	0.000	0.000	0.259	0.000	0.000	0.000	0.000	0.000	0.000	0.000	0.000	0.000	0.000
1395	COAD	TCGA-AG-3881	0.373	0.000	0.000	0.000	0.000	0.000	0.000	0.000	0.000	0.000	0.269	0.000	0.000	0.000	0.000	0.000	0.000	0.000	0.000	0.000	0.000	0.000	0.000	0.000	0.217	0.000	0.000	0.000	0.000	0.000	0.141
1396	COAD	TCGA-AG-3882	0.466	0.000	0.000	0.000	0.000	0.000	0.000	0.000	0.000	0.000	0.000	0.000	0.000	0.000	0.000	0.000	0.000	0.000	0.000	0.000	0.178	0.000	0.000	0.000	0.110	0.000	0.000	0.000	0.000	0.246	0.000
1397	COAD	TCGA-AG-3883	0.776	0.000	0.000	0.000	0.000	0.000	0.000	0.000	0.000	0.000	0.000	0.000	0.000	0.000	0.000	0.000	0.000	0.000	0.000	0.000	0.224	0.000	0.000	0.000	0.000	0.000	0.000	0.000	0.000	0.000	0.000
1398	COAD	TCGA-AG-3885	0.723	0.000	0.000	0.000	0.000	0.000	0.000	0.000	0.000	0.000	0.000	0.000	0.000	0.000	0.000	0.000	0.000	0.000	0.000	0.095	0.000	0.000	0.000	0.000	0.000	0.000	0.000	0.000	0.000	0.000	0.182
1399	COAD	TCGA-AG-3887	0.463	0.000	0.000	0.000	0.000	0.000	0.000	0.000	0.000	0.000	0.000	0.000	0.000	0.000	0.000	0.000	0.000	0.000	0.000	0.000	0.000	0.000	0.000	0.000	0.000	0.000	0.000	0.000	0.000	0.337	0.200
1400	COAD	TCGA-AG-3890	0.085	0.000	0.000	0.000	0.000	0.000	0.000	0.000	0.000	0.000	0.429	0.000	0.000	0.000	0.000	0.000	0.000	0.000	0.088	0.000	0.000	0.000	0.000	0.000	0.275	0.000	0.000	0.000	0.000	0.000	0.123
1401	COAD	TCGA-AG-3892	0.120	0.000	0.000	0.000	0.000	0.000	0.000	0.000	0.000	0.000	0.000	0.000	0.000	0.000	0.000	0.000	0.000	0.000	0.104	0.000	0.577	0.000	0.000	0.000	0.000	0.000	0.000	0.000	0.000	0.000	0.199
1402	COAD	TCGA-AG-3893	0.423	0.000	0.000	0.000	0.000	0.000	0.000	0.000	0.000	0.000	0.257	0.000	0.000	0.000	0.000	0.000	0.000	0.000	0.000	0.000	0.102	0.000	0.000	0.000	0.000	0.000	0.000	0.000	0.000	0.218	0.000
1403	COAD	TCGA-AG-3894	0.583	0.000	0.000	0.000	0.343	0.000	0.000	0.000	0.000	0.000	0.000	0.000	0.000	0.000	0.000	0.000	0.000	0.000	0.075	0.000	0.000	0.000	0.000	0.000	0.000	0.000	0.000	0.000	0.000	0.000	0.000
1404	COAD	TCGA-AG-3896	0.494	0.000	0.000	0.000	0.000	0.000	0.000	0.000	0.000	0.000	0.348	0.000	0.000	0.000	0.000	0.000	0.000	0.000	0.000	0.000	0.000	0.000	0.000	0.000	0.158	0.000	0.000	0.000	0.000	0.000	0.000
1405	COAD	TCGA-AG-3898	0.445	0.000	0.000	0.000	0.000	0.000	0.000	0.000	0.000	0.000	0.255	0.000	0.000	0.000	0.000	0.000	0.000	0.000	0.068	0.000	0.000	0.000	0.000	0.000	0.233	0.000	0.000	0.000	0.000	0.000	0.000
1406	COAD	TCGA-AG-3901	1.000	0.000	0.000	0.000	0.000	0.000	0.000	0.000	0.000	0.000	0.000	0.000	0.000	0.000	0.000	0.000	0.000	0.000	0.000	0.000	0.000	0.000	0.000	0.000	0.000	0.000	0.000	0.000	0.000	0.000	0.000
1407	COAD	TCGA-AG-3902	0.315	0.000	0.000	0.000	0.279	0.000	0.000	0.000	0.000	0.000	0.000	0.000	0.000	0.000	0.000	0.000	0.000	0.000	0.059	0.000	0.000	0.000	0.000	0.000	0.000	0.000	0.000	0.000	0.000	0.000	0.348
1408	COAD	TCGA-AG-3909	0.736	0.000	0.000	0.000	0.000	0.000	0.000	0.000	0.000	0.000	0.000	0.000	0.000	0.000	0.000	0.000	0.000	0.000	0.000	0.000	0.000	0.000	0.000	0.000	0.264	0.000	0.000	0.000	0.000	0.000	0.000
1409	COAD	TCGA-AG-4001	0.871	0.000	0.000	0.000	0.000	0.000	0.000	0.000	0.000	0.000	0.000	0.000	0.000	0.000	0.000	0.000	0.000	0.000	0.000	0.000	0.000	0.000	0.000	0.000	0.129	0.000	0.000	0.000	0.000	0.000	0.000
1410	COAD	TCGA-AG-4015	0.363	0.000	0.000	0.000	0.560	0.000	0.000	0.000	0.000	0.000	0.000	0.000	0.000	0.000	0.000	0.000	0.000	0.000	0.000	0.000	0.077	0.000	0.000	0.000	0.000	0.000	0.000	0.000	0.000	0.000	0.000
1411	COAD	TCGA-AG-4021	0.548	0.000	0.000	0.000	0.321	0.000	0.000	0.000	0.000	0.000	0.000	0.000	0.000	0.000	0.000	0.000	0.000	0.000	0.000	0.000	0.000	0.000	0.000	0.000	0.000	0.000	0.000	0.000	0.000	0.131	0.000
1412	COAD	TCGA-AG-4022	1.000	0.000	0.000	0.000	0.000	0.000	0.000	0.000	0.000	0.000	0.000	0.000	0.000	0.000	0.000	0.000	0.000	0.000	0.000	0.000	0.000	0.000	0.000	0.000	0.000	0.000	0.000	0.000	0.000	0.000	0.000
1413	COAD	TCGA-AG-A002	0.190	0.000	0.000	0.000	0.000	0.000	0.000	0.000	0.000	0.000	0.000	0.000	0.000	0.000	0.000	0.000	0.000	0.000	0.075	0.000	0.654	0.000	0.000	0.000	0.000	0.000	0.000	0.000	0.000	0.000	0.081
1414	COAD	TCGA-AG-A008	0.558	0.000	0.000	0.000	0.000	0.000	0.000	0.000	0.000	0.000	0.000	0.000	0.000	0.000	0.000	0.000	0.000	0.000	0.151	0.000	0.000	0.000	0.000	0.000	0.291	0.000	0.000	0.000	0.000	0.000	0.000
1415	COAD	TCGA-AG-A00C	0.409	0.000	0.000	0.000	0.000	0.000	0.000	0.000	0.000	0.000	0.200	0.000	0.000	0.000	0.000	0.000	0.000	0.000	0.068	0.000	0.055	0.000	0.000	0.000	0.132	0.000	0.000	0.000	0.000	0.000	0.136
1416	COAD	TCGA-AG-A00Y	0.000	0.000	0.000	0.000	0.000	0.000	0.000	0.000	0.000	0.000	0.226	0.000	0.000	0.000	0.000	0.000	0.000	0.000	0.000	0.000	0.000	0.000	0.000	0.000	0.649	0.000	0.000	0.000	0.000	0.124	0.000
1417	COAD	TCGA-AG-A011	0.548	0.000	0.000	0.000	0.000	0.000	0.000	0.000	0.000	0.000	0.452	0.000	0.000	0.000	0.000	0.000	0.000	0.000	0.000	0.000	0.000	0.000	0.000	0.000	0.000	0.000	0.000	0.000	0.000	0.000	0.000
1418	COAD	TCGA-AG-A015	0.446	0.000	0.000	0.000	0.000	0.000	0.000	0.000	0.000	0.000	0.459	0.000	0.000	0.000	0.000	0.000	0.000	0.000	0.000	0.000	0.095	0.000	0.000	0.000	0.000	0.000	0.000	0.000	0.000	0.000	0.000
1419	COAD	TCGA-AG-A016	0.633	0.000	0.000	0.000	0.000	0.000	0.000	0.000	0.000	0.000	0.000	0.000	0.000	0.000	0.000	0.000	0.000	0.000	0.000	0.000	0.000	0.000	0.000	0.000	0.153	0.000	0.000	0.000	0.000	0.214	0.000
1420	COAD	TCGA-AG-A01J	0.365	0.000	0.000	0.000	0.000	0.000	0.000	0.000	0.000	0.000	0.336	0.000	0.000	0.000	0.000	0.000	0.000	0.000	0.093	0.000	0.000	0.000	0.000	0.000	0.206	0.000	0.000	0.000	0.000	0.000	0.000
1421	COAD	TCGA-AG-A01L	1.000	0.000	0.000	0.000	0.000	0.000	0.000	0.000	0.000	0.000	0.000	0.000	0.000	0.000	0.000	0.000	0.000	0.000	0.000	0.000	0.000	0.000	0.000	0.000	0.000	0.000	0.000	0.000	0.000	0.000	0.000
1422	COAD	TCGA-AG-A01N	0.452	0.000	0.000	0.000	0.000	0.000	0.000	0.000	0.000	0.000	0.000	0.000	0.000	0.000	0.000	0.000	0.000	0.000	0.000	0.000	0.176	0.000	0.000	0.000	0.199	0.000	0.000	0.000	0.000	0.174	0.000
1423	COAD	TCGA-AG-A01W	0.346	0.000	0.000	0.000	0.000	0.000	0.000	0.000	0.000	0.000	0.272	0.000	0.000	0.000	0.000	0.000	0.000	0.000	0.079	0.066	0.000	0.000	0.000	0.000	0.156	0.000	0.000	0.000	0.000	0.000	0.081
1424	COAD	TCGA-AG-A01Y	0.483	0.000	0.000	0.000	0.517	0.000	0.000	0.000	0.000	0.000	0.000	0.000	0.000	0.000	0.000	0.000	0.000	0.000	0.000	0.000	0.000	0.000	0.000	0.000	0.000	0.000	0.000	0.000	0.000	0.000	0.000
1425	COAD	TCGA-AG-A020	0.446	0.000	0.000	0.000	0.000	0.000	0.000	0.000	0.000	0.000	0.000	0.000	0.000	0.000	0.000	0.000	0.000	0.000	0.098	0.000	0.094	0.000	0.000	0.000	0.000	0.000	0.000	0.000	0.000	0.361	0.000
1426	COAD	TCGA-AG-A026	0.271	0.000	0.000	0.000	0.399	0.000	0.000	0.000	0.000	0.000	0.220	0.000	0.000	0.000	0.000	0.000	0.000	0.000	0.111	0.000	0.000	0.000	0.000	0.000	0.000	0.000	0.000	0.000	0.000	0.000	0.000
1427	COAD	TCGA-AG-A02N	0.627	0.000	0.000	0.000	0.000	0.240	0.000	0.000	0.000	0.000	0.000	0.000	0.000	0.000	0.000	0.000	0.062	0.000	0.000	0.000	0.000	0.070	0.000	0.000	0.000	0.000	0.000	0.000	0.000	0.000	0.000
1428	COAD	TCGA-AG-A02X	0.509	0.000	0.000	0.000	0.000	0.000	0.000	0.000	0.000	0.000	0.170	0.000	0.000	0.000	0.000	0.000	0.000	0.000	0.000	0.000	0.144	0.000	0.000	0.000	0.000	0.000	0.000	0.000	0.000	0.096	0.081
1429	COAD	TCGA-AG-A032	0.519	0.000	0.000	0.000	0.000	0.000	0.000	0.000	0.000	0.000	0.481	0.000	0.000	0.000	0.000	0.000	0.000	0.000	0.000	0.000	0.000	0.000	0.000	0.000	0.000	0.000	0.000	0.000	0.000	0.000	0.000
1430	COAD	TCGA-AH-6544	0.386	0.000	0.000	0.000	0.263	0.000	0.000	0.000	0.000	0.000	0.286	0.000	0.000	0.000	0.000	0.000	0.000	0.000	0.000	0.066	0.000	0.000	0.000	0.000	0.000	0.000	0.000	0.000	0.000	0.000	0.000
1431	COAD	TCGA-AH-6547	0.000	0.000	0.000	0.000	0.000	0.000	0.000	0.000	0.000	0.000	0.000	0.000	0.000	0.000	0.000	0.000	0.000	0.000	0.000	1.000	0.000	0.000	0.000	0.000	0.000	0.000	0.000	0.000	0.000	0.000	0.000
1432	COAD	TCGA-AH-6643	0.560	0.000	0.000	0.000	0.000	0.000	0.000	0.000	0.000	0.000	0.000	0.000	0.000	0.000	0.000	0.000	0.000	0.000	0.440	0.000	0.000	0.000	0.000	0.000	0.000	0.000	0.000	0.000	0.000	0.000	0.000
1433	COAD	TCGA-AH-6644	0.695	0.000	0.000	0.000	0.000	0.000	0.000	0.000	0.000	0.000	0.000	0.000	0.000	0.000	0.000	0.000	0.000	0.000	0.000	0.000	0.120	0.000	0.000	0.000	0.000	0.000	0.000	0.000	0.000	0.185	0.000
1434	COAD	TCGA-AH-6897	0.721	0.000	0.000	0.000	0.000	0.000	0.000	0.000	0.000	0.000	0.000	0.000	0.000	0.000	0.000	0.000	0.000	0.000	0.000	0.000	0.124	0.000	0.000	0.000	0.154	0.000	0.000	0.000	0.000	0.000	0.000
1435	COAD	TCGA-AH-6903	1.000	0.000	0.000	0.000	0.000	0.000	0.000	0.000	0.000	0.000	0.000	0.000	0.000	0.000	0.000	0.000	0.000	0.000	0.000	0.000	0.000	0.000	0.000	0.000	0.000	0.000	0.000	0.000	0.000	0.000	0.000
1436	COAD	TCGA-CI-6619	0.711	0.000	0.000	0.000	0.000	0.000	0.000	0.000	0.000	0.000	0.000	0.000	0.000	0.000	0.000	0.000	0.000	0.000	0.000	0.289	0.000	0.000	0.000	0.000	0.000	0.000	0.000	0.000	0.000	0.000	0.000
1437	COAD	TCGA-CI-6620	0.561	0.000	0.000	0.000	0.000	0.000	0.000	0.000	0.000	0.000	0.000	0.000	0.000	0.000	0.000	0.000	0.000	0.000	0.000	0.000	0.000	0.000	0.000	0.000	0.000	0.000	0.000	0.000	0.000	0.260	0.179
1438	COAD	TCGA-CI-6621	1.000	0.000	0.000	0.000	0.000	0.000	0.000	0.000	0.000	0.000	0.000	0.000	0.000	0.000	0.000	0.000	0.000	0.000	0.000	0.000	0.000	0.000	0.000	0.000	0.000	0.000	0.000	0.000	0.000	0.000	0.000
1439	COAD	TCGA-CI-6622	0.653	0.000	0.000	0.000	0.000	0.000	0.000	0.000	0.000	0.000	0.000	0.000	0.000	0.000	0.000	0.000	0.000	0.000	0.000	0.073	0.084	0.000	0.000	0.000	0.190	0.000	0.000	0.000	0.000	0.000	0.000
1440	COAD	TCGA-CI-6623	0.648	0.000	0.000	0.000	0.000	0.000	0.000	0.000	0.000	0.000	0.000	0.000	0.000	0.000	0.000	0.000	0.000	0.000	0.000	0.000	0.000	0.000	0.000	0.000	0.000	0.000	0.000	0.000	0.000	0.352	0.000
1441	COAD	TCGA-CI-6624	0.000	0.000	0.000	0.000	0.412	0.000	0.000	0.000	0.000	0.000	0.254	0.000	0.000	0.000	0.000	0.000	0.000	0.000	0.000	0.000	0.000	0.000	0.000	0.000	0.077	0.000	0.000	0.000	0.000	0.170	0.087
1442	COAD	TCGA-CL-4957	0.605	0.000	0.000	0.000	0.000	0.000	0.000	0.000	0.000	0.000	0.000	0.000	0.000	0.000	0.000	0.000	0.000	0.000	0.000	0.000	0.106	0.000	0.000	0.000	0.000	0.000	0.000	0.000	0.000	0.289	0.000
1443	COAD	TCGA-CL-5917	0.814	0.000	0.000	0.000	0.000	0.000	0.000	0.000	0.000	0.000	0.000	0.000	0.000	0.000	0.000	0.000	0.000	0.000	0.000	0.000	0.000	0.000	0.000	0.000	0.000	0.000	0.000	0.000	0.000	0.186	0.000
1444	COAD	TCGA-CL-5918	0.647	0.000	0.000	0.000	0.000	0.000	0.000	0.000	0.000	0.000	0.000	0.000	0.000	0.000	0.000	0.000	0.000	0.000	0.000	0.000	0.000	0.000	0.000	0.000	0.000	0.000	0.000	0.000	0.000	0.353	0.000
1445	COAD	TCGA-DC-4745	1.000	0.000	0.000	0.000	0.000	0.000	0.000	0.000	0.000	0.000	0.000	0.000	0.000	0.000	0.000	0.000	0.000	0.000	0.000	0.000	0.000	0.000	0.000	0.000	0.000	0.000	0.000	0.000	0.000	0.000	0.000
1446	COAD	TCGA-DC-4749	0.711	0.000	0.000	0.000	0.000	0.000	0.000	0.000	0.000	0.000	0.000	0.000	0.000	0.000	0.000	0.000	0.000	0.000	0.000	0.147	0.000	0.000	0.000	0.000	0.000	0.000	0.000	0.000	0.000	0.000	0.142
1447	COAD	TCGA-DC-5337	0.840	0.000	0.000	0.000	0.000	0.000	0.000	0.000	0.000	0.000	0.000	0.000	0.000	0.000	0.000	0.000	0.000	0.000	0.000	0.000	0.000	0.000	0.000	0.000	0.000	0.000	0.000	0.000	0.000	0.160	0.000
1448	COAD	TCGA-DC-5869	0.636	0.000	0.000	0.000	0.000	0.000	0.000	0.000	0.000	0.000	0.000	0.000	0.000	0.000	0.000	0.000	0.000	0.000	0.000	0.225	0.139	0.000	0.000	0.000	0.000	0.000	0.000	0.000	0.000	0.000	0.000
1449	COAD	TCGA-DC-6154	0.506	0.000	0.000	0.000	0.000	0.000	0.000	0.000	0.000	0.000	0.325	0.000	0.000	0.000	0.000	0.000	0.000	0.000	0.000	0.000	0.169	0.000	0.000	0.000	0.000	0.000	0.000	0.000	0.000	0.000	0.000
1450	COAD	TCGA-DC-6155	0.535	0.000	0.000	0.000	0.000	0.000	0.000	0.000	0.000	0.000	0.000	0.000	0.000	0.000	0.000	0.000	0.000	0.000	0.000	0.104	0.000	0.000	0.000	0.000	0.000	0.000	0.000	0.000	0.000	0.362	0.000
1451	COAD	TCGA-DC-6157	0.564	0.000	0.000	0.000	0.436	0.000	0.000	0.000	0.000	0.000	0.000	0.000	0.000	0.000	0.000	0.000	0.000	0.000	0.000	0.000	0.000	0.000	0.000	0.000	0.000	0.000	0.000	0.000	0.000	0.000	0.000
1452	COAD	TCGA-DC-6158	0.653	0.000	0.000	0.000	0.000	0.000	0.000	0.000	0.000	0.000	0.000	0.000	0.000	0.000	0.000	0.000	0.000	0.000	0.000	0.000	0.000	0.000	0.000	0.000	0.347	0.000	0.000	0.000	0.000	0.000	0.000
1453	COAD	TCGA-DC-6160	1.000	0.000	0.000	0.000	0.000	0.000	0.000	0.000	0.000	0.000	0.000	0.000	0.000	0.000	0.000	0.000	0.000	0.000	0.000	0.000	0.000	0.000	0.000	0.000	0.000	0.000	0.000	0.000	0.000	0.000	0.000
1454	COAD	TCGA-DC-6681	0.706	0.000	0.000	0.000	0.000	0.000	0.000	0.000	0.000	0.000	0.000	0.000	0.000	0.000	0.000	0.000	0.000	0.000	0.000	0.000	0.000	0.000	0.000	0.000	0.000	0.000	0.000	0.000	0.000	0.294	0.000
1455	COAD	TCGA-DC-6682	0.625	0.000	0.000	0.000	0.311	0.000	0.000	0.000	0.000	0.000	0.000	0.000	0.000	0.000	0.000	0.000	0.000	0.000	0.000	0.000	0.064	0.000	0.000	0.000	0.000	0.000	0.000	0.000	0.000	0.000	0.000
1456	COAD	TCGA-DC-6683	0.405	0.000	0.000	0.000	0.486	0.000	0.000	0.000	0.000	0.000	0.000	0.000	0.000	0.000	0.000	0.000	0.000	0.000	0.000	0.000	0.109	0.000	0.000	0.000	0.000	0.000	0.000	0.000	0.000	0.000	0.000
1457	COAD	TCGA-DT-5265	1.000	0.000	0.000	0.000	0.000	0.000	0.000	0.000	0.000	0.000	0.000	0.000	0.000	0.000	0.000	0.000	0.000	0.000	0.000	0.000	0.000	0.000	0.000	0.000	0.000	0.000	0.000	0.000	0.000	0.000	0.000
1458	COAD	TCGA-DY-A0XA	0.121	0.000	0.000	0.000	0.496	0.000	0.000	0.000	0.000	0.000	0.154	0.000	0.000	0.000	0.000	0.000	0.000	0.000	0.000	0.000	0.000	0.000	0.000	0.000	0.000	0.000	0.000	0.000	0.000	0.112	0.118
1459	COAD	TCGA-DY-A1DC	0.172	0.000	0.000	0.000	0.515	0.000	0.000	0.000	0.000	0.000	0.241	0.000	0.000	0.000	0.000	0.000	0.000	0.000	0.071	0.000	0.000	0.000	0.000	0.000	0.000	0.000	0.000	0.000	0.000	0.000	0.000
1460	COAD	TCGA-DY-A1DD	0.577	0.000	0.000	0.000	0.000	0.000	0.000	0.000	0.000	0.000	0.265	0.000	0.000	0.000	0.000	0.000	0.000	0.000	0.000	0.158	0.000	0.000	0.000	0.000	0.000	0.000	0.000	0.000	0.000	0.000	0.000
1461	COAD	TCGA-DY-A1DF	0.616	0.000	0.000	0.000	0.000	0.000	0.000	0.000	0.000	0.000	0.219	0.000	0.000	0.000	0.000	0.000	0.000	0.000	0.165	0.000	0.000	0.000	0.000	0.000	0.000	0.000	0.000	0.000	0.000	0.000	0.000
1462	COAD	TCGA-DY-A1DG	0.536	0.000	0.000	0.000	0.000	0.000	0.000	0.000	0.000	0.000	0.283	0.000	0.000	0.000	0.000	0.000	0.000	0.000	0.000	0.000	0.000	0.000	0.000	0.000	0.119	0.000	0.000	0.000	0.000	0.000	0.062
1463	COAD	TCGA-DY-A1H8	0.681	0.000	0.000	0.000	0.000	0.000	0.000	0.000	0.000	0.000	0.000	0.000	0.000	0.000	0.000	0.000	0.000	0.000	0.070	0.000	0.248	0.000	0.000	0.000	0.000	0.000	0.000	0.000	0.000	0.000	0.000
1464	COAD	TCGA-EF-5830	0.557	0.000	0.000	0.000	0.000	0.000	0.000	0.000	0.000	0.000	0.000	0.000	0.000	0.000	0.000	0.000	0.000	0.000	0.000	0.000	0.095	0.000	0.000	0.000	0.000	0.000	0.000	0.000	0.000	0.348	0.000
1465	COAD	TCGA-EI-6506	0.846	0.000	0.000	0.000	0.000	0.000	0.000	0.000	0.000	0.000	0.000	0.000	0.000	0.000	0.000	0.000	0.000	0.000	0.000	0.154	0.000	0.000	0.000	0.000	0.000	0.000	0.000	0.000	0.000	0.000	0.000
1466	COAD	TCGA-EI-6507	0.108	0.000	0.000	0.000	0.000	0.285	0.000	0.000	0.000	0.000	0.000	0.000	0.000	0.000	0.000	0.000	0.264	0.244	0.000	0.000	0.000	0.000	0.000	0.099	0.000	0.000	0.000	0.000	0.000	0.000	0.000
1467	COAD	TCGA-EI-6508	0.402	0.000	0.000	0.000	0.000	0.000	0.000	0.000	0.000	0.000	0.000	0.000	0.000	0.000	0.000	0.000	0.000	0.000	0.083	0.000	0.124	0.000	0.000	0.000	0.000	0.000	0.000	0.000	0.000	0.391	0.000
1468	COAD	TCGA-EI-6509	1.000	0.000	0.000	0.000	0.000	0.000	0.000	0.000	0.000	0.000	0.000	0.000	0.000	0.000	0.000	0.000	0.000	0.000	0.000	0.000	0.000	0.000	0.000	0.000	0.000	0.000	0.000	0.000	0.000	0.000	0.000
1469	COAD	TCGA-EI-6510	0.581	0.000	0.000	0.000	0.000	0.000	0.000	0.000	0.000	0.000	0.000	0.000	0.000	0.000	0.000	0.000	0.000	0.000	0.000	0.000	0.000	0.000	0.000	0.000	0.067	0.000	0.000	0.000	0.000	0.352	0.000
1470	COAD	TCGA-EI-6511	0.570	0.000	0.000	0.000	0.000	0.000	0.000	0.000	0.000	0.000	0.000	0.000	0.000	0.000	0.000	0.000	0.000	0.000	0.000	0.220	0.000	0.000	0.000	0.000	0.210	0.000	0.000	0.000	0.000	0.000	0.000
1471	COAD	TCGA-EI-6512	0.690	0.000	0.000	0.000	0.000	0.000	0.000	0.000	0.000	0.000	0.000	0.000	0.000	0.000	0.000	0.000	0.000	0.000	0.000	0.000	0.106	0.000	0.000	0.000	0.000	0.000	0.000	0.000	0.000	0.204	0.000
1472	COAD	TCGA-EI-6513	0.284	0.000	0.000	0.000	0.299	0.000	0.000	0.000	0.000	0.000	0.157	0.000	0.000	0.000	0.000	0.000	0.000	0.000	0.131	0.000	0.000	0.000	0.000	0.000	0.000	0.000	0.000	0.000	0.000	0.000	0.130
1473	COAD	TCGA-EI-6514	0.493	0.000	0.000	0.000	0.000	0.000	0.000	0.000	0.000	0.000	0.240	0.000	0.000	0.000	0.000	0.000	0.000	0.000	0.000	0.000	0.000	0.000	0.000	0.000	0.000	0.000	0.000	0.000	0.000	0.267	0.000
1474	COAD	TCGA-EI-6881	0.636	0.000	0.000	0.000	0.000	0.000	0.000	0.000	0.000	0.000	0.246	0.000	0.000	0.000	0.000	0.000	0.000	0.000	0.000	0.000	0.000	0.000	0.000	0.000	0.000	0.000	0.000	0.000	0.000	0.119	0.000
1475	COAD	TCGA-EI-6882	0.723	0.000	0.000	0.000	0.000	0.069	0.000	0.000	0.000	0.000	0.000	0.000	0.000	0.000	0.000	0.000	0.000	0.208	0.000	0.000	0.000	0.000	0.000	0.000	0.000	0.000	0.000	0.000	0.000	0.000	0.000
1476	COAD	TCGA-EI-6883	0.708	0.000	0.000	0.000	0.000	0.000	0.000	0.000	0.000	0.000	0.000	0.000	0.000	0.000	0.000	0.000	0.000	0.000	0.065	0.000	0.000	0.000	0.000	0.000	0.000	0.000	0.000	0.000	0.000	0.227	0.000
1477	COAD	TCGA-EI-6884	0.461	0.000	0.000	0.000	0.000	0.000	0.000	0.000	0.000	0.000	0.000	0.000	0.000	0.000	0.000	0.000	0.000	0.000	0.099	0.000	0.093	0.000	0.000	0.000	0.000	0.000	0.000	0.000	0.000	0.268	0.078
1478	COAD	TCGA-EI-6885	0.561	0.000	0.000	0.000	0.000	0.000	0.000	0.000	0.000	0.000	0.000	0.000	0.000	0.000	0.000	0.000	0.000	0.000	0.000	0.000	0.000	0.000	0.000	0.000	0.000	0.000	0.000	0.000	0.000	0.439	0.000
1479	COAD	TCGA-EI-6917	0.453	0.000	0.000	0.000	0.000	0.000	0.000	0.000	0.000	0.000	0.000	0.000	0.000	0.000	0.000	0.000	0.000	0.000	0.113	0.000	0.365	0.000	0.000	0.000	0.070	0.000	0.000	0.000	0.000	0.000	0.000
1480	COAD	TCGA-EI-7002	0.209	0.000	0.000	0.000	0.000	0.000	0.000	0.000	0.000	0.000	0.400	0.000	0.000	0.000	0.000	0.000	0.000	0.000	0.000	0.000	0.000	0.000	0.000	0.000	0.000	0.000	0.000	0.000	0.000	0.391	0.000
1481	COAD	TCGA-EI-7004	0.707	0.000	0.000	0.000	0.000	0.000	0.000	0.000	0.000	0.000	0.000	0.000	0.000	0.000	0.000	0.000	0.000	0.000	0.000	0.000	0.293	0.000	0.000	0.000	0.000	0.000	0.000	0.000	0.000	0.000	0.000
1482	COAD	TCGA-F5-6464	0.485	0.000	0.000	0.000	0.000	0.000	0.000	0.000	0.000	0.000	0.000	0.000	0.000	0.000	0.000	0.000	0.000	0.000	0.278	0.000	0.121	0.000	0.000	0.000	0.000	0.000	0.000	0.000	0.000	0.000	0.116
1483	COAD	TCGA-F5-6465	0.499	0.000	0.000	0.000	0.501	0.000	0.000	0.000	0.000	0.000	0.000	0.000	0.000	0.000	0.000	0.000	0.000	0.000	0.000	0.000	0.000	0.000	0.000	0.000	0.000	0.000	0.000	0.000	0.000	0.000	0.000
1484	COAD	TCGA-F5-6571	0.883	0.000	0.000	0.000	0.000	0.000	0.000	0.000	0.000	0.000	0.000	0.000	0.000	0.000	0.000	0.000	0.000	0.000	0.000	0.117	0.000	0.000	0.000	0.000	0.000	0.000	0.000	0.000	0.000	0.000	0.000
1485	COAD	TCGA-F5-6702	0.666	0.000	0.000	0.000	0.000	0.000	0.000	0.000	0.000	0.000	0.000	0.000	0.000	0.000	0.000	0.000	0.000	0.000	0.000	0.000	0.000	0.000	0.000	0.000	0.000	0.000	0.000	0.000	0.000	0.334	0.000
1486	COAD	TCGA-F5-6810	0.346	0.000	0.000	0.000	0.000	0.000	0.000	0.000	0.000	0.000	0.384	0.000	0.000	0.000	0.000	0.000	0.000	0.000	0.000	0.000	0.000	0.000	0.000	0.000	0.181	0.000	0.000	0.000	0.000	0.000	0.089
1487	COAD	TCGA-F5-6811	0.673	0.000	0.000	0.000	0.000	0.000	0.000	0.000	0.000	0.000	0.000	0.000	0.000	0.000	0.000	0.000	0.000	0.000	0.000	0.000	0.000	0.000	0.000	0.000	0.000	0.000	0.000	0.000	0.000	0.327	0.000
1488	COAD	TCGA-F5-6812	0.461	0.000	0.000	0.000	0.434	0.000	0.000	0.000	0.000	0.000	0.000	0.000	0.000	0.000	0.000	0.000	0.000	0.000	0.000	0.105	0.000	0.000	0.000	0.000	0.000	0.000	0.000	0.000	0.000	0.000	0.000
1489	COAD	TCGA-F5-6813	0.466	0.000	0.000	0.000	0.330	0.000	0.000	0.000	0.000	0.000	0.000	0.000	0.000	0.000	0.000	0.000	0.000	0.000	0.000	0.000	0.101	0.000	0.000	0.000	0.000	0.000	0.000	0.000	0.000	0.103	0.000
1490	COAD	TCGA-F5-6814	0.125	0.000	0.000	0.000	0.000	0.000	0.000	0.000	0.000	0.000	0.000	0.000	0.000	0.000	0.000	0.000	0.000	0.000	0.149	0.000	0.539	0.000	0.000	0.000	0.000	0.000	0.000	0.000	0.000	0.000	0.186
1491	COAD	TCGA-F5-6861	0.844	0.000	0.000	0.000	0.000	0.000	0.000	0.000	0.000	0.000	0.000	0.000	0.000	0.000	0.000	0.000	0.000	0.000	0.000	0.156	0.000	0.000	0.000	0.000	0.000	0.000	0.000	0.000	0.000	0.000	0.000
1492	COAD	TCGA-F5-6863	1.000	0.000	0.000	0.000	0.000	0.000	0.000	0.000	0.000	0.000	0.000	0.000	0.000	0.000	0.000	0.000	0.000	0.000	0.000	0.000	0.000	0.000	0.000	0.000	0.000	0.000	0.000	0.000	0.000	0.000	0.000
1493	COAD	TCGA-F5-6864	0.596	0.000	0.000	0.000	0.404	0.000	0.000	0.000	0.000	0.000	0.000	0.000	0.000	0.000	0.000	0.000	0.000	0.000	0.000	0.000	0.000	0.000	0.000	0.000	0.000	0.000	0.000	0.000	0.000	0.000	0.000
1494	COAD	TCGA-G5-6641	1.000	0.000	0.000	0.000	0.000	0.000	0.000	0.000	0.000	0.000	0.000	0.000	0.000	0.000	0.000	0.000	0.000	0.000	0.000	0.000	0.000	0.000	0.000	0.000	0.000	0.000	0.000	0.000	0.000	0.000	0.000
1495	COAD	coadread_dfci_2016_1185	1.000	0.000	0.000	0.000	0.000	0.000	0.000	0.000	0.000	0.000	0.000	0.000	0.000	0.000	0.000	0.000	0.000	0.000	0.000	0.000	0.000	0.000	0.000	0.000	0.000	0.000	0.000	0.000	0.000	0.000	0.000
1496	COAD	coadread_dfci_2016_1854	1.000	0.000	0.000	0.000	0.000	0.000	0.000	0.000	0.000	0.000	0.000	0.000	0.000	0.000	0.000	0.000	0.000	0.000	0.000	0.000	0.000	0.000	0.000	0.000	0.000	0.000	0.000	0.000	0.000	0.000	0.000
1497	COAD	coadread_dfci_2016_2262	1.000	0.000	0.000	0.000	0.000	0.000	0.000	0.000	0.000	0.000	0.000	0.000	0.000	0.000	0.000	0.000	0.000	0.000	0.000	0.000	0.000	0.000	0.000	0.000	0.000	0.000	0.000	0.000	0.000	0.000	0.000
1498	COAD	coadread_dfci_2016_2272	1.000	0.000	0.000	0.000	0.000	0.000	0.000	0.000	0.000	0.000	0.000	0.000	0.000	0.000	0.000	0.000	0.000	0.000	0.000	0.000	0.000	0.000	0.000	0.000	0.000	0.000	0.000	0.000	0.000	0.000	0.000
1499	COAD	coadread_dfci_2016_283	1.000	0.000	0.000	0.000	0.000	0.000	0.000	0.000	0.000	0.000	0.000	0.000	0.000	0.000	0.000	0.000	0.000	0.000	0.000	0.000	0.000	0.000	0.000	0.000	0.000	0.000	0.000	0.000	0.000	0.000	0.000
1500	COAD	coadread_dfci_2016_2997	0.000	0.000	0.000	0.000	0.000	0.000	0.000	0.000	0.000	0.000	0.000	0.000	0.000	0.000	0.000	0.000	0.000	0.000	0.000	0.000	0.000	0.000	0.000	0.000	0.000	0.000	0.000	0.000	0.000	0.000	0.000
1501	COAD	coadread_dfci_2016_3226	1.000	0.000	0.000	0.000	0.000	0.000	0.000	0.000	0.000	0.000	0.000	0.000	0.000	0.000	0.000	0.000	0.000	0.000	0.000	0.000	0.000	0.000	0.000	0.000	0.000	0.000	0.000	0.000	0.000	0.000	0.000
1502	COAD	coadread_dfci_2016_3242	1.000	0.000	0.000	0.000	0.000	0.000	0.000	0.000	0.000	0.000	0.000	0.000	0.000	0.000	0.000	0.000	0.000	0.000	0.000	0.000	0.000	0.000	0.000	0.000	0.000	0.000	0.000	0.000	0.000	0.000	0.000
1503	COAD	coadread_dfci_2016_3254	1.000	0.000	0.000	0.000	0.000	0.000	0.000	0.000	0.000	0.000	0.000	0.000	0.000	0.000	0.000	0.000	0.000	0.000	0.000	0.000	0.000	0.000	0.000	0.000	0.000	0.000	0.000	0.000	0.000	0.000	0.000
1504	COAD	coadread_dfci_2016_3270	1.000	0.000	0.000	0.000	0.000	0.000	0.000	0.000	0.000	0.000	0.000	0.000	0.000	0.000	0.000	0.000	0.000	0.000	0.000	0.000	0.000	0.000	0.000	0.000	0.000	0.000	0.000	0.000	0.000	0.000	0.000
1505	COAD	coadread_dfci_2016_3417	1.000	0.000	0.000	0.000	0.000	0.000	0.000	0.000	0.000	0.000	0.000	0.000	0.000	0.000	0.000	0.000	0.000	0.000	0.000	0.000	0.000	0.000	0.000	0.000	0.000	0.000	0.000	0.000	0.000	0.000	0.000
1506	COAD	coadread_dfci_2016_344232	1.000	0.000	0.000	0.000	0.000	0.000	0.000	0.000	0.000	0.000	0.000	0.000	0.000	0.000	0.000	0.000	0.000	0.000	0.000	0.000	0.000	0.000	0.000	0.000	0.000	0.000	0.000	0.000	0.000	0.000	0.000
1507	COAD	coadread_dfci_2016_3476	1.000	0.000	0.000	0.000	0.000	0.000	0.000	0.000	0.000	0.000	0.000	0.000	0.000	0.000	0.000	0.000	0.000	0.000	0.000	0.000	0.000	0.000	0.000	0.000	0.000	0.000	0.000	0.000	0.000	0.000	0.000
1508	COAD	coadread_dfci_2016_3512	1.000	0.000	0.000	0.000	0.000	0.000	0.000	0.000	0.000	0.000	0.000	0.000	0.000	0.000	0.000	0.000	0.000	0.000	0.000	0.000	0.000	0.000	0.000	0.000	0.000	0.000	0.000	0.000	0.000	0.000	0.000
1509	COAD	coadread_dfci_2016_3677	1.000	0.000	0.000	0.000	0.000	0.000	0.000	0.000	0.000	0.000	0.000	0.000	0.000	0.000	0.000	0.000	0.000	0.000	0.000	0.000	0.000	0.000	0.000	0.000	0.000	0.000	0.000	0.000	0.000	0.000	0.000
1510	COAD	coadread_dfci_2016_464	1.000	0.000	0.000	0.000	0.000	0.000	0.000	0.000	0.000	0.000	0.000	0.000	0.000	0.000	0.000	0.000	0.000	0.000	0.000	0.000	0.000	0.000	0.000	0.000	0.000	0.000	0.000	0.000	0.000	0.000	0.000
1511	COAD	DO222528	0.000	0.000	0.000	0.000	0.652	0.000	0.000	0.000	0.000	0.000	0.000	0.000	0.000	0.000	0.000	0.000	0.000	0.000	0.000	0.000	0.000	0.000	0.000	0.000	0.000	0.000	0.000	0.000	0.000	0.206	0.142
1512	COAD	DO222553	0.000	0.000	0.000	0.000	0.622	0.000	0.000	0.000	0.000	0.000	0.000	0.000	0.000	0.000	0.000	0.000	0.000	0.000	0.000	0.000	0.000	0.000	0.000	0.000	0.000	0.000	0.000	0.000	0.000	0.183	0.195
1513	COAD	DO222881	0.098	0.000	0.000	0.000	0.563	0.000	0.000	0.000	0.000	0.000	0.000	0.000	0.000	0.000	0.000	0.000	0.000	0.000	0.000	0.000	0.000	0.000	0.000	0.000	0.000	0.000	0.000	0.000	0.000	0.244	0.095
1514	COAD	DO224612	0.000	0.000	0.000	0.000	0.441	0.000	0.000	0.000	0.000	0.000	0.051	0.000	0.000	0.000	0.000	0.000	0.000	0.000	0.000	0.000	0.000	0.000	0.000	0.000	0.000	0.000	0.000	0.000	0.000	0.339	0.169
1515	COAD	DO224616	0.000	0.000	0.000	0.000	0.657	0.000	0.000	0.000	0.000	0.000	0.000	0.000	0.000	0.000	0.000	0.000	0.000	0.000	0.000	0.000	0.000	0.000	0.000	0.000	0.000	0.000	0.000	0.000	0.000	0.264	0.079
1516	COAD	DO224645	0.119	0.000	0.000	0.000	0.404	0.000	0.000	0.000	0.000	0.000	0.077	0.000	0.000	0.000	0.000	0.000	0.000	0.000	0.000	0.000	0.000	0.000	0.000	0.000	0.000	0.000	0.000	0.000	0.000	0.298	0.101
1517	COAD	DO224655	0.000	0.000	0.000	0.000	0.353	0.000	0.000	0.000	0.000	0.000	0.087	0.000	0.000	0.000	0.000	0.000	0.000	0.000	0.000	0.000	0.000	0.000	0.000	0.000	0.062	0.000	0.000	0.000	0.000	0.376	0.122
1518	COAD	DO224661	0.083	0.000	0.000	0.000	0.540	0.000	0.000	0.000	0.000	0.000	0.000	0.000	0.000	0.000	0.000	0.000	0.000	0.000	0.000	0.000	0.000	0.000	0.000	0.000	0.000	0.000	0.000	0.000	0.000	0.261	0.116
1519	COAD	DO224668	0.000	0.000	0.000	0.000	0.276	0.000	0.000	0.000	0.000	0.000	0.158	0.000	0.000	0.000	0.000	0.000	0.000	0.000	0.000	0.000	0.000	0.000	0.000	0.000	0.092	0.000	0.000	0.000	0.000	0.347	0.127
1520	COAD	DO224685	0.000	0.000	0.000	0.000	0.392	0.000	0.000	0.000	0.000	0.000	0.092	0.000	0.000	0.000	0.000	0.000	0.000	0.000	0.000	0.000	0.000	0.000	0.000	0.000	0.065	0.000	0.000	0.000	0.000	0.328	0.124
1521	COAD	DO224701	0.000	0.000	0.000	0.000	0.431	0.000	0.000	0.000	0.000	0.000	0.118	0.000	0.000	0.000	0.000	0.000	0.000	0.000	0.000	0.000	0.000	0.000	0.000	0.000	0.000	0.000	0.000	0.000	0.000	0.201	0.250
1522	COAD	DO224721	0.000	0.000	0.000	0.000	0.000	0.000	0.000	0.000	0.000	0.000	0.226	0.000	0.000	0.000	0.000	0.000	0.000	0.000	0.000	0.000	0.000	0.000	0.000	0.000	0.113	0.000	0.000	0.000	0.000	0.496	0.165
1523	COAD	DO224726	0.000	0.000	0.000	0.000	0.576	0.000	0.000	0.000	0.000	0.000	0.000	0.000	0.000	0.000	0.000	0.000	0.000	0.000	0.000	0.000	0.000	0.000	0.000	0.000	0.000	0.000	0.000	0.000	0.000	0.316	0.108
1524	COAD	DO224731	0.000	0.000	0.000	0.000	0.705	0.000	0.000	0.000	0.000	0.000	0.000	0.000	0.000	0.000	0.000	0.000	0.000	0.000	0.000	0.000	0.000	0.000	0.000	0.000	0.000	0.000	0.000	0.000	0.000	0.218	0.076
1525	COAD	DO224735	0.000	0.000	0.000	0.000	0.716	0.000	0.000	0.000	0.000	0.000	0.000	0.000	0.000	0.000	0.000	0.000	0.000	0.000	0.000	0.000	0.000	0.000	0.000	0.000	0.000	0.000	0.000	0.000	0.000	0.190	0.094
1526	COAD	DO224744	0.066	0.000	0.000	0.000	0.366	0.000	0.000	0.000	0.000	0.000	0.056	0.000	0.000	0.000	0.000	0.000	0.000	0.000	0.000	0.000	0.000	0.000	0.000	0.000	0.000	0.000	0.000	0.000	0.000	0.371	0.141
1527	COAD	DO224754	0.000	0.000	0.000	0.000	0.434	0.000	0.000	0.000	0.000	0.000	0.067	0.000	0.000	0.000	0.000	0.000	0.000	0.000	0.000	0.000	0.000	0.000	0.000	0.000	0.085	0.000	0.000	0.000	0.000	0.300	0.114
1528	COAD	DO224757	0.000	0.000	0.000	0.000	0.220	0.000	0.000	0.000	0.000	0.000	0.129	0.000	0.000	0.000	0.000	0.000	0.000	0.000	0.000	0.000	0.000	0.000	0.000	0.000	0.098	0.000	0.000	0.000	0.000	0.415	0.138
1529	COAD	DO224761	0.063	0.000	0.000	0.000	0.547	0.000	0.000	0.000	0.000	0.000	0.000	0.000	0.000	0.000	0.000	0.000	0.000	0.000	0.000	0.000	0.000	0.000	0.000	0.000	0.000	0.000	0.000	0.000	0.000	0.266	0.124
1530	COAD	DO224772	0.134	0.000	0.000	0.000	0.491	0.000	0.000	0.000	0.000	0.000	0.000	0.000	0.000	0.000	0.000	0.000	0.000	0.000	0.000	0.000	0.000	0.000	0.000	0.000	0.000	0.000	0.000	0.000	0.000	0.267	0.108
1531	COAD	DO224801	0.084	0.000	0.000	0.000	0.109	0.000	0.000	0.000	0.000	0.000	0.134	0.000	0.000	0.000	0.000	0.000	0.000	0.000	0.000	0.000	0.000	0.000	0.000	0.000	0.059	0.000	0.000	0.000	0.000	0.481	0.132
1532	LUAD	AL4602	0.000	0.000	0.000	0.253	0.609	0.000	0.000	0.000	0.000	0.000	0.000	0.000	0.000	0.000	0.000	0.000	0.000	0.000	0.000	0.000	0.000	0.000	0.000	0.000	0.000	0.000	0.138	0.000	0.000	0.000	0.000
1533	LUAD	BL3403	0.206	0.000	0.000	0.000	0.794	0.000	0.000	0.000	0.000	0.000	0.000	0.000	0.000	0.000	0.000	0.000	0.000	0.000	0.000	0.000	0.000	0.000	0.000	0.000	0.000	0.000	0.000	0.000	0.000	0.000	0.000
1534	LUAD	CA9903	0.000	0.000	0.000	0.403	0.225	0.000	0.000	0.000	0.000	0.000	0.308	0.000	0.000	0.000	0.000	0.000	0.000	0.000	0.000	0.000	0.000	0.000	0.000	0.000	0.000	0.000	0.065	0.000	0.000	0.000	0.000
1535	LUAD	CU9061	0.000	0.000	0.000	0.464	0.536	0.000	0.000	0.000	0.000	0.000	0.000	0.000	0.000	0.000	0.000	0.000	0.000	0.000	0.000	0.000	0.000	0.000	0.000	0.000	0.000	0.000	0.000	0.000	0.000	0.000	0.000
1536	LUAD	DI6359	0.000	0.000	0.000	0.353	0.196	0.000	0.000	0.000	0.000	0.000	0.451	0.000	0.000	0.000	0.000	0.000	0.000	0.000	0.000	0.000	0.000	0.000	0.000	0.000	0.000	0.000	0.000	0.000	0.000	0.000	0.000
1537	LUAD	DM123062	0.000	0.069	0.000	0.000	0.531	0.000	0.000	0.000	0.000	0.000	0.338	0.000	0.000	0.000	0.000	0.062	0.000	0.000	0.000	0.000	0.000	0.000	0.000	0.000	0.000	0.000	0.000	0.000	0.000	0.000	0.000
1538	LUAD	FR9547	0.000	0.000	0.000	0.516	0.220	0.000	0.000	0.000	0.000	0.000	0.202	0.000	0.000	0.000	0.000	0.000	0.000	0.000	0.000	0.000	0.000	0.000	0.000	0.000	0.000	0.000	0.063	0.000	0.000	0.000	0.000
1539	LUAD	GR0134	0.130	0.000	0.000	0.000	0.870	0.000	0.000	0.000	0.000	0.000	0.000	0.000	0.000	0.000	0.000	0.000	0.000	0.000	0.000	0.000	0.000	0.000	0.000	0.000	0.000	0.000	0.000	0.000	0.000	0.000	0.000
1540	LUAD	GR4788	0.000	0.000	0.000	0.402	0.517	0.000	0.000	0.000	0.000	0.000	0.000	0.000	0.000	0.000	0.000	0.000	0.000	0.000	0.000	0.000	0.000	0.000	0.000	0.000	0.000	0.000	0.080	0.000	0.000	0.000	0.000
1541	LUAD	HE3202	0.000	0.081	0.000	0.373	0.202	0.000	0.000	0.000	0.000	0.000	0.162	0.000	0.000	0.000	0.000	0.096	0.000	0.000	0.000	0.000	0.000	0.000	0.000	0.000	0.000	0.000	0.085	0.000	0.000	0.000	0.000
1542	LUAD	JB112852	0.241	0.064	0.000	0.000	0.695	0.000	0.000	0.000	0.000	0.000	0.000	0.000	0.000	0.000	0.000	0.000	0.000	0.000	0.000	0.000	0.000	0.000	0.000	0.000	0.000	0.000	0.000	0.000	0.000	0.000	0.000
1543	LUAD	KA3947	0.000	0.051	0.000	0.493	0.177	0.000	0.000	0.000	0.000	0.000	0.167	0.000	0.000	0.000	0.000	0.112	0.000	0.000	0.000	0.000	0.000	0.000	0.000	0.000	0.000	0.000	0.000	0.000	0.000	0.000	0.000
1544	LUAD	LO3793	0.204	0.046	0.000	0.000	0.556	0.000	0.000	0.000	0.000	0.000	0.000	0.000	0.000	0.000	0.000	0.194	0.000	0.000	0.000	0.000	0.000	0.000	0.000	0.000	0.000	0.000	0.000	0.000	0.000	0.000	0.000
1545	LUAD	LO5004	0.000	0.000	0.000	0.478	0.522	0.000	0.000	0.000	0.000	0.000	0.000	0.000	0.000	0.000	0.000	0.000	0.000	0.000	0.000	0.000	0.000	0.000	0.000	0.000	0.000	0.000	0.000	0.000	0.000	0.000	0.000
1546	LUAD	LU-A08-43	0.000	0.125	0.000	0.650	0.000	0.000	0.000	0.000	0.000	0.000	0.000	0.000	0.000	0.000	0.000	0.225	0.000	0.000	0.000	0.000	0.000	0.000	0.000	0.000	0.000	0.000	0.000	0.000	0.000	0.000	0.000
1547	LUAD	LUAD_E00522	0.000	0.075	0.000	0.346	0.141	0.000	0.000	0.000	0.000	0.000	0.183	0.000	0.000	0.000	0.000	0.110	0.000	0.000	0.000	0.000	0.000	0.000	0.000	0.000	0.000	0.000	0.145	0.000	0.000	0.000	0.000
1548	LUAD	LUAD_E00565	0.000	0.111	0.000	0.389	0.160	0.000	0.000	0.000	0.000	0.000	0.112	0.000	0.000	0.000	0.000	0.105	0.000	0.000	0.000	0.000	0.072	0.000	0.000	0.000	0.000	0.000	0.052	0.000	0.000	0.000	0.000
1549	LUAD	LUAD_E00623	0.000	0.000	0.000	0.430	0.265	0.000	0.000	0.000	0.000	0.000	0.143	0.000	0.000	0.000	0.000	0.000	0.000	0.000	0.000	0.000	0.058	0.000	0.000	0.000	0.000	0.000	0.104	0.000	0.000	0.000	0.000
1550	LUAD	LUAD_E00703	0.296	0.000	0.000	0.574	0.000	0.000	0.000	0.000	0.000	0.000	0.000	0.000	0.000	0.000	0.000	0.056	0.000	0.000	0.000	0.000	0.000	0.000	0.000	0.000	0.000	0.000	0.074	0.000	0.000	0.000	0.000
1551	LUAD	LUAD_E00945	0.000	0.000	0.000	0.923	0.000	0.000	0.000	0.000	0.000	0.000	0.000	0.000	0.000	0.000	0.000	0.077	0.000	0.000	0.000	0.000	0.000	0.000	0.000	0.000	0.000	0.000	0.000	0.000	0.000	0.000	0.000
1552	LUAD	LUAD_E01047	0.000	0.219	0.000	0.096	0.105	0.000	0.000	0.000	0.000	0.000	0.085	0.000	0.000	0.000	0.000	0.345	0.000	0.000	0.000	0.000	0.079	0.000	0.000	0.000	0.000	0.000	0.070	0.000	0.000	0.000	0.000
1553	LUAD	LUAD_E01086	0.000	0.000	0.000	0.000	0.782	0.000	0.000	0.000	0.000	0.000	0.000	0.000	0.000	0.000	0.000	0.000	0.000	0.000	0.000	0.000	0.000	0.000	0.000	0.000	0.000	0.000	0.218	0.000	0.000	0.000	0.000
1554	LUAD	LUAD_E01147	0.000	0.063	0.000	0.228	0.459	0.000	0.000	0.000	0.000	0.000	0.164	0.000	0.000	0.000	0.000	0.000	0.000	0.000	0.000	0.000	0.086	0.000	0.000	0.000	0.000	0.000	0.000	0.000	0.000	0.000	0.000
1555	LUAD	LUAD_E01166	0.067	0.067	0.000	0.400	0.321	0.000	0.000	0.000	0.000	0.000	0.000	0.000	0.000	0.000	0.000	0.000	0.000	0.000	0.000	0.000	0.145	0.000	0.000	0.000	0.000	0.000	0.000	0.000	0.000	0.000	0.000
1556	LUAD	LUAD_E01419	0.098	0.109	0.000	0.326	0.467	0.000	0.000	0.000	0.000	0.000	0.000	0.000	0.000	0.000	0.000	0.000	0.000	0.000	0.000	0.000	0.000	0.000	0.000	0.000	0.000	0.000	0.000	0.000	0.000	0.000	0.000
1557	LUAD	LUAD-2GUGK	0.000	0.000	0.000	0.517	0.483	0.000	0.000	0.000	0.000	0.000	0.000	0.000	0.000	0.000	0.000	0.000	0.000	0.000	0.000	0.000	0.000	0.000	0.000	0.000	0.000	0.000	0.000	0.000	0.000	0.000	0.000
1558	LUAD	LUAD-5O6B5	0.583	0.292	0.000	0.000	0.000	0.000	0.000	0.000	0.000	0.000	0.000	0.000	0.000	0.000	0.000	0.125	0.000	0.000	0.000	0.000	0.000	0.000	0.000	0.000	0.000	0.000	0.000	0.000	0.000	0.000	0.000
1559	LUAD	LUAD-5V8LT	0.000	0.000	0.000	0.636	0.000	0.000	0.000	0.000	0.000	0.000	0.248	0.000	0.000	0.000	0.000	0.000	0.000	0.000	0.000	0.000	0.000	0.000	0.000	0.000	0.000	0.000	0.116	0.000	0.000	0.000	0.000
1560	LUAD	LUAD-74TBW	0.000	0.000	0.000	0.253	0.284	0.000	0.000	0.000	0.000	0.000	0.216	0.000	0.000	0.000	0.000	0.062	0.000	0.000	0.000	0.000	0.088	0.000	0.000	0.000	0.000	0.000	0.098	0.000	0.000	0.000	0.000
1561	LUAD	LUAD-AEIUF	0.000	0.000	0.000	0.293	0.633	0.000	0.000	0.000	0.000	0.000	0.000	0.000	0.000	0.000	0.000	0.000	0.000	0.000	0.000	0.000	0.000	0.000	0.000	0.000	0.000	0.000	0.074	0.000	0.000	0.000	0.000
1562	LUAD	LUAD-B00416	0.000	0.000	0.000	0.463	0.282	0.000	0.000	0.000	0.000	0.000	0.122	0.000	0.000	0.000	0.000	0.000	0.000	0.000	0.000	0.000	0.000	0.000	0.000	0.000	0.000	0.000	0.133	0.000	0.000	0.000	0.000
1563	LUAD	LUAD-B00523	0.000	0.000	0.000	0.398	0.253	0.000	0.000	0.000	0.000	0.000	0.118	0.000	0.000	0.000	0.000	0.000	0.000	0.000	0.000	0.000	0.108	0.000	0.000	0.000	0.000	0.000	0.122	0.000	0.000	0.000	0.000
1564	LUAD	LUAD-B00859	0.000	0.000	0.000	0.386	0.375	0.000	0.000	0.000	0.000	0.000	0.147	0.000	0.000	0.000	0.000	0.000	0.000	0.000	0.000	0.000	0.000	0.000	0.000	0.000	0.000	0.000	0.092	0.000	0.000	0.000	0.000
1565	LUAD	LUAD-B00915	0.000	0.109	0.000	0.470	0.227	0.000	0.000	0.000	0.000	0.000	0.072	0.000	0.000	0.000	0.000	0.000	0.000	0.000	0.000	0.000	0.000	0.000	0.000	0.000	0.000	0.000	0.122	0.000	0.000	0.000	0.000
1566	LUAD	LUAD-B01102	0.821	0.179	0.000	0.000	0.000	0.000	0.000	0.000	0.000	0.000	0.000	0.000	0.000	0.000	0.000	0.000	0.000	0.000	0.000	0.000	0.000	0.000	0.000	0.000	0.000	0.000	0.000	0.000	0.000	0.000	0.000
1567	LUAD	LUAD-B01145	0.098	0.000	0.000	0.316	0.302	0.000	0.000	0.000	0.000	0.000	0.095	0.000	0.000	0.000	0.000	0.000	0.000	0.000	0.000	0.000	0.081	0.000	0.000	0.000	0.000	0.000	0.109	0.000	0.000	0.000	0.000
1568	LUAD	LUAD-B01169	0.000	0.058	0.000	0.495	0.231	0.000	0.000	0.000	0.000	0.000	0.000	0.000	0.000	0.000	0.000	0.000	0.000	0.000	0.000	0.000	0.067	0.000	0.000	0.000	0.000	0.000	0.149	0.000	0.000	0.000	0.000
1569	LUAD	LUAD-B01811	0.000	0.000	0.000	0.535	0.111	0.000	0.000	0.000	0.000	0.000	0.171	0.000	0.000	0.000	0.000	0.000	0.000	0.000	0.000	0.000	0.082	0.000	0.000	0.000	0.000	0.000	0.101	0.000	0.000	0.000	0.000
1570	LUAD	LUAD-B01970	0.000	0.141	0.000	0.000	0.227	0.000	0.000	0.000	0.000	0.000	0.000	0.000	0.000	0.000	0.000	0.097	0.000	0.000	0.465	0.071	0.000	0.000	0.000	0.000	0.000	0.000	0.000	0.000	0.000	0.000	0.000
1571	LUAD	LUAD-B02077	0.000	0.000	0.000	0.436	0.266	0.000	0.000	0.000	0.000	0.000	0.179	0.000	0.000	0.000	0.000	0.000	0.000	0.000	0.000	0.000	0.000	0.000	0.000	0.000	0.000	0.000	0.119	0.000	0.000	0.000	0.000
1572	LUAD	LUAD-B02216	0.000	0.000	0.000	0.291	0.329	0.000	0.000	0.000	0.000	0.000	0.184	0.000	0.000	0.000	0.000	0.000	0.000	0.000	0.000	0.000	0.073	0.000	0.000	0.000	0.000	0.000	0.122	0.000	0.000	0.000	0.000
1573	LUAD	LUAD-B02477	0.000	0.000	0.000	0.503	0.428	0.000	0.000	0.000	0.000	0.000	0.000	0.000	0.000	0.000	0.000	0.000	0.000	0.000	0.000	0.000	0.000	0.000	0.000	0.000	0.000	0.000	0.069	0.000	0.000	0.000	0.000
1574	LUAD	LUAD-B02515	0.000	0.070	0.000	0.332	0.332	0.000	0.000	0.000	0.000	0.000	0.184	0.000	0.000	0.000	0.000	0.000	0.000	0.000	0.000	0.000	0.000	0.000	0.000	0.000	0.000	0.000	0.082	0.000	0.000	0.000	0.000
1575	LUAD	LUAD-B02594	0.000	0.000	0.000	0.459	0.183	0.000	0.000	0.000	0.000	0.000	0.224	0.000	0.000	0.000	0.000	0.000	0.000	0.000	0.000	0.000	0.000	0.000	0.000	0.000	0.000	0.000	0.134	0.000	0.000	0.000	0.000
1576	LUAD	LUAD-CHTN-3090346	0.063	0.184	0.000	0.133	0.384	0.000	0.000	0.000	0.000	0.000	0.133	0.000	0.000	0.000	0.000	0.102	0.000	0.000	0.000	0.000	0.000	0.000	0.000	0.000	0.000	0.000	0.000	0.000	0.000	0.000	0.000
1577	LUAD	LUAD-CHTN-3090415	0.000	0.152	0.000	0.254	0.457	0.000	0.000	0.000	0.000	0.000	0.000	0.000	0.000	0.000	0.000	0.000	0.000	0.000	0.000	0.000	0.055	0.000	0.000	0.000	0.000	0.000	0.082	0.000	0.000	0.000	0.000
1578	LUAD	LUAD-CHTN-3090416	0.000	0.176	0.000	0.116	0.528	0.000	0.000	0.000	0.000	0.000	0.000	0.000	0.000	0.000	0.000	0.181	0.000	0.000	0.000	0.000	0.000	0.000	0.000	0.000	0.000	0.000	0.000	0.000	0.000	0.000	0.000
1579	LUAD	LUAD-CHTN-4090680	0.310	0.143	0.000	0.000	0.548	0.000	0.000	0.000	0.000	0.000	0.000	0.000	0.000	0.000	0.000	0.000	0.000	0.000	0.000	0.000	0.000	0.000	0.000	0.000	0.000	0.000	0.000	0.000	0.000	0.000	0.000
1580	LUAD	LUAD-CHTN-MAD04-00674	0.464	0.000	0.000	0.000	0.445	0.000	0.000	0.000	0.000	0.000	0.000	0.000	0.000	0.000	0.000	0.000	0.000	0.000	0.000	0.091	0.000	0.000	0.000	0.000	0.000	0.000	0.000	0.000	0.000	0.000	0.000
1581	LUAD	LUAD-CHTN-MAD06-00490	0.000	0.115	0.000	0.230	0.425	0.000	0.000	0.000	0.000	0.000	0.000	0.000	0.000	0.000	0.000	0.088	0.000	0.000	0.000	0.000	0.142	0.000	0.000	0.000	0.000	0.000	0.000	0.000	0.000	0.000	0.000
1582	LUAD	LUAD-CHTN-MAD06-00668	0.000	0.000	0.000	0.489	0.145	0.000	0.000	0.000	0.000	0.000	0.270	0.000	0.000	0.000	0.000	0.000	0.000	0.000	0.000	0.000	0.000	0.000	0.000	0.000	0.000	0.000	0.097	0.000	0.000	0.000	0.000
1583	LUAD	LUAD-CHTN-MAD06-00678	0.000	0.000	0.000	0.305	0.278	0.000	0.000	0.000	0.000	0.000	0.165	0.000	0.000	0.000	0.000	0.000	0.000	0.000	0.000	0.000	0.105	0.000	0.000	0.000	0.000	0.000	0.147	0.000	0.000	0.000	0.000
1584	LUAD	LUAD-CHTN-MAD08-00104	0.000	0.000	0.000	0.308	0.297	0.000	0.000	0.000	0.000	0.000	0.236	0.000	0.000	0.000	0.000	0.000	0.000	0.000	0.000	0.000	0.159	0.000	0.000	0.000	0.000	0.000	0.000	0.000	0.000	0.000	0.000
1585	LUAD	LUAD-CHTN-Z4716A	0.000	0.000	0.000	0.495	0.298	0.000	0.000	0.000	0.000	0.000	0.102	0.000	0.000	0.000	0.000	0.000	0.000	0.000	0.000	0.000	0.000	0.000	0.000	0.000	0.000	0.000	0.105	0.000	0.000	0.000	0.000
1586	LUAD	LUAD-D00147	0.152	0.000	0.000	0.000	0.747	0.000	0.000	0.000	0.000	0.000	0.000	0.000	0.000	0.000	0.000	0.101	0.000	0.000	0.000	0.000	0.000	0.000	0.000	0.000	0.000	0.000	0.000	0.000	0.000	0.000	0.000
1587	LUAD	LUAD-D01278	0.160	0.148	0.000	0.408	0.189	0.000	0.000	0.000	0.000	0.000	0.000	0.000	0.000	0.000	0.000	0.095	0.000	0.000	0.000	0.000	0.000	0.000	0.000	0.000	0.000	0.000	0.000	0.000	0.000	0.000	0.000
1588	LUAD	LUAD-D01382	0.000	0.000	0.000	0.295	0.705	0.000	0.000	0.000	0.000	0.000	0.000	0.000	0.000	0.000	0.000	0.000	0.000	0.000	0.000	0.000	0.000	0.000	0.000	0.000	0.000	0.000	0.000	0.000	0.000	0.000	0.000
1589	LUAD	LUAD-D01603	0.000	0.000	0.000	0.561	0.196	0.000	0.000	0.000	0.000	0.000	0.148	0.000	0.000	0.000	0.000	0.000	0.000	0.000	0.000	0.000	0.000	0.000	0.000	0.000	0.000	0.000	0.095	0.000	0.000	0.000	0.000
1590	LUAD	LUAD-D01751	0.000	0.000	0.000	0.418	0.512	0.000	0.000	0.000	0.000	0.000	0.000	0.000	0.000	0.000	0.000	0.000	0.000	0.000	0.000	0.000	0.000	0.000	0.000	0.000	0.000	0.000	0.070	0.000	0.000	0.000	0.000
1591	LUAD	LUAD-D02085	0.000	0.000	0.000	0.354	0.316	0.000	0.000	0.000	0.000	0.000	0.240	0.000	0.000	0.000	0.000	0.000	0.000	0.000	0.000	0.000	0.090	0.000	0.000	0.000	0.000	0.000	0.000	0.000	0.000	0.000	0.000
1592	LUAD	LUAD-D02185	0.000	0.096	0.000	0.427	0.360	0.000	0.000	0.000	0.000	0.000	0.118	0.000	0.000	0.000	0.000	0.000	0.000	0.000	0.000	0.000	0.000	0.000	0.000	0.000	0.000	0.000	0.000	0.000	0.000	0.000	0.000
1593	LUAD	LUAD-D02326	0.519	0.000	0.000	0.000	0.481	0.000	0.000	0.000	0.000	0.000	0.000	0.000	0.000	0.000	0.000	0.000	0.000	0.000	0.000	0.000	0.000	0.000	0.000	0.000	0.000	0.000	0.000	0.000	0.000	0.000	0.000
1594	LUAD	LUAD-E00443	0.000	0.000	0.000	0.406	0.344	0.000	0.000	0.000	0.000	0.000	0.135	0.000	0.000	0.000	0.000	0.000	0.000	0.000	0.000	0.000	0.000	0.000	0.000	0.000	0.000	0.000	0.116	0.000	0.000	0.000	0.000
1595	LUAD	LUAD-E00897	0.000	0.299	0.000	0.412	0.099	0.000	0.000	0.000	0.000	0.000	0.190	0.000	0.000	0.000	0.000	0.000	0.000	0.000	0.000	0.000	0.000	0.000	0.000	0.000	0.000	0.000	0.000	0.000	0.000	0.000	0.000
1596	LUAD	LUAD-E00918	0.000	0.117	0.000	0.456	0.218	0.000	0.000	0.000	0.000	0.000	0.000	0.000	0.000	0.000	0.000	0.066	0.000	0.000	0.000	0.000	0.142	0.000	0.000	0.000	0.000	0.000	0.000	0.000	0.000	0.000	0.000
1597	LUAD	LUAD-E00934	0.000	0.000	0.000	0.364	0.254	0.000	0.000	0.000	0.000	0.000	0.215	0.000	0.000	0.000	0.000	0.000	0.000	0.000	0.000	0.000	0.103	0.000	0.000	0.000	0.000	0.000	0.064	0.000	0.000	0.000	0.000
1598	LUAD	LUAD-E01014	0.262	0.123	0.000	0.185	0.431	0.000	0.000	0.000	0.000	0.000	0.000	0.000	0.000	0.000	0.000	0.000	0.000	0.000	0.000	0.000	0.000	0.000	0.000	0.000	0.000	0.000	0.000	0.000	0.000	0.000	0.000
1599	LUAD	LUAD-E01278	0.000	0.075	0.000	0.593	0.171	0.000	0.000	0.000	0.000	0.000	0.000	0.000	0.000	0.000	0.000	0.000	0.000	0.000	0.000	0.000	0.056	0.000	0.000	0.000	0.000	0.000	0.106	0.000	0.000	0.000	0.000
1600	LUAD	LUAD-E01317	0.201	0.114	0.000	0.311	0.000	0.000	0.000	0.000	0.000	0.000	0.178	0.000	0.000	0.000	0.000	0.110	0.000	0.000	0.000	0.000	0.087	0.000	0.000	0.000	0.000	0.000	0.000	0.000	0.000	0.000	0.000
1601	LUAD	LUAD-F00018	0.000	0.000	0.000	0.444	0.314	0.000	0.000	0.000	0.000	0.000	0.187	0.000	0.000	0.000	0.000	0.054	0.000	0.000	0.000	0.000	0.000	0.000	0.000	0.000	0.000	0.000	0.000	0.000	0.000	0.000	0.000
1602	LUAD	LUAD-F00057	0.000	0.000	0.000	0.243	0.441	0.000	0.000	0.000	0.000	0.000	0.000	0.000	0.000	0.000	0.000	0.211	0.000	0.000	0.000	0.000	0.000	0.000	0.000	0.000	0.000	0.000	0.105	0.000	0.000	0.000	0.000
1603	LUAD	LUAD-F00089	0.000	0.073	0.000	0.480	0.239	0.000	0.000	0.000	0.000	0.000	0.110	0.000	0.000	0.000	0.000	0.000	0.000	0.000	0.000	0.000	0.098	0.000	0.000	0.000	0.000	0.000	0.000	0.000	0.000	0.000	0.000
1604	LUAD	LUAD-F00121	0.000	0.000	0.000	0.290	0.192	0.000	0.000	0.000	0.000	0.000	0.278	0.000	0.000	0.000	0.000	0.000	0.000	0.000	0.000	0.000	0.091	0.000	0.000	0.000	0.000	0.000	0.148	0.000	0.000	0.000	0.000
1605	LUAD	LUAD-F00134	0.397	0.294	0.000	0.000	0.000	0.000	0.000	0.000	0.000	0.000	0.000	0.000	0.000	0.000	0.000	0.191	0.000	0.000	0.118	0.000	0.000	0.000	0.000	0.000	0.000	0.000	0.000	0.000	0.000	0.000	0.000
1606	LUAD	LUAD-F00162	0.000	0.061	0.000	0.406	0.251	0.000	0.000	0.000	0.000	0.000	0.167	0.000	0.000	0.000	0.000	0.000	0.000	0.000	0.000	0.000	0.000	0.000	0.000	0.000	0.000	0.000	0.116	0.000	0.000	0.000	0.000
1607	LUAD	LUAD-F00170	0.081	0.000	0.000	0.000	0.636	0.000	0.000	0.000	0.000	0.000	0.000	0.000	0.000	0.000	0.000	0.000	0.000	0.000	0.000	0.000	0.222	0.000	0.000	0.000	0.000	0.000	0.061	0.000	0.000	0.000	0.000
1608	LUAD	LUAD-F00257	0.081	0.000	0.000	0.419	0.416	0.000	0.000	0.000	0.000	0.000	0.000	0.000	0.000	0.000	0.000	0.084	0.000	0.000	0.000	0.000	0.000	0.000	0.000	0.000	0.000	0.000	0.000	0.000	0.000	0.000	0.000
1609	LUAD	LUAD-F00282	0.000	0.072	0.000	0.385	0.261	0.000	0.000	0.000	0.000	0.000	0.084	0.000	0.000	0.000	0.000	0.107	0.000	0.000	0.000	0.000	0.000	0.000	0.000	0.000	0.000	0.000	0.091	0.000	0.000	0.000	0.000
1610	LUAD	LUAD-F00365	0.000	0.000	0.000	0.358	0.346	0.000	0.000	0.000	0.000	0.000	0.235	0.000	0.000	0.000	0.000	0.000	0.000	0.000	0.000	0.000	0.000	0.000	0.000	0.000	0.000	0.000	0.061	0.000	0.000	0.000	0.000
1611	LUAD	LUAD-F00368	0.000	0.000	0.000	0.509	0.200	0.000	0.000	0.000	0.000	0.000	0.148	0.000	0.000	0.000	0.000	0.075	0.000	0.000	0.000	0.000	0.000	0.000	0.000	0.000	0.000	0.000	0.067	0.000	0.000	0.000	0.000
1612	LUAD	LUAD-FH5PJ	0.000	0.000	0.000	0.391	0.425	0.000	0.000	0.000	0.000	0.000	0.000	0.000	0.000	0.000	0.000	0.000	0.000	0.000	0.000	0.000	0.107	0.000	0.000	0.000	0.000	0.000	0.077	0.000	0.000	0.000	0.000
1613	LUAD	LUAD-GU4I3	0.250	0.058	0.000	0.000	0.692	0.000	0.000	0.000	0.000	0.000	0.000	0.000	0.000	0.000	0.000	0.000	0.000	0.000	0.000	0.000	0.000	0.000	0.000	0.000	0.000	0.000	0.000	0.000	0.000	0.000	0.000
1614	LUAD	LUAD-LC15C	0.000	0.106	0.000	0.221	0.386	0.000	0.000	0.000	0.000	0.000	0.074	0.000	0.000	0.000	0.000	0.106	0.000	0.000	0.000	0.000	0.054	0.000	0.000	0.000	0.000	0.000	0.054	0.000	0.000	0.000	0.000
1615	LUAD	LUAD-LIP77	0.000	0.084	0.000	0.489	0.000	0.000	0.000	0.000	0.000	0.000	0.221	0.000	0.000	0.000	0.000	0.121	0.000	0.000	0.000	0.000	0.085	0.000	0.000	0.000	0.000	0.000	0.000	0.000	0.000	0.000	0.000
1616	LUAD	LUAD-NYU1021	0.057	0.000	0.000	0.567	0.261	0.000	0.000	0.000	0.000	0.000	0.000	0.000	0.000	0.000	0.000	0.114	0.000	0.000	0.000	0.000	0.000	0.000	0.000	0.000	0.000	0.000	0.000	0.000	0.000	0.000	0.000
1617	LUAD	LUAD-NYU1026	0.000	0.000	0.000	0.000	0.741	0.000	0.000	0.000	0.000	0.000	0.000	0.000	0.000	0.000	0.000	0.086	0.000	0.000	0.000	0.000	0.000	0.000	0.000	0.000	0.000	0.000	0.172	0.000	0.000	0.000	0.000
1618	LUAD	LUAD-NYU1051S	0.000	0.000	0.000	0.533	0.273	0.000	0.000	0.000	0.000	0.000	0.090	0.000	0.000	0.000	0.000	0.000	0.000	0.000	0.000	0.000	0.103	0.000	0.000	0.000	0.000	0.000	0.000	0.000	0.000	0.000	0.000
1619	LUAD	LUAD-NYU1096	0.096	0.096	0.000	0.000	0.807	0.000	0.000	0.000	0.000	0.000	0.000	0.000	0.000	0.000	0.000	0.000	0.000	0.000	0.000	0.000	0.000	0.000	0.000	0.000	0.000	0.000	0.000	0.000	0.000	0.000	0.000
1620	LUAD	LUAD-NYU1101	0.076	0.000	0.000	0.299	0.410	0.000	0.000	0.000	0.000	0.000	0.000	0.000	0.000	0.000	0.000	0.069	0.000	0.000	0.000	0.000	0.069	0.000	0.000	0.000	0.000	0.000	0.076	0.000	0.000	0.000	0.000
1621	LUAD	LUAD-NYU1142	0.657	0.171	0.000	0.000	0.000	0.000	0.000	0.000	0.000	0.000	0.000	0.000	0.000	0.000	0.000	0.171	0.000	0.000	0.000	0.000	0.000	0.000	0.000	0.000	0.000	0.000	0.000	0.000	0.000	0.000	0.000
1622	LUAD	LUAD-NYU1177	0.000	0.108	0.000	0.000	0.892	0.000	0.000	0.000	0.000	0.000	0.000	0.000	0.000	0.000	0.000	0.000	0.000	0.000	0.000	0.000	0.000	0.000	0.000	0.000	0.000	0.000	0.000	0.000	0.000	0.000	0.000
1623	LUAD	LUAD-NYU1195	0.000	0.000	0.000	0.000	0.813	0.000	0.000	0.000	0.000	0.000	0.000	0.000	0.000	0.000	0.000	0.000	0.000	0.000	0.000	0.000	0.000	0.000	0.000	0.000	0.000	0.000	0.187	0.000	0.000	0.000	0.000
1624	LUAD	LUAD-NYU1210	0.000	0.000	0.000	0.000	0.750	0.000	0.000	0.000	0.000	0.000	0.000	0.000	0.000	0.000	0.000	0.000	0.000	0.000	0.000	0.000	0.250	0.000	0.000	0.000	0.000	0.000	0.000	0.000	0.000	0.000	0.000
1625	LUAD	LUAD-NYU1219	0.000	0.000	0.000	0.575	0.162	0.000	0.000	0.000	0.000	0.000	0.114	0.000	0.000	0.000	0.000	0.000	0.000	0.000	0.000	0.000	0.070	0.000	0.000	0.000	0.000	0.000	0.079	0.000	0.000	0.000	0.000
1626	LUAD	LUAD-NYU160	0.000	0.000	0.000	0.542	0.375	0.000	0.000	0.000	0.000	0.000	0.000	0.000	0.000	0.000	0.000	0.000	0.000	0.000	0.000	0.000	0.000	0.000	0.000	0.000	0.000	0.000	0.083	0.000	0.000	0.000	0.000
1627	LUAD	LUAD-NYU184	0.000	0.000	0.000	0.906	0.000	0.000	0.000	0.000	0.000	0.000	0.000	0.000	0.000	0.000	0.000	0.000	0.000	0.000	0.000	0.000	0.000	0.000	0.000	0.000	0.000	0.000	0.094	0.000	0.000	0.000	0.000
1628	LUAD	LUAD-NYU195	0.108	0.000	0.000	0.269	0.247	0.000	0.000	0.000	0.000	0.000	0.229	0.000	0.000	0.000	0.000	0.000	0.000	0.000	0.000	0.000	0.148	0.000	0.000	0.000	0.000	0.000	0.000	0.000	0.000	0.000	0.000
1629	LUAD	LUAD-NYU201	0.079	0.099	0.000	0.242	0.262	0.000	0.000	0.000	0.000	0.000	0.000	0.000	0.000	0.000	0.000	0.000	0.000	0.000	0.000	0.000	0.238	0.000	0.000	0.000	0.000	0.000	0.079	0.000	0.000	0.000	0.000
1630	LUAD	LUAD-NYU259	0.000	0.000	0.000	0.482	0.000	0.000	0.000	0.000	0.000	0.000	0.375	0.000	0.000	0.000	0.000	0.000	0.000	0.000	0.000	0.000	0.060	0.000	0.000	0.000	0.000	0.000	0.083	0.000	0.000	0.000	0.000
1631	LUAD	LUAD-NYU263	0.000	0.000	0.000	0.770	0.148	0.000	0.000	0.000	0.000	0.000	0.000	0.000	0.000	0.000	0.000	0.000	0.000	0.000	0.000	0.000	0.083	0.000	0.000	0.000	0.000	0.000	0.000	0.000	0.000	0.000	0.000
1632	LUAD	LUAD-NYU282	0.000	0.000	0.000	0.703	0.000	0.000	0.000	0.000	0.000	0.000	0.000	0.000	0.000	0.000	0.000	0.000	0.000	0.000	0.000	0.000	0.220	0.000	0.000	0.000	0.000	0.000	0.077	0.000	0.000	0.000	0.000
1633	LUAD	LUAD-NYU284	0.000	0.074	0.000	0.402	0.136	0.000	0.000	0.000	0.000	0.000	0.116	0.000	0.000	0.000	0.000	0.142	0.000	0.000	0.000	0.000	0.078	0.000	0.000	0.000	0.000	0.000	0.053	0.000	0.000	0.000	0.000
1634	LUAD	LUAD-NYU315	0.000	0.073	0.000	0.415	0.254	0.000	0.000	0.000	0.000	0.000	0.000	0.000	0.000	0.000	0.000	0.063	0.000	0.000	0.000	0.000	0.122	0.000	0.000	0.000	0.000	0.000	0.073	0.000	0.000	0.000	0.000
1635	LUAD	LUAD-NYU330	0.098	0.066	0.000	0.500	0.336	0.000	0.000	0.000	0.000	0.000	0.000	0.000	0.000	0.000	0.000	0.000	0.000	0.000	0.000	0.000	0.000	0.000	0.000	0.000	0.000	0.000	0.000	0.000	0.000	0.000	0.000
1636	LUAD	LUAD-NYU408	0.000	0.000	0.000	0.434	0.381	0.000	0.000	0.000	0.000	0.000	0.078	0.000	0.000	0.000	0.000	0.000	0.000	0.000	0.000	0.000	0.000	0.000	0.000	0.000	0.000	0.000	0.107	0.000	0.000	0.000	0.000
1637	LUAD	LUAD-NYU508	0.047	0.056	0.000	0.224	0.589	0.000	0.000	0.000	0.000	0.000	0.000	0.000	0.000	0.000	0.000	0.000	0.000	0.000	0.000	0.000	0.000	0.000	0.000	0.000	0.000	0.000	0.084	0.000	0.000	0.000	0.000
1638	LUAD	LUAD-NYU574S	0.455	0.000	0.000	0.000	0.000	0.000	0.000	0.000	0.000	0.000	0.000	0.000	0.000	0.000	0.000	0.000	0.000	0.000	0.545	0.000	0.000	0.000	0.000	0.000	0.000	0.000	0.000	0.000	0.000	0.000	0.000
1639	LUAD	LUAD-NYU575	0.000	0.000	0.000	0.333	0.389	0.000	0.000	0.000	0.000	0.000	0.192	0.000	0.000	0.000	0.000	0.000	0.000	0.000	0.000	0.000	0.086	0.000	0.000	0.000	0.000	0.000	0.000	0.000	0.000	0.000	0.000
1640	LUAD	LUAD-NYU584S	0.000	0.061	0.000	0.000	0.561	0.000	0.000	0.000	0.000	0.000	0.000	0.000	0.000	0.000	0.000	0.000	0.000	0.000	0.000	0.000	0.378	0.000	0.000	0.000	0.000	0.000	0.000	0.000	0.000	0.000	0.000
1641	LUAD	LUAD-NYU608	0.830	0.000	0.000	0.000	0.000	0.000	0.000	0.000	0.000	0.000	0.000	0.000	0.000	0.000	0.000	0.170	0.000	0.000	0.000	0.000	0.000	0.000	0.000	0.000	0.000	0.000	0.000	0.000	0.000	0.000	0.000
1642	LUAD	LUAD-NYU627	0.135	0.000	0.000	0.383	0.482	0.000	0.000	0.000	0.000	0.000	0.000	0.000	0.000	0.000	0.000	0.000	0.000	0.000	0.000	0.000	0.000	0.000	0.000	0.000	0.000	0.000	0.000	0.000	0.000	0.000	0.000
1643	LUAD	LUAD-NYU669	0.000	0.000	0.000	0.380	0.000	0.000	0.000	0.000	0.000	0.000	0.324	0.000	0.000	0.000	0.000	0.000	0.000	0.000	0.000	0.000	0.295	0.000	0.000	0.000	0.000	0.000	0.000	0.000	0.000	0.000	0.000
1644	LUAD	LUAD-NYU696	0.000	0.077	0.000	0.131	0.000	0.000	0.000	0.000	0.000	0.000	0.500	0.000	0.000	0.000	0.000	0.000	0.000	0.000	0.000	0.000	0.231	0.000	0.000	0.000	0.000	0.000	0.062	0.000	0.000	0.000	0.000
1645	LUAD	LUAD-NYU704	0.226	0.000	0.000	0.000	0.585	0.000	0.000	0.000	0.000	0.000	0.000	0.000	0.000	0.000	0.000	0.189	0.000	0.000	0.000	0.000	0.000	0.000	0.000	0.000	0.000	0.000	0.000	0.000	0.000	0.000	0.000
1646	LUAD	LUAD-NYU739	0.000	0.105	0.000	0.250	0.434	0.000	0.000	0.000	0.000	0.000	0.000	0.000	0.000	0.000	0.000	0.000	0.000	0.000	0.000	0.000	0.145	0.000	0.000	0.000	0.000	0.000	0.066	0.000	0.000	0.000	0.000
1647	LUAD	LUAD-NYU802	0.316	0.000	0.000	0.000	0.579	0.000	0.000	0.000	0.000	0.000	0.000	0.000	0.000	0.000	0.000	0.105	0.000	0.000	0.000	0.000	0.000	0.000	0.000	0.000	0.000	0.000	0.000	0.000	0.000	0.000	0.000
1648	LUAD	LUAD-NYU847	0.000	0.000	0.000	0.386	0.287	0.000	0.000	0.000	0.000	0.000	0.158	0.000	0.000	0.000	0.000	0.071	0.000	0.000	0.000	0.000	0.000	0.000	0.000	0.000	0.000	0.000	0.099	0.000	0.000	0.000	0.000
1649	LUAD	LUAD-NYU947	0.186	0.157	0.000	0.000	0.586	0.000	0.000	0.000	0.000	0.000	0.000	0.000	0.000	0.000	0.000	0.071	0.000	0.000	0.000	0.000	0.000	0.000	0.000	0.000	0.000	0.000	0.000	0.000	0.000	0.000	0.000
1650	LUAD	LUAD-QCHM7	0.000	0.427	0.000	0.000	0.000	0.000	0.000	0.000	0.000	0.000	0.000	0.000	0.000	0.000	0.000	0.573	0.000	0.000	0.000	0.000	0.000	0.000	0.000	0.000	0.000	0.000	0.000	0.000	0.000	0.000	0.000
1651	LUAD	LUAD-QJN9L	0.091	0.111	0.000	0.000	0.444	0.000	0.000	0.000	0.000	0.000	0.000	0.000	0.000	0.000	0.000	0.354	0.000	0.000	0.000	0.000	0.000	0.000	0.000	0.000	0.000	0.000	0.000	0.000	0.000	0.000	0.000
1652	LUAD	LUAD-QY22Z	0.000	0.000	0.000	0.394	0.545	0.000	0.000	0.000	0.000	0.000	0.000	0.000	0.000	0.000	0.000	0.000	0.000	0.000	0.000	0.061	0.000	0.000	0.000	0.000	0.000	0.000	0.000	0.000	0.000	0.000	0.000
1653	LUAD	LUAD-RT-S01477	0.000	0.234	0.000	0.213	0.312	0.000	0.000	0.000	0.000	0.000	0.000	0.000	0.000	0.000	0.000	0.142	0.000	0.000	0.000	0.000	0.000	0.000	0.000	0.000	0.000	0.000	0.099	0.000	0.000	0.000	0.000
1654	LUAD	LUAD-RT-S01487	0.000	0.000	0.000	0.263	0.615	0.000	0.000	0.000	0.000	0.000	0.000	0.000	0.000	0.000	0.000	0.000	0.000	0.000	0.000	0.000	0.056	0.000	0.000	0.000	0.000	0.000	0.067	0.000	0.000	0.000	0.000
1655	LUAD	LUAD-RT-S01699	0.000	0.000	0.000	0.280	0.415	0.000	0.000	0.000	0.000	0.000	0.102	0.000	0.000	0.000	0.000	0.110	0.000	0.000	0.000	0.000	0.000	0.000	0.000	0.000	0.000	0.000	0.093	0.000	0.000	0.000	0.000
1656	LUAD	LUAD-RT-S01700	0.000	0.000	0.000	0.669	0.000	0.000	0.000	0.000	0.000	0.000	0.331	0.000	0.000	0.000	0.000	0.000	0.000	0.000	0.000	0.000	0.000	0.000	0.000	0.000	0.000	0.000	0.000	0.000	0.000	0.000	0.000
1657	LUAD	LUAD-RT-S01703	0.000	0.000	0.000	0.522	0.000	0.000	0.000	0.000	0.000	0.000	0.273	0.000	0.000	0.000	0.000	0.000	0.000	0.000	0.000	0.000	0.132	0.000	0.000	0.000	0.000	0.000	0.073	0.000	0.000	0.000	0.000
1658	LUAD	LUAD-RT-S01709	0.079	0.000	0.000	0.456	0.340	0.000	0.000	0.000	0.000	0.000	0.000	0.000	0.000	0.000	0.000	0.000	0.000	0.000	0.000	0.000	0.062	0.000	0.000	0.000	0.000	0.000	0.062	0.000	0.000	0.000	0.000
1659	LUAD	LUAD-RT-S01711	0.078	0.000	0.000	0.562	0.359	0.000	0.000	0.000	0.000	0.000	0.000	0.000	0.000	0.000	0.000	0.000	0.000	0.000	0.000	0.000	0.000	0.000	0.000	0.000	0.000	0.000	0.000	0.000	0.000	0.000	0.000
1660	LUAD	LUAD-RT-S01721	0.000	0.000	0.000	0.322	0.277	0.000	0.000	0.000	0.000	0.000	0.260	0.000	0.000	0.000	0.000	0.000	0.000	0.000	0.000	0.000	0.083	0.000	0.000	0.000	0.000	0.000	0.059	0.000	0.000	0.000	0.000
1661	LUAD	LUAD-RT-S01769	0.000	0.217	0.000	0.068	0.302	0.000	0.000	0.000	0.000	0.000	0.000	0.000	0.000	0.000	0.000	0.310	0.000	0.000	0.000	0.000	0.000	0.000	0.000	0.000	0.000	0.000	0.103	0.000	0.000	0.000	0.000
1662	LUAD	LUAD-RT-S01770	0.731	0.269	0.000	0.000	0.000	0.000	0.000	0.000	0.000	0.000	0.000	0.000	0.000	0.000	0.000	0.000	0.000	0.000	0.000	0.000	0.000	0.000	0.000	0.000	0.000	0.000	0.000	0.000	0.000	0.000	0.000
1663	LUAD	LUAD-RT-S01771	0.239	0.000	0.000	0.000	0.761	0.000	0.000	0.000	0.000	0.000	0.000	0.000	0.000	0.000	0.000	0.000	0.000	0.000	0.000	0.000	0.000	0.000	0.000	0.000	0.000	0.000	0.000	0.000	0.000	0.000	0.000
1664	LUAD	LUAD-RT-S01774	0.000	0.066	0.000	0.491	0.107	0.000	0.000	0.000	0.000	0.000	0.214	0.000	0.000	0.000	0.000	0.000	0.000	0.000	0.000	0.000	0.122	0.000	0.000	0.000	0.000	0.000	0.000	0.000	0.000	0.000	0.000
1665	LUAD	LUAD-RT-S01777	0.000	0.000	0.000	0.430	0.334	0.000	0.000	0.000	0.000	0.000	0.104	0.000	0.000	0.000	0.000	0.000	0.000	0.000	0.000	0.000	0.000	0.000	0.000	0.000	0.000	0.000	0.132	0.000	0.000	0.000	0.000
1666	LUAD	LUAD-RT-S01808	0.193	0.000	0.000	0.000	0.750	0.000	0.000	0.000	0.000	0.000	0.000	0.000	0.000	0.000	0.000	0.057	0.000	0.000	0.000	0.000	0.000	0.000	0.000	0.000	0.000	0.000	0.000	0.000	0.000	0.000	0.000
1667	LUAD	LUAD-RT-S01810	0.000	0.000	0.000	0.162	0.486	0.000	0.000	0.000	0.000	0.000	0.000	0.000	0.000	0.000	0.000	0.000	0.000	0.000	0.296	0.000	0.000	0.000	0.000	0.000	0.000	0.000	0.056	0.000	0.000	0.000	0.000
1668	LUAD	LUAD-RT-S01813	0.000	0.000	0.000	0.541	0.097	0.000	0.000	0.000	0.000	0.000	0.271	0.000	0.000	0.000	0.000	0.000	0.000	0.000	0.000	0.000	0.000	0.000	0.000	0.000	0.000	0.000	0.091	0.000	0.000	0.000	0.000
1669	LUAD	LUAD-RT-S01818	0.000	0.222	0.000	0.396	0.200	0.000	0.000	0.000	0.000	0.000	0.000	0.000	0.000	0.000	0.000	0.181	0.000	0.000	0.000	0.000	0.000	0.000	0.000	0.000	0.000	0.000	0.000	0.000	0.000	0.000	0.000
1670	LUAD	LUAD-RT-S01831	0.000	0.066	0.000	0.294	0.159	0.000	0.000	0.000	0.000	0.000	0.334	0.000	0.000	0.000	0.000	0.147	0.000	0.000	0.000	0.000	0.000	0.000	0.000	0.000	0.000	0.000	0.000	0.000	0.000	0.000	0.000
1671	LUAD	LUAD-RT-S01832	0.063	0.000	0.000	0.396	0.486	0.000	0.000	0.000	0.000	0.000	0.000	0.000	0.000	0.000	0.000	0.054	0.000	0.000	0.000	0.000	0.000	0.000	0.000	0.000	0.000	0.000	0.000	0.000	0.000	0.000	0.000
1672	LUAD	LUAD-RT-S01840	0.000	0.059	0.000	0.288	0.575	0.000	0.000	0.000	0.000	0.000	0.000	0.000	0.000	0.000	0.000	0.000	0.000	0.000	0.000	0.000	0.000	0.000	0.000	0.000	0.000	0.000	0.078	0.000	0.000	0.000	0.000
1673	LUAD	LUAD-RT-S01852	0.111	0.000	0.000	0.000	0.444	0.000	0.000	0.000	0.000	0.000	0.000	0.000	0.000	0.000	0.000	0.000	0.000	0.000	0.000	0.000	0.343	0.000	0.000	0.000	0.000	0.000	0.102	0.000	0.000	0.000	0.000
1674	LUAD	LUAD-RT-S01856	0.250	0.375	0.000	0.000	0.000	0.000	0.000	0.000	0.000	0.000	0.000	0.000	0.000	0.000	0.000	0.375	0.000	0.000	0.000	0.000	0.000	0.000	0.000	0.000	0.000	0.000	0.000	0.000	0.000	0.000	0.000
1675	LUAD	LUAD-RT-S01866	0.063	0.055	0.000	0.268	0.535	0.000	0.000	0.000	0.000	0.000	0.000	0.000	0.000	0.000	0.000	0.000	0.000	0.000	0.000	0.000	0.079	0.000	0.000	0.000	0.000	0.000	0.000	0.000	0.000	0.000	0.000
1676	LUAD	LUAD-S00484	0.000	0.063	0.000	0.396	0.222	0.000	0.000	0.000	0.000	0.000	0.182	0.000	0.000	0.000	0.000	0.000	0.000	0.000	0.000	0.000	0.058	0.000	0.000	0.000	0.000	0.000	0.078	0.000	0.000	0.000	0.000
1677	LUAD	LUAD-S00486	0.000	0.067	0.000	0.213	0.609	0.000	0.000	0.000	0.000	0.000	0.000	0.000	0.000	0.000	0.000	0.000	0.000	0.000	0.000	0.000	0.000	0.000	0.000	0.000	0.000	0.000	0.111	0.000	0.000	0.000	0.000
1678	LUAD	LUAD-S00488	0.076	0.000	0.000	0.396	0.332	0.000	0.000	0.000	0.000	0.000	0.000	0.000	0.000	0.000	0.000	0.000	0.000	0.000	0.055	0.000	0.000	0.000	0.000	0.000	0.000	0.000	0.141	0.000	0.000	0.000	0.000
1679	LUAD	LUAD-S00499	0.146	0.000	0.000	0.000	0.756	0.000	0.000	0.000	0.000	0.000	0.000	0.000	0.000	0.000	0.000	0.000	0.000	0.000	0.000	0.000	0.000	0.000	0.000	0.000	0.000	0.000	0.098	0.000	0.000	0.000	0.000
1680	LUAD	LUAD-S01302	0.000	0.000	0.000	0.467	0.416	0.000	0.000	0.000	0.000	0.000	0.000	0.000	0.000	0.000	0.000	0.000	0.000	0.000	0.000	0.000	0.000	0.000	0.000	0.000	0.000	0.000	0.117	0.000	0.000	0.000	0.000
1681	LUAD	LUAD-S01304	0.052	0.090	0.000	0.000	0.478	0.000	0.000	0.000	0.000	0.000	0.000	0.000	0.000	0.000	0.000	0.381	0.000	0.000	0.000	0.000	0.000	0.000	0.000	0.000	0.000	0.000	0.000	0.000	0.000	0.000	0.000
1682	LUAD	LUAD-S01306	0.000	0.117	0.000	0.333	0.432	0.000	0.000	0.000	0.000	0.000	0.000	0.000	0.000	0.000	0.000	0.000	0.000	0.000	0.000	0.000	0.000	0.000	0.000	0.000	0.000	0.000	0.117	0.000	0.000	0.000	0.000
1683	LUAD	LUAD-S01315	0.000	0.130	0.000	0.294	0.052	0.000	0.000	0.000	0.000	0.000	0.140	0.000	0.000	0.000	0.000	0.283	0.000	0.000	0.000	0.000	0.000	0.000	0.000	0.000	0.000	0.000	0.100	0.000	0.000	0.000	0.000
1684	LUAD	LUAD-S01320	0.000	0.053	0.000	0.000	0.947	0.000	0.000	0.000	0.000	0.000	0.000	0.000	0.000	0.000	0.000	0.000	0.000	0.000	0.000	0.000	0.000	0.000	0.000	0.000	0.000	0.000	0.000	0.000	0.000	0.000	0.000
1685	LUAD	LUAD-S01331	0.000	0.000	0.000	0.479	0.396	0.000	0.000	0.000	0.000	0.000	0.000	0.000	0.000	0.000	0.000	0.000	0.000	0.000	0.000	0.000	0.000	0.000	0.000	0.000	0.000	0.000	0.125	0.000	0.000	0.000	0.000
1686	LUAD	LUAD-S01341	0.148	0.195	0.000	0.000	0.423	0.000	0.000	0.000	0.000	0.000	0.000	0.000	0.000	0.000	0.000	0.114	0.000	0.000	0.000	0.000	0.121	0.000	0.000	0.000	0.000	0.000	0.000	0.000	0.000	0.000	0.000
1687	LUAD	LUAD-S01345	0.090	0.472	0.000	0.000	0.165	0.000	0.000	0.000	0.000	0.000	0.000	0.000	0.000	0.000	0.000	0.273	0.000	0.000	0.000	0.000	0.000	0.000	0.000	0.000	0.000	0.000	0.000	0.000	0.000	0.000	0.000
1688	LUAD	LUAD-S01346	0.000	0.000	0.000	0.248	0.670	0.000	0.000	0.000	0.000	0.000	0.000	0.000	0.000	0.000	0.000	0.000	0.000	0.000	0.000	0.000	0.000	0.000	0.000	0.000	0.000	0.000	0.082	0.000	0.000	0.000	0.000
1689	LUAD	LUAD-S01354	0.000	0.000	0.000	0.361	0.455	0.000	0.000	0.000	0.000	0.000	0.000	0.000	0.000	0.000	0.000	0.000	0.000	0.000	0.000	0.000	0.104	0.000	0.000	0.000	0.000	0.000	0.079	0.000	0.000	0.000	0.000
1690	LUAD	LUAD-S01356	0.000	0.000	0.000	0.388	0.437	0.000	0.000	0.000	0.000	0.000	0.000	0.000	0.000	0.000	0.000	0.054	0.000	0.000	0.000	0.000	0.122	0.000	0.000	0.000	0.000	0.000	0.000	0.000	0.000	0.000	0.000
1691	LUAD	LUAD-S01357	0.000	0.000	0.000	0.452	0.186	0.000	0.000	0.000	0.000	0.000	0.205	0.000	0.000	0.000	0.000	0.000	0.000	0.000	0.000	0.000	0.075	0.000	0.000	0.000	0.000	0.000	0.081	0.000	0.000	0.000	0.000
1692	LUAD	LUAD-S01362	0.698	0.302	0.000	0.000	0.000	0.000	0.000	0.000	0.000	0.000	0.000	0.000	0.000	0.000	0.000	0.000	0.000	0.000	0.000	0.000	0.000	0.000	0.000	0.000	0.000	0.000	0.000	0.000	0.000	0.000	0.000
1693	LUAD	LUAD-S01373	0.442	0.000	0.000	0.000	0.000	0.000	0.000	0.000	0.000	0.000	0.000	0.000	0.000	0.000	0.000	0.116	0.000	0.000	0.000	0.000	0.442	0.000	0.000	0.000	0.000	0.000	0.000	0.000	0.000	0.000	0.000
1694	LUAD	LUAD-S01381	0.000	0.000	0.000	0.532	0.369	0.000	0.000	0.000	0.000	0.000	0.000	0.000	0.000	0.000	0.000	0.000	0.000	0.000	0.000	0.000	0.099	0.000	0.000	0.000	0.000	0.000	0.000	0.000	0.000	0.000	0.000
1695	LUAD	LUAD-S01404	0.125	0.000	0.000	0.362	0.250	0.000	0.000	0.000	0.000	0.000	0.151	0.000	0.000	0.000	0.000	0.000	0.000	0.000	0.000	0.000	0.000	0.000	0.000	0.000	0.000	0.000	0.112	0.000	0.000	0.000	0.000
1696	LUAD	LUAD-S01405	0.000	0.099	0.000	0.115	0.525	0.000	0.000	0.000	0.000	0.000	0.000	0.000	0.000	0.000	0.000	0.193	0.000	0.000	0.000	0.000	0.000	0.000	0.000	0.000	0.000	0.000	0.067	0.000	0.000	0.000	0.000
1697	LUAD	LUAD-S01409	0.000	0.060	0.000	0.321	0.351	0.000	0.000	0.000	0.000	0.000	0.129	0.000	0.000	0.000	0.000	0.053	0.000	0.000	0.000	0.000	0.000	0.000	0.000	0.000	0.000	0.000	0.085	0.000	0.000	0.000	0.000
1698	LUAD	LUAD-S01413	0.000	0.000	0.000	0.418	0.214	0.000	0.000	0.000	0.000	0.000	0.239	0.000	0.000	0.000	0.000	0.000	0.000	0.000	0.000	0.000	0.000	0.000	0.000	0.000	0.000	0.000	0.129	0.000	0.000	0.000	0.000
1699	LUAD	LUAD-S01467	0.000	0.000	0.000	0.355	0.536	0.000	0.000	0.000	0.000	0.000	0.000	0.000	0.000	0.000	0.000	0.000	0.000	0.000	0.000	0.000	0.108	0.000	0.000	0.000	0.000	0.000	0.000	0.000	0.000	0.000	0.000
1700	LUAD	LUAD-S01478	0.000	0.074	0.000	0.438	0.220	0.000	0.000	0.000	0.000	0.000	0.098	0.000	0.000	0.000	0.000	0.074	0.000	0.000	0.000	0.000	0.000	0.000	0.000	0.000	0.000	0.000	0.096	0.000	0.000	0.000	0.000
1701	LUAD	LUAD-S01482	0.045	0.000	0.000	0.256	0.231	0.000	0.000	0.000	0.000	0.000	0.353	0.000	0.000	0.000	0.000	0.000	0.000	0.000	0.000	0.000	0.115	0.000	0.000	0.000	0.000	0.000	0.000	0.000	0.000	0.000	0.000
1702	LUAD	LUAD-TLLGS	0.080	0.172	0.000	0.000	0.511	0.000	0.000	0.000	0.000	0.000	0.000	0.000	0.000	0.000	0.000	0.092	0.000	0.000	0.000	0.000	0.080	0.000	0.000	0.000	0.000	0.000	0.063	0.000	0.000	0.000	0.000
1703	LUAD	LUAD-U6SJ7	0.000	0.000	0.000	0.224	0.500	0.000	0.000	0.000	0.000	0.000	0.000	0.000	0.000	0.000	0.000	0.000	0.000	0.000	0.000	0.000	0.179	0.000	0.000	0.000	0.000	0.000	0.097	0.000	0.000	0.000	0.000
1704	LUAD	LUAD-UF7HM	0.000	0.370	0.000	0.000	0.000	0.000	0.000	0.000	0.000	0.000	0.000	0.000	0.000	0.000	0.000	0.196	0.000	0.000	0.000	0.435	0.000	0.000	0.000	0.000	0.000	0.000	0.000	0.000	0.000	0.000	0.000
1705	LUAD	LUAD-VUMN6	0.000	0.183	0.000	0.464	0.135	0.000	0.000	0.000	0.000	0.000	0.000	0.000	0.000	0.000	0.000	0.126	0.000	0.000	0.000	0.000	0.092	0.000	0.000	0.000	0.000	0.000	0.000	0.000	0.000	0.000	0.000
1706	LUAD	LUAD-YINHD	0.000	0.139	0.000	0.336	0.000	0.000	0.000	0.000	0.000	0.000	0.154	0.000	0.000	0.000	0.000	0.293	0.000	0.000	0.000	0.000	0.000	0.000	0.000	0.000	0.000	0.000	0.079	0.000	0.000	0.000	0.000
1707	LUAD	LUAD-YKER9	0.000	0.000	0.000	0.426	0.494	0.000	0.000	0.000	0.000	0.000	0.000	0.000	0.000	0.000	0.000	0.000	0.000	0.000	0.000	0.000	0.000	0.000	0.000	0.000	0.000	0.000	0.080	0.000	0.000	0.000	0.000
1708	LUAD	M4945	0.058	0.000	0.000	0.301	0.449	0.000	0.000	0.000	0.000	0.000	0.192	0.000	0.000	0.000	0.000	0.000	0.000	0.000	0.000	0.000	0.000	0.000	0.000	0.000	0.000	0.000	0.000	0.000	0.000	0.000	0.000
1709	LUAD	MA7027	0.000	0.000	0.000	0.227	0.457	0.000	0.000	0.000	0.000	0.000	0.148	0.000	0.000	0.000	0.000	0.055	0.000	0.000	0.000	0.000	0.000	0.000	0.000	0.000	0.000	0.000	0.113	0.000	0.000	0.000	0.000
1710	LUAD	R7495_2	0.111	0.000	0.000	0.368	0.521	0.000	0.000	0.000	0.000	0.000	0.000	0.000	0.000	0.000	0.000	0.000	0.000	0.000	0.000	0.000	0.000	0.000	0.000	0.000	0.000	0.000	0.000	0.000	0.000	0.000	0.000
[truncated: 3,299 more rows]

## Sheet: SD5. mutational signature spect
Supplementary Data 5. Mutational signature spectra.
[truncated: 97 more rows]

## Sheet: SD6. pred vs obs KRAS alleles
Supplementary Data 6. The predicted vs. observed KRAS allele frequencies for the most common alleles.
[truncated: 26 more rows]

[truncated: 5 more sheets: SD7. pred vs obs all KRAS allel, SD8. comutation interactions, SD9. non allele specific comuta, SD10. KRAS genetic dep in COAD, SD11. KRAS genetic dep in PAAD]
